# Supplementary material for: Artificial non-monotonic neurons based on nonvolatile anti-ambipolar transistors
Source: Nat Commun. 2025 Apr 3;16:3188. doi: 10.1038/s41467-025-58541-8 (PMC11968844; doi:10.1038/s41467-025-58541-8)
Supplement: Supplementary file 3 — Source data [file 41467_2025_58541_MOESM3_ESM.zip]

Archive with 8 entries (7 files):
- Data in manuscript/
- __MACOSX/._Data in manuscript
- Data in manuscript/fig3_data.xlsx
- Data in manuscript/fig5_data.xlsx
- __MACOSX/Data in manuscript/._fig5_data.xlsx
- Data in manuscript/fig2_data.xlsx
- __MACOSX/Data in manuscript/._fig2_data.xlsx
- Data in manuscript/fig4_data.xlsx
