# Supplementary material for: Artificial non-monotonic neurons based on nonvolatile anti-ambipolar transistors
Source: Nat Commun. 2025 Apr 3;16:3188. doi: 10.1038/s41467-025-58541-8 (PMC11968844; doi:10.1038/s41467-025-58541-8)
Supplement: Supplementary file 3 — Source data [file 41467_2025_58541_MOESM3_ESM.zip › Data in manuscript/fig3_data.xlsx]

## Sheet: a
wse2	Ids		Ids		Ids		Ids			mos2	Ids		Ids		Ids		Ids
V	A	V	A	V	A	V	A			V	A	V	A	V	A	V	A
-20	1.8992e-06	-15	1.6038e-06	-10	1.3234e-06	-5	5.85709e-10			-20	5.53871e-13	-15	9.84499e-14	-10	3.0898e-15	-5	3.05168e-10
-19.5	1.8582e-06	-14.5	1.5645e-06	-9.5	1.2881e-06	-4.8	3.49106e-10			-19.5	2.01201e-13	-14.5	7.69331e-14	-9.5	7.22165e-14	-4.8	2.4529e-09
-19	1.8146e-06	-14	1.5278e-06	-9	1.2506e-06	-4.6	2.01579e-10			-19	7.32207e-14	-14	5.88872e-14	-9	8.93492e-14	-4.6	5.8107e-09
-18.5	1.77e-06	-13.5	1.4872e-06	-8.5	1.2128e-06	-4.4	9.20409e-11			-18.5	5.7603e-15	-13.5	3.72174e-14	-8.5	1.75699e-13	-4.4	9.6608e-09
-18	1.7235e-06	-13	1.4454e-06	-8	1.1735e-06	-4.2	1.40326e-11			-18	2.67719e-14	-13	2.47002e-14	-8	1.34954e-13	-4.2	1.30026e-08
-17.5	1.6746e-06	-12.5	1.404e-06	-7.5	1.132e-06	-4	2.668e-12			-17.5	5.31453e-14	-12.5	1.3727e-12	-7.5	5.88265e-13	-4	1.77936e-08
-17	1.6234e-06	-12	1.3594e-06	-7	1.0891e-06	-3.8	1.593e-12			-17	1.40781e-13	-12	1.2483e-09	-7	9.0452e-10	-3.8	2.54565e-08
-16.5	1.5673e-06	-11.5	1.3144e-06	-6.5	1.0433e-06	-3.6	8.0559e-12			-16.5	1.27552e-13	-11.5	7.7141e-09	-6.5	7.6255e-09	-3.6	3.83423e-08
-16	1.51e-06	-11	1.2652e-06	-6	9.93508e-07	-3.4	7.19598e-11			-16	4.475e-12	-11	1.41826e-08	-6	1.51561e-08	-3.4	6.3515e-08
-15.5	1.4459e-06	-10.5	1.2132e-06	-5.5	9.42298e-07	-3.2	1.93187e-10			-15.5	1.9504e-09	-10.5	3.42727e-08	-5.5	3.94842e-08	-3.2	9.54625e-08
-15	1.3749e-06	-10	1.1554e-06	-5	8.85554e-07	-3	2.47005e-10			-15	9.4191e-09	-10	1.12401e-07	-5	1.2279e-07	-3	1.32843e-07
-14.5	1.2953e-06	-9.5	1.0932e-06	-4.5	8.20626e-07	-2.8	2.99006e-10			-14.5	1.92013e-08	-9.5	1.99382e-07	-4.5	1.94913e-07	-2.8	1.69115e-07
-14	1.1978e-06	-9	1.0232e-06	-4	7.37969e-07	-2.6	3.53536e-10			-14	5.58496e-08	-9	2.32134e-07	-4	2.25266e-07	-2.6	1.84507e-07
-13.5	1.0776e-06	-8.5	9.39024e-07	-3.5	6.20937e-07	-2.4	4.04398e-10			-13.5	1.49248e-07	-8.5	2.83152e-07	-3.5	2.71002e-07	-2.4	1.92798e-07
-13	9.22644e-07	-8	8.31506e-07	-3	4.67917e-07	-2.2	4.58103e-10			-13	2.06598e-07	-8	3.30916e-07	-3	3.11539e-07	-2.2	2.03227e-07
-12.5	7.02262e-07	-7.5	6.76777e-07	-2.5	2.29624e-07	-2	5.14356e-10			-12.5	2.49552e-07	-7.5	3.62032e-07	-2.5	3.36712e-07	-2	2.17179e-07
-12	4.73965e-07	-7	4.92432e-07	-2	1.30314e-07	-1.8	5.52265e-10			-12	3.05445e-07	-7	3.77349e-07	-2	3.4867e-07	-1.8	2.33222e-07
-11.5	2.19449e-07	-6.5	2.48995e-07	-1.5	5.48663e-08	-1.6	5.95534e-10			-11.5	3.4958e-07	-6.5	3.84158e-07	-1.5	3.53204e-07	-1.6	2.50177e-07
-11	1.07716e-07	-6	1.37078e-07	-1	5.778e-09	-1.4	6.33429e-10			-11	3.74688e-07	-6	3.86607e-07	-1	3.54524e-07	-1.4	2.66314e-07
-10.5	3.8826e-08	-5.5	6.26737e-08	-0.5	5.51436e-11	-1.2	6.76534e-10			-10.5	3.86478e-07	-5.5	3.87352e-07	-0.5	3.54202e-07	-1.2	2.80851e-07
-10	2.3549e-09	-5	8.1192e-09	0	1.11511e-13	-1	7.17425e-10			-10	3.91558e-07	-5	3.86971e-07	0	3.5272e-07	-1	2.93195e-07
-9.5	3.27777e-11	-4.5	1.56617e-10	0.5	1.16051e-13	-0.8	7.53703e-10			-9.5	3.93515e-07	-4.5	3.83047e-07	0.5	3.48688e-07	-0.8	3.02803e-07
-9	1.01811e-13	-4	8.54221e-14	1	1.31599e-13	-0.6	7.97145e-10			-9	3.94611e-07	-4	3.77678e-07	1	3.44392e-07	-0.6	3.10462e-07
-8.5	1.0345e-13	-3.5	9.01089e-14	1.5	1.36746e-13	-0.4	8.38883e-10			-8.5	3.93893e-07	-3.5	3.75208e-07	1.5	3.42768e-07	-0.4	3.15998e-07
-8	1.13751e-13	-3	1.02744e-13	2	1.61643e-13	-0.2	8.84066e-10			-8	3.89438e-07	-3	3.727e-07	2	3.419e-07	-0.2	3.19742e-07
-7.5	1.33127e-13	-2.5	1.12006e-13	2.5	1.62916e-13	0	9.23675e-10			-7.5	3.85656e-07	-2.5	3.68169e-07	2.5	3.41701e-07	0	3.22542e-07
-7	1.3795e-13	-2	1.29232e-13	3	1.93067e-13	0.2	9.62051e-10			-7	3.83913e-07	-2	3.63864e-07	3	3.4197e-07	0.2	3.24151e-07
-6.5	1.6231e-13	-1.5	1.54556e-13	3.5	2.25652e-13	0.4	9.98186e-10			-6.5	3.82785e-07	-1.5	3.5827e-07	3.5	3.43072e-07	0.4	3.25102e-07
-6	1.75382e-13	-1	2.15218e-13	4	2.51572e-13	0.6	1.0338e-09			-6	3.81502e-07	-1	3.5427e-07	4	3.44602e-07	0.6	3.2578e-07
-5.5	2.02225e-13	-0.5	4.63244e-13	4.5	2.68213e-13	0.8	1.0644e-09			-5.5	3.80637e-07	-0.5	3.51374e-07	4.5	3.47574e-07	0.8	3.26443e-07
-5	2.48216e-13	0	5.7714e-13	5	2.86156e-13	1	1.1139e-09			-5	3.79337e-07	0	3.47992e-07	5	3.4979e-07	1	3.26797e-07
-4.5	2.63909e-13	0.5	4.49499e-13	5.5	1.1578e-12	1.2	1.1462e-09			-4.5	3.78649e-07	0.5	3.44375e-07	5.5	3.51348e-07	1.2	3.2702e-07
-4	3.44659e-13	1	2.60355e-13	6	6.55521e-13	1.4	1.1712e-09			-4	3.7711e-07	1	3.39768e-07	6	3.53315e-07	1.4	3.27023e-07
-3.5	3.96787e-13	1.5	2.77638e-13	6.5	5.64688e-13	1.6	1.2057e-09			-3.5	3.73087e-07	1.5	3.35826e-07	6.5	3.52095e-07	1.6	3.2729e-07
-3	9.59013e-13	2	3.73324e-13	7	3.97436e-13	1.8	1.235e-09			-3	3.68482e-07	2	3.3247e-07	7	3.51185e-07	1.8	3.27314e-07
-2.5	3.30937e-13	2.5	2.55595e-13	7.5	3.11774e-13	2	1.2732e-09			-2.5	3.64462e-07	2.5	3.29291e-07	7.5	3.51121e-07	2	3.27509e-07
-2	4.19767e-13	3	2.78916e-13	8	2.30301e-13	2.2	1.3124e-09			-2	3.6181e-07	3	3.28175e-07	8	3.51917e-07	2.2	3.27309e-07
-1.5	4.90331e-13	3.5	1.7087e-13	8.5	2.51799e-13	2.4	1.3529e-09			-1.5	3.58057e-07	3.5	3.26886e-07	8.5	3.54965e-07	2.4	3.27363e-07
-1	2.65626e-13	4	1.34763e-13	9	1.90713e-13	2.6	1.394e-09			-1	3.53868e-07	4	3.26483e-07	9	3.58761e-07	2.6	3.27599e-07
-0.5	2.10517e-13	4.5	5.17931e-13	9.5	2.32039e-13	2.8	1.4282e-09			-0.5	3.50632e-07	4.5	3.25983e-07	9.5	3.61336e-07	2.8	3.27626e-07
0	2.499e-13	5	1.87745e-13	10	3.34265e-13	3	1.4575e-09			0	3.46155e-07	5	3.26589e-07	10	3.64804e-07	3	3.28143e-07
0.5	3.10605e-13	5.5	2.11271e-13	10	2.1943e-13	3.2	1.4922e-09			0.5	3.418e-07	5.5	3.27517e-07	10	3.60543e-07	3.2	3.28437e-07
1	3.08196e-13	6	2.25387e-13	9.5	2.36256e-13	3.4	1.5422e-09			1	3.38077e-07	6	3.28485e-07	9.5	3.49048e-07	3.4	3.28636e-07
1.5	3.41666e-13	6.5	2.36104e-13	9	1.93987e-11	3.6	1.5746e-09			1.5	3.36081e-07	6.5	3.29483e-07	9	3.39423e-07	3.6	3.28913e-07
2	3.58031e-13	7	1.97708e-13	8.5	6.39297e-10	3.8	1.6453e-09			2	3.34075e-07	7	3.31018e-07	8.5	3.3151e-07	3.8	3.29345e-07
2.5	3.76715e-13	7.5	2.01773e-13	8	1.35675e-08	4	1.6798e-09			2.5	3.3199e-07	7.5	3.33144e-07	8	3.23462e-07	4	3.29859e-07
3	3.46987e-13	8	1.86612e-13	7.5	5.55515e-08	4.2	1.7216e-09			3	3.31165e-07	8	3.37e-07	7.5	3.15217e-07	4.2	3.30459e-07
3.5	3.87836e-13	8.5	1.96807e-13	7	1.28991e-07	4.4	1.7505e-09			3.5	3.30551e-07	8.5	3.39492e-07	7	3.05703e-07	4.4	3.3084e-07
4	3.38558e-13	9	1.87973e-13	6.5	1.92227e-07	4.6	1.8099e-09			4	3.30572e-07	9	3.42455e-07	6.5	2.92984e-07	4.6	3.31335e-07
4.5	3.49312e-13	9.5	2.6855e-13	6	2.61581e-07	4.8	1.8525e-09			4.5	3.29876e-07	9.5	3.46066e-07	6	2.73995e-07	4.8	3.32087e-07
5	3.40205e-13	10	2.82942e-13	5.5	3.36396e-07	5	1.9063e-09			5	3.31011e-07	10	3.49948e-07	5.5	2.46508e-07	5	3.32748e-07
5.5	3.47739e-13	10.5	2.17453e-13	5	4.1186e-07	5	1.8996e-09			5.5	3.33039e-07	10.5	3.53885e-07	5	2.12437e-07	5	3.32242e-07
6	3.35531e-13	11	2.38888e-13	4.5	4.75608e-07	4.8	1.8117e-09			6	3.35216e-07	11	3.57529e-07	4.5	1.81777e-07	4.8	3.29927e-07
6.5	3.80677e-13	11.5	1.72042e-13	4	7.31435e-07	4.6	1.7295e-09			6.5	3.38338e-07	11.5	3.61915e-07	4	1.64085e-07	4.6	3.2782e-07
7	4.09577e-13	12	1.84924e-13	3.5	7.62197e-07	4.4	1.6502e-09			7	3.43205e-07	12	3.66854e-07	3.5	9.48208e-08	4.4	3.26007e-07
7.5	3.82652e-13	12.5	2.46267e-13	3	7.85034e-07	4.2	1.5604e-09			7.5	3.47678e-07	12.5	3.72672e-07	3	3.38863e-08	4.2	3.24516e-07
8	3.72334e-13	13	4.19421e-13	2.5	8.03748e-07	4	1.4894e-09			8	3.52279e-07	13	3.7902e-07	2.5	1.56103e-08	4	3.22983e-07
8.5	3.94284e-13	13.5	1.97323e-13	2	8.18882e-07	3.8	1.4232e-09			8.5	3.56428e-07	13.5	3.85484e-07	2	6.4505e-09	3.8	3.21525e-07
9	4.54697e-13	14	2.25935e-13	1.5	8.34124e-07	3.6	1.3657e-09			9	3.63244e-07	14	3.91972e-07	1.5	4.32718e-10	3.6	3.20396e-07
9.5	4.42175e-13	14.5	6.3495e-13	1	8.49056e-07	3.4	1.305e-09			9.5	3.70672e-07	14.5	3.98836e-07	1	5.6262e-12	3.4	3.19544e-07
10	4.5811e-13	15	3.40695e-13	0.5	8.63084e-07	3.2	1.247e-09			10	3.79244e-07	15	4.0624e-07	0.5	4.90272e-14	3.2	3.18516e-07
10.5	4.28095e-13	15	2.2265e-13	0	8.7834e-07	3	1.1864e-09			10.5	3.86379e-07	15	4.03576e-07	0	4.99003e-14	3	3.17299e-07
11	5.84232e-13	14.5	1.29914e-11	-0.5	8.95949e-07	2.8	1.1233e-09			11	3.94042e-07	14.5	3.90724e-07	-0.5	1.30037e-13	2.8	3.16351e-07
11.5	4.94534e-13	14	4.07574e-10	-1	9.13966e-07	2.6	1.0618e-09			11.5	4.02021e-07	14	3.78761e-07	-1	1.26498e-13	2.6	3.15154e-07
12	4.61779e-13	13.5	8.3028e-09	-1.5	9.33641e-07	2.4	1.0121e-09			12	4.10609e-07	13.5	3.66458e-07	-1.5	1.20105e-13	2.4	3.1442e-07
12.5	4.95673e-13	13	4.60676e-08	-2	9.55307e-07	2.2	9.65283e-10			12.5	4.19614e-07	13	3.53577e-07	-2	8.52316e-14	2.2	3.13235e-07
13	5.18584e-13	12.5	1.16865e-07	-2.5	9.77088e-07	2	9.17349e-10			13	4.278e-07	12.5	3.39271e-07	-2.5	5.0687e-14	2	3.11792e-07
13.5	5.11995e-13	12	1.8959e-07	-3	1.0021e-06	1.8	8.68555e-10			13.5	4.36068e-07	12	3.2114e-07	-3	4.33439e-14	1.8	3.09932e-07
14	5.43962e-13	11.5	2.62419e-07	-3.5	1.0265e-06	1.6	8.17288e-10			14	4.45821e-07	11.5	2.9564e-07	-3.5	2.81011e-14	1.6	3.07841e-07
14.5	5.40414e-13	11	3.52382e-07	-4	1.0528e-06	1.4	7.74727e-10			14.5	4.54215e-07	11	2.60268e-07	-4	1.98387e-14	1.4	3.05058e-07
15	1.3794e-12	10.5	4.46057e-07	-4.5	1.0791e-06	1.2	7.25323e-10			15	4.6348e-07	10.5	2.18684e-07	-4.5	7.9514e-15	1.2	3.01581e-07
15.5	3.31875e-13	10	7.5836e-07	-5	1.1057e-06	1	6.85123e-10			15.5	4.73618e-07	10	1.83701e-07	-5	7.7226e-15	1	2.9725e-07
16	2.17117e-13	9.5	8.37043e-07	-5.5	1.1338e-06	0.8	6.44872e-10			16	4.83876e-07	9.5	1.62903e-07	-5.5	5.9322e-15	0.8	2.91814e-07
16.5	2.56695e-13	9	8.74967e-07	-6	1.1612e-06	0.6	6.03786e-10			16.5	4.93869e-07	9	8.98132e-08	-6	1.4807e-14	0.6	2.84854e-07
17	3.02955e-13	8.5	8.95446e-07	-6.5	1.1904e-06	0.4	5.63822e-10			17	7.16217e-07	8.5	3.33806e-08	-6.5	4.23554e-14	0.4	2.75691e-07
17.5	2.947e-13	8	9.07764e-07	-7	1.2191e-06	0.2	5.22423e-10			17.5	7.34465e-07	8	1.66662e-08	-7	6.97041e-14	0.2	2.65028e-07
18	2.65137e-13	7.5	9.15155e-07	-7.5	1.2511e-06	0	4.87986e-10			18	7.53604e-07	7.5	7.8463e-09	-7.5	4.77785e-14	0	2.52157e-07
18.5	3.16e-13	7	9.19134e-07	-8	1.2806e-06	-0.2	4.5394e-10			18.5	7.70481e-07	7	9.72069e-10	-8	3.57813e-14	-0.2	2.38144e-07
19	3.45361e-13	6.5	9.19815e-07	-8.5	1.3109e-06	-0.4	4.21797e-10			19	7.87648e-07	6.5	6.78309e-11	-8.5	8.2545e-15	-0.4	2.23415e-07
19.5	3.10459e-13	6	9.21589e-07	-9	1.3421e-06	-0.6	3.97084e-10			19.5	8.03543e-07	6	3.61784e-13	-9	1.14409e-14	-0.6	2.0879e-07
20	3.00064e-13	5.5	9.21083e-07	-9.5	1.3722e-06	-0.8	3.69892e-10			20	8.18125e-07	5.5	1.40525e-14	-9.5	2.38878e-14	-0.8	1.96325e-07
20	2.22627e-13	5	9.22159e-07	-10	1.4012e-06	-1	3.39781e-10			20	8.08508e-07	5	1.84586e-14	-10	5.61282e-14	-1	1.86972e-07
19.5	1.63375e-13	4.5	9.22008e-07			-1.2	3.10969e-10			19.5	7.82213e-07	4.5	3.18054e-14			-1.2	1.79883e-07
19	1.8181e-12	4	9.21045e-07			-1.4	2.83075e-10			19	7.56402e-07	4	5.14022e-14			-1.4	1.718e-07
18.5	6.79733e-11	3.5	9.21441e-07			-1.6	2.5087e-10			18.5	7.32489e-07	3.5	5.79834e-14			-1.6	1.48171e-07
18	2.3241e-09	3	9.23799e-07			-1.8	2.18506e-10			18	7.08494e-07	3	6.86295e-14			-1.8	1.11787e-07
17.5	1.26272e-08	2.5	9.2604e-07			-2	1.86446e-10			17.5	6.84265e-07	2.5	1.00011e-13			-2	7.80485e-08
17	5.30831e-08	2	9.2961e-07			-2.2	1.56e-10			17	6.58658e-07	2	9.95944e-14			-2.2	5.11498e-08
16.5	1.37049e-07	1.5	9.32715e-07			-2.4	1.2411e-10			16.5	6.26973e-07	1.5	9.99665e-14			-2.4	3.20412e-08
16	2.15424e-07	1	9.39162e-07			-2.6	7.53806e-11			16	5.8931e-07	1	1.16309e-13			-2.6	2.24953e-08
15.5	3.03235e-07	0.5	9.4607e-07			-2.8	2.92169e-11			15.5	5.41109e-07	0.5	1.01267e-13			-2.8	1.72132e-08
15	4.06243e-07	0	9.55437e-07			-3	3.5789e-12			15	4.78434e-07	0	9.91529e-14			-3	1.26361e-08
14.5	7.15507e-07	-0.5	9.64629e-07			-3.2	1.0558e-12			14.5	4.01506e-07	-0.5	9.37061e-14			-3.2	8.1756e-09
14	8.56653e-07	-1	9.7581e-07			-3.4	1.4127e-12			14	2.26924e-07	-1	9.41295e-14			-3.4	4.1886e-09
13.5	9.39415e-07	-1.5	9.89585e-07			-3.6	3.2335e-12			13.5	1.80694e-07	-1.5	9.7157e-14			-3.6	1.2482e-09
13	9.81747e-07	-2	1.0057e-06			-3.8	4.2482e-12			13	1.49692e-07	-2	1.07861e-13			-3.8	1.29774e-10
12.5	1.0069e-06	-2.5	1.0243e-06			-4	1.48665e-11			12.5	7.99318e-08	-2.5	1.56573e-13			-4	1.48897e-11
12	1.022e-06	-3	1.0418e-06			-4.2	2.50167e-11			12	2.74568e-08	-3	1.14283e-13			-4.2	1.0822e-12
11.5	1.0308e-06	-3.5	1.0622e-06			-4.4	5.50262e-11			11.5	1.11762e-08	-3.5	8.47367e-14			-4.4	9.23647e-14
11	1.0371e-06	-4	1.0837e-06			-4.6	6.99472e-11			11	3.4253e-09	-4	1.06599e-13			-4.6	6.06775e-14
10.5	1.0416e-06	-4.5	1.107e-06			-4.8	1.6706e-10			10.5	2.26657e-10	-4.5	1.03866e-13			-4.8	6.08691e-14
10	1.0435e-06	-5	1.1309e-06			-5	2.74508e-10			10	5.2631e-11	-5	9.31857e-14			-5	7.91658e-14
9.5	1.0432e-06	-5.5	1.1567e-06							9.5	4.71525e-13	-5.5	9.97477e-14
9	1.0418e-06	-6	1.1824e-06							9	4.46718e-14	-6	9.997e-14
8.5	1.0397e-06	-6.5	1.209e-06							8.5	1.5834e-15	-6.5	1.08536e-13
8	1.036e-06	-7	1.2359e-06							8	7.22419e-14	-7	1.60556e-13
7.5	1.0328e-06	-7.5	1.2628e-06							7.5	8.21349e-14	-7.5	1.79614e-13
7	1.0277e-06	-8	1.2911e-06							7	9.13938e-14	-8	1.54021e-13
6.5	1.0215e-06	-8.5	1.3206e-06							6.5	8.91802e-14	-8.5	1.3689e-13
6	1.0163e-06	-9	1.3472e-06							6	8.08169e-14	-9	2.42692e-13
5.5	1.0105e-06	-9.5	1.3753e-06							5.5	6.34042e-14	-9.5	2.44518e-13
5	1.0053e-06	-10	1.4035e-06							5	2.73066e-14	-10	1.89879e-13
4.5	9.98888e-07	-10.5	1.4339e-06							4.5	2.53425e-14	-10.5	1.56858e-13
4	9.9354e-07	-11	1.4627e-06							4	5.7755e-15	-11	1.94211e-13
3.5	9.89383e-07	-11.5	1.4919e-06							3.5	1.82856e-14	-11.5	2.80991e-13
3	9.86293e-07	-12	1.5205e-06							3	8.25544e-17	-12	2.54844e-13
2.5	9.85534e-07	-12.5	1.5508e-06							2.5	4.8081e-15	-12.5	1.7585e-13
2	9.84414e-07	-13	1.5783e-06							2	2.4948e-15	-13	1.62328e-13
1.5	9.85637e-07	-13.5	1.6071e-06							1.5	5.5852e-15	-13.5	1.2461e-13
1	9.89609e-07	-14	1.6352e-06							1	1.0728e-14	-14	1.13414e-13
0.5	9.93633e-07	-14.5	1.662e-06							0.5	3.17427e-14	-14.5	1.742e-13
0	1.0018e-06	-15	1.6899e-06							0	3.19699e-14	-15	2.0666e-13
-0.5	1.0121e-06									-0.5	1.0511e-14
-1	1.0227e-06									-1	6.022e-15
-1.5	1.0351e-06									-1.5	1.92923e-14
-2	1.0497e-06									-2	7.5546e-15
-2.5	1.0646e-06									-2.5	2.2054e-14
-3	1.0822e-06									-3	3.04587e-14
-3.5	1.1003e-06									-3.5	4.2394e-15
-4	1.1195e-06									-4	1.57492e-14
-4.5	1.1398e-06									-4.5	1.77302e-14
-5	1.1612e-06									-5	2.14631e-14
-5.5	1.1838e-06									-5.5	3.24406e-14
-6	1.2069e-06									-6	1.70567e-14
-6.5	1.2304e-06									-6.5	7.74686e-14
-7	1.2546e-06									-7	8.92143e-14
-7.5	1.2801e-06									-7.5	3.01854e-14
-8	1.3054e-06									-8	3.55425e-14
-8.5	1.3299e-06									-8.5	3.1262e-15
-9	1.357e-06									-9	2.72026e-14
-9.5	1.3837e-06									-9.5	1.2674e-14
-10	1.4093e-06									-10	3.88663e-14
-10.5	1.4354e-06									-10.5	3.88463e-14
-11	1.4628e-06									-11	4.82592e-14
-11.5	1.4898e-06									-11.5	4.80601e-14
-12	1.5186e-06									-12	4.99649e-14
-12.5	1.5467e-06									-12.5	6.75366e-14
-13	1.5752e-06									-13	9.82156e-14
-13.5	1.6028e-06									-13.5	8.50134e-14
-14	1.6317e-06									-14	9.01877e-16
-14.5	1.6574e-06									-14.5	8.8679e-15
-15	1.6854e-06									-15	7.04488e-14
-15.5	1.7129e-06									-15.5	5.28694e-14
-16	1.7392e-06									-16	6.79903e-14
-16.5	1.7654e-06									-16.5	3.96962e-14
-17	1.7924e-06									-17	1.28874e-13
-17.5	1.8187e-06									-17.5	6.55281e-14
-18	1.8458e-06									-18	7.87946e-14
-18.5	1.8724e-06									-18.5	7.58973e-14
-19	1.898e-06									-19	7.09019e-14
-19.5	1.9233e-06									-19.5	8.31978e-14
-20	1.9478e-06									-20	1.20006e-13

## Sheet: b
wse2	on/off ratio	MW
V		V
5	4.98008e+06	1.8
10	3.95913e+06	10
15	4.70743e+06	19
20	6.11739e+06	28.5
mos2
V
5	4.20318e+06	1.2
10	5.05154e+06	8.5
15	6.89861e+06	18.5
20	9.2928e+06	27

## Sheet: c
wse2									mos2
V	A	A	A	A	A	A			V	A	A	A	A	A	A
3	7.61575e-11	4.49067e-11	2.85296e-11	5.87764e-12	1.95811e-11	2.5879e-12			2.1
2.7	6.52533e-11	3.79528e-11	2.41265e-11	6.16732e-12	1.7055e-11	5.0055e-12			1.8	1.53395e-07
2.4	5.55964e-11	3.43648e-11	2.19398e-11	9.47381e-12	1.52939e-11	1.80846e-11			1.5	8.53464e-08	1.51219e-07
2.1	4.83536e-11	3.07151e-11	1.86812e-11	3.59405e-11	1.42616e-11	4.44363e-10			1.2	4.08201e-08	8.58674e-08	1.54415e-07
1.8	4.72623e-11	3.0994e-11	1.59481e-11	1.01445e-09	1.54162e-11	8.27291e-09			0.9	1.99355e-08	4.10924e-08	8.93591e-08
1.5	3.99396e-11	2.99807e-11	1.45374e-11	9.2274e-09	1.85067e-11	4.66844e-08			0.6	8.25332e-09	2.09089e-08	4.4039e-08
1.2	3.91116e-11	3.08464e-11	1.59435e-11	4.49953e-08	2.58798e-11	1.06726e-07			0.3	3.29204e-09	8.21823e-09	2.16469e-08		1.06018e-07
0.9	4.19387e-11	3.60492e-11	2.06862e-11	8.46209e-08	4.9255e-11				0	1.28221e-09	3.20028e-09	8.9687e-09		6.08646e-08
0.6	4.25505e-11	4.39357e-11	3.39686e-11	1.0496e-07	3.80066e-10				-0.3	4.73322e-10	1.19838e-09	3.47899e-09	1.09324e-07	2.90892e-08
0.3	5.04637e-11	5.67151e-11	2.1136e-10		5.44042e-09				-0.6	1.85976e-10	4.43924e-10	1.27461e-09	6.38628e-08	1.25959e-08
0	5.88728e-11	8.39172e-11	3.39284e-09		2.70195e-08				-0.9	7.35229e-11	1.67373e-10	4.52963e-10	3.07693e-08	5.10266e-09
-0.3	7.23529e-11	1.81874e-10	1.78248e-08		6.5384e-08				-1.2	3.643e-11	6.41821e-11	1.66442e-10	1.33486e-08	1.95512e-09
-0.6	8.92586e-11	1.67722e-09	6.5384e-08		1.04721e-07				-1.5	2.22318e-11	3.11311e-11	6.26997e-11	5.38518e-09	7.13523e-10	1.22567e-07
-0.9	1.20986e-10	1.15019e-08	1.04721e-07						-1.8	1.41262e-11	1.90976e-11	3.00895e-11	2.06995e-09	2.54002e-10	6.97835e-08
-1.2	1.65255e-10	5.56892e-08							-2.1	1.18868e-11	1.3265e-11	1.8032e-11	7.64688e-10	9.09684e-11	3.49394e-08
-1.5	4.04088e-10	1.43106e-07							-2.4	1.17173e-11	1.10105e-11	1.25835e-11	2.74295e-10	3.65963e-11	1.59805e-08
-1.8	1.63859e-09								-2.7	1.04985e-11	1.00269e-11	1.05333e-11	9.84743e-11	1.82107e-11	6.7984e-09
-2.1	8.96909e-09								-3	1.01311e-11	9.60338e-12	9.04206e-12	3.98685e-11	1.25163e-11	2.73745e-09
-2.4	3.83379e-08								-3.2	7.35229e-11	3.11311e-11	3.00895e-11	1.63307e-11	9.09684e-11	7.5292e-10
-2.7	9.78585e-08								-3.5	3.643e-11	1.90976e-11	1.8032e-11	1.42917e-11	3.65963e-11	2.76645e-10
-3	1.34197e-07								-3.8	2.22318e-11	1.3265e-11	1.25835e-11	1.26086e-11	1.82107e-11	1.08234e-10
									-4	1.41262e-11	1.10105e-11	1.05333e-11	1.14876e-11	1.25163e-11	4.94944e-11

## Sheet: d
wse2-writing	100ns	1us	10us	100us	1ms	5ms	lrs	lrs	lrs	lrs	lrs	lrs			wse2-erasing	500ns	1us	10us	100us	1ms	100ms	hrs	hrs	hrs	hrs	hrs	hrs
s	A	A	A	A	A	A	A	A	A	A	A	A			s	A	A	A	A	A	A	A	A	A	A	A	A
0.12297	2.65871e-07	1.07901e-07	3.75884e-08	4.48504e-10	3.29737e-13	3.48413e-13	4.76552e-07	4.76552e-07	4.76552e-07	4.76552e-07	4.76552e-07	4.76552e-07			0.166931	3.13072e-12	8.68395e-12	1.59807e-10	1.4114e-09	1.22871e-08	4.01657e-07	6.63466e-13	6.63466e-13	6.63466e-13	6.63466e-13	6.63466e-13	6.63466e-13
0.251295	2.636e-07	1.07267e-07	3.90211e-08	5.02793e-10	1.50873e-12	3.72292e-13	4.67612e-07	4.67612e-07	4.67612e-07	4.67612e-07	4.67612e-07	4.67612e-07			0.339377	3.04456e-12	8.40712e-12	1.30446e-10	1.1996e-09	1.1819e-08	3.42861e-07	5.00391e-13	5.00391e-13	5.00391e-13	5.00391e-13	5.00391e-13	5.00391e-13
0.379644	2.51197e-07	1.10154e-07	3.92324e-08	5.3948e-10	3.51706e-12	3.35115e-13	4.6461e-07	4.6461e-07	4.6461e-07	4.6461e-07	4.6461e-07	4.6461e-07			0.511822	2.98928e-12	8.41508e-12	1.22559e-10	1.082e-09	1.20396e-08	3.28948e-07	6.31235e-13	6.31235e-13	6.31235e-13	6.31235e-13	6.31235e-13	6.31235e-13
0.507978	2.49272e-07	1.11453e-07	3.844e-08	6.16564e-10	7.03039e-12	3.70877e-13	4.6944e-07	4.6944e-07	4.6944e-07	4.6944e-07	4.6944e-07	4.6944e-07			0.684289	2.94968e-12	7.9233e-12	1.25412e-10	1.0329e-09	1.13143e-08	3.29895e-07	4.48768e-13	4.48768e-13	4.48768e-13	4.48768e-13	4.48768e-13	4.48768e-13
0.636318	2.64882e-07	1.14236e-07	3.97735e-08	6.8855e-10	1.28748e-11	3.76211e-13	4.56349e-07	4.56349e-07	4.56349e-07	4.56349e-07	4.56349e-07	4.56349e-07			0.856728	2.90264e-12	7.86338e-12	1.17799e-10	1.0539e-09	1.05642e-08	3.23576e-07	6.50188e-13	6.50188e-13	6.50188e-13	6.50188e-13	6.50188e-13	6.50188e-13
0.764675	2.64663e-07	1.11924e-07	3.82911e-08	7.34491e-10	1.3545e-11	3.97605e-13	4.57391e-07	4.57391e-07	4.57391e-07	4.57391e-07	4.57391e-07	4.57391e-07			1.0292	2.82192e-12	8.06362e-12	1.12256e-10	1.0115e-09	1.09511e-08	3.14905e-07	7.69654e-13	7.69654e-13	7.69654e-13	7.69654e-13	7.69654e-13	7.69654e-13
0.893017	2.63273e-07	1.11752e-07	3.93736e-08	8.11514e-10	1.41505e-11	3.88064e-13	4.4925e-07	4.4925e-07	4.4925e-07	4.4925e-07	4.4925e-07	4.4925e-07			1.2016	2.80672e-12	7.64123e-12	1.12665e-10	1.0014e-09	1.07649e-08	3.12157e-07	5.02073e-13	5.02073e-13	5.02073e-13	5.02073e-13	5.02073e-13	5.02073e-13
1.0214	2.70951e-07	1.1227e-07	3.9266e-08	9.61499e-10	1.50604e-11	3.80919e-13	4.52327e-07	4.52327e-07	4.52327e-07	4.52327e-07	4.52327e-07	4.52327e-07			1.3741	2.87128e-12	7.55385e-12	1.12416e-10	9.52697e-10	1.08588e-08	3.09314e-07	7.05398e-13	7.05398e-13	7.05398e-13	7.05398e-13	7.05398e-13	7.05398e-13
1.1497	2.66085e-07	1.17105e-07	4.09521e-08	1.02629e-09	1.57681e-11	3.83896e-13	4.52829e-07	4.52829e-07	4.52829e-07	4.52829e-07	4.52829e-07	4.52829e-07			1.5465	2.65456e-12	7.41113e-12	1.03616e-10	9.2591e-10	1.09667e-08	2.96297e-07	7.62705e-13	7.62705e-13	7.62705e-13	7.62705e-13	7.62705e-13	7.62705e-13
1.278	2.75046e-07	1.13968e-07	4.198e-08	1.01672e-09	1.64809e-11	3.57074e-13	4.59135e-07	4.59135e-07	4.59135e-07	4.59135e-07	4.59135e-07	4.59135e-07			1.719	2.51056e-12	7.6548e-12	1.06066e-10	8.76775e-10	1.12987e-08	3.06042e-07	3.92723e-13	3.92723e-13	3.92723e-13	3.92723e-13	3.92723e-13	3.92723e-13
1.4064	2.67585e-07	1.11837e-07	4.16359e-08	1.09135e-09	1.74386e-11	3.75604e-13	4.56022e-07	4.56022e-07	4.56022e-07	4.56022e-07	4.56022e-07	4.56022e-07			1.8914	2.43152e-12	7.31527e-12	1.05137e-10	8.76425e-10	9.9195e-09	2.9034e-07	7.59748e-13	7.59748e-13	7.59748e-13	7.59748e-13	7.59748e-13	7.59748e-13
1.5347	2.55052e-07	1.16383e-07	4.26583e-08	1.15049e-09	1.83062e-11	3.24964e-13	4.51279e-07	4.51279e-07	4.51279e-07	4.51279e-07	4.51279e-07	4.51279e-07			2.0639	2.51696e-12	7.36582e-12	1.04145e-10	8.77504e-10	1.02331e-08	2.71633e-07	4.10839e-13	4.10839e-13	4.10839e-13	4.10839e-13	4.10839e-13	4.10839e-13
1.6631	2.54688e-07	1.13428e-07	4.28259e-08	1.17505e-09	1.87635e-11	3.24159e-13	4.3237e-07	4.3237e-07	4.3237e-07	4.3237e-07	4.3237e-07	4.3237e-07			2.2363	2.62992e-12	7.32e-12	9.82005e-11	8.59363e-10	9.994e-09	2.7831e-07	4.46246e-13	4.46246e-13	4.46246e-13	4.46246e-13	4.46246e-13	4.46246e-13
1.7915	2.55215e-07	1.16334e-07	4.15295e-08	1.19055e-09	1.89364e-11	2.82852e-13	4.4731e-07	4.4731e-07	4.4731e-07	4.4731e-07	4.4731e-07	4.4731e-07			2.4088	2.4912e-12	7.09462e-12	9.99177e-11	8.33812e-10	1.04476e-08	2.69079e-07	4.24966e-13	4.24966e-13	4.24966e-13	4.24966e-13	4.24966e-13	4.24966e-13
1.9198	2.70737e-07	1.12857e-07	4.09877e-08	1.2378e-09	1.93595e-11		4.34532e-07	4.34532e-07	4.34532e-07	4.34532e-07	4.34532e-07	4.34532e-07			2.5812	2.5684e-12	6.8178e-12	9.91219e-11	8.30254e-10	1.00355e-08	2.72995e-07	5.44005e-13	5.44005e-13	5.44005e-13	5.44005e-13	5.44005e-13	5.44005e-13
2.0482	2.74655e-07	1.18404e-07	4.30192e-08	1.22228e-09	2.02587e-11		4.4021e-07	4.4021e-07	4.4021e-07	4.4021e-07	4.4021e-07	4.4021e-07			2.7537	2.594e-12	6.86145e-12	9.30536e-11	8.64838e-10	9.4764e-09	2.7087e-07	4.26437e-13	4.26437e-13	4.26437e-13	4.26437e-13	4.26437e-13	4.26437e-13
2.1765	2.55507e-07	1.15862e-07	4.04099e-08	1.26912e-09	2.11604e-11		4.38387e-07	4.38387e-07	4.38387e-07	4.38387e-07	4.38387e-07	4.38387e-07			2.9262	2.56128e-12	7.0101e-12	9.16808e-11	8.35881e-10	1.0013e-08	2.60503e-07	5.76014e-13	5.76014e-13	5.76014e-13	5.76014e-13	5.76014e-13	5.76014e-13
2.3049	2.51193e-07	1.14659e-07	4.25755e-08	1.30904e-09	2.21667e-11		4.31113e-07	4.31113e-07	4.31113e-07	4.31113e-07	4.31113e-07	4.31113e-07			3.0986	2.57984e-12	7.05533e-12	9.40146e-11	8.42813e-10	9.5294e-09	2.6591e-07	7.13817e-13	7.13817e-13	7.13817e-13	7.13817e-13	7.13817e-13	7.13817e-13
2.4332	2.74209e-07	1.2057e-07	3.92666e-08	1.37334e-09	2.29001e-11		4.43401e-07	4.43401e-07	4.43401e-07	4.43401e-07	4.43401e-07	4.43401e-07			3.2711	2.61808e-12	6.8919e-12	9.27003e-11	8.10043e-10	9.3088e-09	2.56775e-07	6.2238e-13	6.2238e-13	6.2238e-13	6.2238e-13	6.2238e-13	6.2238e-13
2.5616	2.60683e-07	1.20068e-07	4.0751e-08	1.3967e-09	2.34455e-11		4.293e-07	4.293e-07	4.293e-07	4.293e-07	4.293e-07	4.293e-07			3.4435	2.57376e-12	6.97268e-12	9.46487e-11	8.17191e-10	9.0008e-09	2.57561e-07	4.94915e-13	4.94915e-13	4.94915e-13	4.94915e-13	4.94915e-13	4.94915e-13
2.6899	2.64442e-07	1.1475e-07	4.03104e-08	1.43204e-09	2.40209e-11		4.32949e-07	4.32949e-07	4.32949e-07	4.32949e-07	4.32949e-07	4.32949e-07			3.616	2.43544e-12	7.0245e-12	9.16553e-11	8.12192e-10	9.3091e-09	2.62265e-07	6.84118e-13	6.84118e-13	6.84118e-13	6.84118e-13	6.84118e-13	6.84118e-13
2.8183	2.65441e-07	1.18362e-07	4.15954e-08	1.4444e-09	2.51847e-11		4.14994e-07	4.14994e-07	4.14994e-07	4.14994e-07	4.14994e-07	4.14994e-07			3.7884	2.60664e-12	7.01483e-12	9.23714e-11	7.93027e-10	9.0629e-09	2.58325e-07	6.4408e-13	6.4408e-13	6.4408e-13	6.4408e-13	6.4408e-13	6.4408e-13
2.9466	2.57907e-07	1.2201e-07	4.09641e-08	1.43641e-09	2.60023e-11		4.19186e-07	4.19186e-07	4.19186e-07	4.19186e-07	4.19186e-07	4.19186e-07			3.9609	2.40168e-12	7.01693e-12	9.37434e-11	7.96771e-10	9.2425e-09	2.58778e-07	7.24348e-13	7.24348e-13	7.24348e-13	7.24348e-13	7.24348e-13	7.24348e-13
3.075	2.64625e-07	1.22445e-07	4.3109e-08	1.41436e-09	2.68228e-11		4.27644e-07	4.27644e-07	4.27644e-07	4.27644e-07	4.27644e-07	4.27644e-07			4.1333	2.49184e-12	6.85223e-12	9.1851e-11	7.96697e-10	8.6869e-09	2.48912e-07	5.28833e-13	5.28833e-13	5.28833e-13	5.28833e-13	5.28833e-13	5.28833e-13
3.2033	2.66103e-07	1.1791e-07	4.22519e-08	1.51002e-09	2.7405e-11		4.1778e-07	4.1778e-07	4.1778e-07	4.1778e-07	4.1778e-07	4.1778e-07			4.3058	2.55288e-12	6.69533e-12	9.43586e-11	8.05679e-10	9.2702e-09	2.57905e-07	3.53961e-13	3.53961e-13	3.53961e-13	3.53961e-13	3.53961e-13	3.53961e-13
3.3317	2.63109e-07	1.19235e-07	3.98509e-08	1.53924e-09	2.81361e-11		4.25564e-07	4.25564e-07	4.25564e-07	4.25564e-07	4.25564e-07	4.25564e-07			4.4782	2.46592e-12	7.12417e-12	9.61349e-11	7.89269e-10	9.1901e-09	2.54818e-07	5.91407e-13	5.91407e-13	5.91407e-13	5.91407e-13	5.91407e-13	5.91407e-13
3.46	2.75576e-07	1.26196e-07	3.71105e-08	1.52084e-09	2.90411e-11		4.27491e-07	4.27491e-07	4.27491e-07	4.27491e-07	4.27491e-07	4.27491e-07			4.6507	2.5456e-12	6.906e-12	9.64666e-11	7.59838e-10	9.3984e-09	2.51785e-07	6.30595e-13	6.30595e-13	6.30595e-13	6.30595e-13	6.30595e-13	6.30595e-13
3.5883	2.66303e-07	1.26339e-07	4.29686e-08	1.5636e-09	3.01967e-11		4.27982e-07	4.27982e-07	4.27982e-07	4.27982e-07	4.27982e-07	4.27982e-07			4.8231	2.41936e-12	6.8715e-12	9.99832e-11	7.66901e-10	9.1776e-09	2.57404e-07	4.77629e-13	4.77629e-13	4.77629e-13	4.77629e-13	4.77629e-13	4.77629e-13
3.7167	2.57466e-07	1.21336e-07	4.19582e-08	1.61446e-09	3.18132e-11		4.10603e-07	4.10603e-07	4.10603e-07	4.10603e-07	4.10603e-07	4.10603e-07			4.9956	2.43456e-12	6.55897e-12	9.05803e-11	7.51395e-10	9.273e-09	2.5344e-07	6.67263e-13	6.67263e-13	6.67263e-13	6.67263e-13	6.67263e-13	6.67263e-13
3.845	2.54439e-07	1.20923e-07	4.0348e-08	1.67139e-09	3.23586e-11		4.11899e-07	4.11899e-07	4.11899e-07	4.11899e-07	4.11899e-07	4.11899e-07			5.168	2.322e-12	6.77985e-12	9.14498e-11	7.16782e-10	9.1708e-09	2.57658e-07	5.15766e-13	5.15766e-13	5.15766e-13	5.15766e-13	5.15766e-13	5.15766e-13
3.9734	2.57454e-07	1.20511e-07	4.09015e-08	1.71666e-09	3.28242e-11		4.14322e-07	4.14322e-07	4.14322e-07	4.14322e-07	4.14322e-07	4.14322e-07			5.3405	2.57936e-12	6.81705e-12	8.80828e-11	7.06923e-10	9.1281e-09	2.42501e-07	5.69925e-13	5.69925e-13	5.69925e-13	5.69925e-13	5.69925e-13	5.69925e-13
4.1017	2.56029e-07	1.21077e-07	4.09856e-08	1.78747e-09	3.35323e-11		4.0749e-07	4.0749e-07	4.0749e-07	4.0749e-07	4.0749e-07	4.0749e-07			5.5129	2.24464e-12	6.66563e-12	8.85181e-11	6.93922e-10	9.3303e-09	2.38318e-07	6.12902e-13	6.12902e-13	6.12902e-13	6.12902e-13	6.12902e-13	6.12902e-13
4.23	2.62179e-07	1.21381e-07	4.33208e-08	1.77553e-09	3.37661e-11		4.03362e-07	4.03362e-07	4.03362e-07	4.03362e-07	4.03362e-07	4.03362e-07			5.6854	2.27208e-12	6.73627e-12	8.61674e-11	7.14435e-10	9.2414e-09	2.33391e-07	6.15426e-13	6.15426e-13	6.15426e-13	6.15426e-13	6.15426e-13	6.15426e-13
4.3584	2.6373e-07	1.19338e-07	4.23608e-08	1.82097e-09	3.53335e-11		4.19543e-07	4.19543e-07	4.19543e-07	4.19543e-07	4.19543e-07	4.19543e-07			5.8578	2.30952e-12	6.7119e-12	8.64542e-11	6.73927e-10	9.1372e-09	2.34011e-07	6.40284e-13	6.40284e-13	6.40284e-13	6.40284e-13	6.40284e-13	6.40284e-13
4.4867	2.60716e-07	1.16903e-07	4.27701e-08	1.8213e-09	3.63048e-11		4.1327e-07	4.1327e-07	4.1327e-07	4.1327e-07	4.1327e-07	4.1327e-07			6.0302	2.32784e-12	6.72742e-12	8.42409e-11	6.80011e-10	9.0974e-09	2.34999e-07	4.1084e-13	4.1084e-13	4.1084e-13	4.1084e-13	4.1084e-13	4.1084e-13
4.6151	2.68832e-07	1.16801e-07	4.37395e-08	1.8014e-09	3.5477e-11		4.05568e-07	4.05568e-07	4.05568e-07	4.05568e-07	4.05568e-07	4.05568e-07			6.2027	2.29312e-12	6.51488e-12	8.73572e-11	6.5388e-10	9.0075e-09	2.33093e-07	5.25887e-13	5.25887e-13	5.25887e-13	5.25887e-13	5.25887e-13	5.25887e-13
4.7434	2.54348e-07	1.1877e-07	4.40018e-08	1.82876e-09	3.75027e-11		3.94348e-07	3.94348e-07	3.94348e-07	3.94348e-07	3.94348e-07	3.94348e-07			6.3752	2.16944e-12	6.58927e-12	8.68505e-11	6.65227e-10	8.9793e-09	2.28818e-07	6.65999e-13	6.65999e-13	6.65999e-13	6.65999e-13	6.65999e-13	6.65999e-13
4.8717	2.54038e-07	1.12629e-07	4.34478e-08	1.94899e-09	3.92385e-11		3.99404e-07	3.99404e-07	3.99404e-07	3.99404e-07	3.99404e-07	3.99404e-07			6.5476	2.262e-12	6.36127e-12	8.79381e-11	6.51202e-10	9.0205e-09	2.29103e-07	5.16193e-13	5.16193e-13	5.16193e-13	5.16193e-13	5.16193e-13	5.16193e-13
5.0001	2.57678e-07	1.20544e-07	4.06486e-08	1.98033e-09	3.94063e-11		4.16915e-07	4.16915e-07	4.16915e-07	4.16915e-07	4.16915e-07	4.16915e-07			6.72	2.44432e-12	6.32415e-12	8.38975e-11	6.99841e-10	9.1043e-09	2.29592e-07	7.5406e-13	7.5406e-13	7.5406e-13	7.5406e-13	7.5406e-13	7.5406e-13
5.1284	2.59416e-07	1.17203e-07	4.14911e-08	1.91019e-09	3.95074e-11		4.14053e-07	4.14053e-07	4.14053e-07	4.14053e-07	4.14053e-07	4.14053e-07			6.8925	2.29064e-12	6.35197e-12	8.16968e-11	6.8285e-10	8.1895e-09	2.314e-07	5.46105e-13	5.46105e-13	5.46105e-13	5.46105e-13	5.46105e-13	5.46105e-13
5.2567	2.62827e-07	1.19507e-07	3.98529e-08	1.92412e-09	4.07581e-11		4.16332e-07	4.16332e-07	4.16332e-07	4.16332e-07	4.16332e-07	4.16332e-07			7.065	2.52488e-12	6.50302e-12	7.90017e-11	6.53347e-10	9.1421e-09	2.26345e-07	5.65284e-13	5.65284e-13	5.65284e-13	5.65284e-13	5.65284e-13	5.65284e-13
5.3851	2.6212e-07	1.21367e-07	4.27511e-08	2.02212e-09	4.10108e-11		4.07907e-07	4.07907e-07	4.07907e-07	4.07907e-07	4.07907e-07	4.07907e-07			7.2374	2.47128e-12	6.57413e-12	8.3682e-11	6.55449e-10	8.3407e-09	2.29113e-07	5.85506e-13	5.85506e-13	5.85506e-13	5.85506e-13	5.85506e-13	5.85506e-13
5.5134	2.58822e-07	1.15328e-07	4.4044e-08	2.13936e-09	4.27775e-11		4.10517e-07	4.10517e-07	4.10517e-07	4.10517e-07	4.10517e-07	4.10517e-07			7.4099	2.3024e-12	6.32273e-12	8.07787e-11	6.95028e-10	8.8501e-09	2.23306e-07	6.32707e-13	6.32707e-13	6.32707e-13	6.32707e-13	6.32707e-13	6.32707e-13
5.6418	2.58488e-07	1.20191e-07	4.50228e-08	2.14384e-09	4.36599e-11		4.12504e-07	4.12504e-07	4.12504e-07	4.12504e-07	4.12504e-07	4.12504e-07			7.5823	2.3508e-12	6.32872e-12	8.23462e-11	6.4245e-10	8.6075e-09	2.25042e-07	6.93385e-13	6.93385e-13	6.93385e-13	6.93385e-13	6.93385e-13	6.93385e-13
5.7701	2.52194e-07	1.175e-07	4.46068e-08	2.1382e-09	4.41972e-11		4.22588e-07	4.22588e-07	4.22588e-07	4.22588e-07	4.22588e-07	4.22588e-07			7.7548	2.19944e-12	6.30015e-12	8.31801e-11	6.71845e-10	8.3909e-09	2.29154e-07	5.96046e-13	5.96046e-13	5.96046e-13	5.96046e-13	5.96046e-13	5.96046e-13
5.8985	2.5045e-07	1.1847e-07	4.44272e-08	2.18132e-09	4.50249e-11		4.09172e-07	4.09172e-07	4.09172e-07	4.09172e-07	4.09172e-07	4.09172e-07			7.9272	2.21632e-12	6.165e-12	8.19094e-11	6.47925e-10	8.4433e-09	2.17e-07	4.61195e-13	4.61195e-13	4.61195e-13	4.61195e-13	4.61195e-13	4.61195e-13
6.0268	2.56403e-07	1.23912e-07	4.16991e-08	2.28977e-09	4.56771e-11		4.09115e-07	4.09115e-07	4.09115e-07	4.09115e-07	4.09115e-07	4.09115e-07			8.0997	2.16624e-12	6.23205e-12	8.17965e-11	6.68254e-10	8.4222e-09	2.16431e-07	4.78057e-13	4.78057e-13	4.78057e-13	4.78057e-13	4.78057e-13	4.78057e-13
6.1552	2.64028e-07	1.17949e-07	4.16424e-08	2.31431e-09	4.67367e-11		3.93472e-07	3.93472e-07	3.93472e-07	3.93472e-07	3.93472e-07	3.93472e-07			8.2721	2.27424e-12	6.2376e-12	8.40635e-11	6.83915e-10	8.4995e-09	2.14282e-07	5.18513e-13	5.18513e-13	5.18513e-13	5.18513e-13	5.18513e-13	5.18513e-13
6.2835	2.59985e-07	1.13779e-07	4.52928e-08	2.44896e-09	4.68261e-11		4.05639e-07	4.05639e-07	4.05639e-07	4.05639e-07	4.05639e-07	4.05639e-07			8.4446	2.32736e-12	6.20122e-12	8.09997e-11	6.92254e-10	8.9299e-09	2.13003e-07	5.51801e-13	5.51801e-13	5.51801e-13	5.51801e-13	5.51801e-13	5.51801e-13
6.4118	2.60012e-07	1.1749e-07	4.25832e-08	2.42558e-09	4.72163e-11		4.03919e-07	4.03919e-07	4.03919e-07	4.03919e-07	4.03919e-07	4.03919e-07			8.617	2.23216e-12	6.22508e-12	8.2323e-11	6.75415e-10	9.243e-09	2.1006e-07	4.59092e-13	4.59092e-13	4.59092e-13	4.59092e-13	4.59092e-13	4.59092e-13
6.5402	2.44433e-07	1.18711e-07	4.70503e-08	2.43089e-09	4.76004e-11		4.03516e-07	4.03516e-07	4.03516e-07	4.03516e-07	4.03516e-07	4.03516e-07			8.7895	2.236e-12	6.04703e-12	8.45418e-11	6.84419e-10	8.6923e-09	2.17197e-07	6.5587e-13	6.5587e-13	6.5587e-13	6.5587e-13	6.5587e-13	6.5587e-13
6.6685	2.59287e-07	1.12928e-07	4.53955e-08	2.42625e-09	4.84375e-11		4.07413e-07	4.07413e-07	4.07413e-07	4.07413e-07	4.07413e-07	4.07413e-07			8.9619	2.19504e-12	5.9982e-12	8.17274e-11	6.75934e-10	8.9187e-09	2.16958e-07	5.10082e-13	5.10082e-13	5.10082e-13	5.10082e-13	5.10082e-13	5.10082e-13
6.7968	2.6575e-07	1.17346e-07	4.12466e-08	2.47367e-09	4.99309e-11		4.04188e-07	4.04188e-07	4.04188e-07	4.04188e-07	4.04188e-07	4.04188e-07			9.1343	2.14328e-12	5.96182e-12	8.11899e-11	6.78404e-10	8.7063e-09	2.14454e-07	4.89223e-13	4.89223e-13	4.89223e-13	4.89223e-13	4.89223e-13	4.89223e-13
6.9252	2.74889e-07	1.24856e-07	4.61704e-08	2.33504e-09	5.14943e-11		4.04085e-07	4.04085e-07	4.04085e-07	4.04085e-07	4.04085e-07	4.04085e-07			9.3068	2.148e-12	5.9541e-12	7.77894e-11	6.5765e-10	8.14e-09	2.18352e-07	6.80326e-13	6.80326e-13	6.80326e-13	6.80326e-13	6.80326e-13	6.80326e-13
7.0535	2.74562e-07	1.2445e-07	4.24758e-08	2.38214e-09	5.24282e-11		4.02464e-07	4.02464e-07	4.02464e-07	4.02464e-07	4.02464e-07	4.02464e-07			9.4792	2.29464e-12	5.97855e-12	7.74915e-11	6.59664e-10	8.1155e-09	2.16886e-07	6.88331e-13	6.88331e-13	6.88331e-13	6.88331e-13	6.88331e-13	6.88331e-13
7.1818	2.61901e-07	1.13637e-07	4.68087e-08	2.48528e-09	5.24406e-11		3.96194e-07	3.96194e-07	3.96194e-07	3.96194e-07	3.96194e-07	3.96194e-07			9.6516	2.23264e-12	5.84093e-12	7.8712e-11	6.70518e-10	8.367e-09	2.19821e-07	4.80789e-13	4.80789e-13	4.80789e-13	4.80789e-13	4.80789e-13	4.80789e-13
7.3102	2.56682e-07	1.14538e-07	4.74887e-08	2.31547e-09	5.27693e-11		4.07218e-07	4.07218e-07	4.07218e-07	4.07218e-07	4.07218e-07	4.07218e-07			9.8241	2.23296e-12	5.73983e-12	7.54303e-11	6.53398e-10	8.2278e-09	2.18951e-07	4.38017e-13	4.38017e-13	4.38017e-13	4.38017e-13	4.38017e-13	4.38017e-13
7.4385	2.5117e-07	1.17995e-07	4.70776e-08	2.51944e-09	5.34543e-11		4.00961e-07	4.00961e-07	4.00961e-07	4.00961e-07	4.00961e-07	4.00961e-07			9.9965	2.24296e-12	5.9157e-12	7.46516e-11	6.33875e-10	8.7363e-09	2.20166e-07	6.36711e-13	6.36711e-13	6.36711e-13	6.36711e-13	6.36711e-13	6.36711e-13
7.5668	2.53062e-07	1.24815e-07	4.65647e-08	2.56521e-09	5.33529e-11		4.09355e-07	4.09355e-07	4.09355e-07	4.09355e-07	4.09355e-07	4.09355e-07			10.169	2.22168e-12	5.92357e-12	7.51497e-11	6.07912e-10	8.4593e-09	2.20059e-07	4.3592e-13	4.3592e-13	4.3592e-13	4.3592e-13	4.3592e-13	4.3592e-13
7.6952	2.46514e-07	1.20476e-07	4.39749e-08	2.57616e-09	5.53931e-11		3.92583e-07	3.92583e-07	3.92583e-07	3.92583e-07	3.92583e-07	3.92583e-07			10.3414	2.03664e-12	5.76713e-12	7.63839e-11	6.46203e-10	8.9199e-09	2.18343e-07	5.01449e-13	5.01449e-13	5.01449e-13	5.01449e-13	5.01449e-13	5.01449e-13
7.8235	2.52567e-07	1.17435e-07	4.39691e-08	2.55344e-09	5.55723e-11		4.06974e-07	4.06974e-07	4.06974e-07	4.06974e-07	4.06974e-07	4.06974e-07			10.5139	2.08632e-12	5.70555e-12	7.53138e-11	5.94872e-10	8.3768e-09	2.12908e-07	5.05445e-13	5.05445e-13	5.05445e-13	5.05445e-13	5.05445e-13	5.05445e-13
7.9518	2.57334e-07	1.15826e-07	4.57232e-08	2.60766e-09	5.66641e-11		4.02804e-07	4.02804e-07	4.02804e-07	4.02804e-07	4.02804e-07	4.02804e-07			10.6863	2.12848e-12	5.63302e-12	7.9417e-11	6.06617e-10	7.8355e-09	2.15189e-07	4.67097e-13	4.67097e-13	4.67097e-13	4.67097e-13	4.67097e-13	4.67097e-13
8.0801	2.56389e-07	1.22571e-07	4.7287e-08	2.5944e-09	5.78851e-11		3.7149e-07	3.7149e-07	3.7149e-07	3.7149e-07	3.7149e-07	3.7149e-07			10.8587	2.0944e-12	5.55653e-12	7.57021e-11	5.79734e-10	8.3648e-09	2.12284e-07	5.60218e-13	5.60218e-13	5.60218e-13	5.60218e-13	5.60218e-13	5.60218e-13
8.2085	2.61011e-07	1.12266e-07	4.85831e-08	2.62723e-09	5.71755e-11		3.87577e-07	3.87577e-07	3.87577e-07	3.87577e-07	3.87577e-07	3.87577e-07			11.0312	2.14584e-12	5.54752e-12	7.59374e-11	6.31923e-10	8.0067e-09	2.06181e-07	5.98576e-13	5.98576e-13	5.98576e-13	5.98576e-13	5.98576e-13	5.98576e-13
8.3368	2.47905e-07	1.17586e-07	4.64966e-08	2.54432e-09	5.99842e-11		3.8741e-07	3.8741e-07	3.8741e-07	3.8741e-07	3.8741e-07	3.8741e-07			11.2037	2.3624e-12	5.58877e-12	7.54596e-11	5.78304e-10	7.7222e-09	2.01152e-07	5.36423e-13	5.36423e-13	5.36423e-13	5.36423e-13	5.36423e-13	5.36423e-13
8.4652	2.53896e-07	1.12973e-07	4.57777e-08	2.58229e-09	6.09276e-11		3.89753e-07	3.89753e-07	3.89753e-07	3.89753e-07	3.89753e-07	3.89753e-07			11.3761	2.15928e-12	5.44492e-12	7.17888e-11	5.91139e-10	7.3095e-09	2.12329e-07	6.9781e-13	6.9781e-13	6.9781e-13	6.9781e-13	6.9781e-13	6.9781e-13
8.5935	2.59455e-07	1.17159e-07	4.44517e-08	2.58926e-09	6.11969e-11		3.86266e-07	3.86266e-07	3.86266e-07	3.86266e-07	3.86266e-07	3.86266e-07			11.5486	2.20464e-12	5.52045e-12	7.46975e-11	6.05909e-10	7.6589e-09	2.07086e-07	5.61698e-13	5.61698e-13	5.61698e-13	5.61698e-13	5.61698e-13	5.61698e-13
8.7219	2.56858e-07	1.14815e-07	4.96842e-08	2.63469e-09	6.10833e-11		3.88681e-07	3.88681e-07	3.88681e-07	3.88681e-07	3.88681e-07	3.88681e-07			11.721	2.07368e-12	5.4957e-12	7.51295e-11	6.3555e-10	7.0915e-09	1.99564e-07	6.43656e-13	6.43656e-13	6.43656e-13	6.43656e-13	6.43656e-13	6.43656e-13
8.8502	2.6507e-07	1.14526e-07	4.75537e-08	2.53254e-09	6.22086e-11		3.872e-07	3.872e-07	3.872e-07	3.872e-07	3.872e-07	3.872e-07			11.8935	2.25216e-12	5.60835e-12	7.24518e-11	6.04242e-10	7.7437e-09	2.10488e-07	6.52716e-13	6.52716e-13	6.52716e-13	6.52716e-13	6.52716e-13	6.52716e-13
8.9786	2.57069e-07	1.17841e-07	4.76271e-08	2.60418e-09	6.36967e-11		3.9203e-07	3.9203e-07	3.9203e-07	3.9203e-07	3.9203e-07	3.9203e-07			12.0659	2.27864e-12	5.61405e-12	7.50197e-11	5.83948e-10	8.6365e-09	2.17069e-07	6.05315e-13	6.05315e-13	6.05315e-13	6.05315e-13	6.05315e-13	6.05315e-13
9.1069	2.4515e-07	1.20733e-07	4.71884e-08	2.63983e-09	6.33736e-11		4.04959e-07	4.04959e-07	4.04959e-07	4.04959e-07	4.04959e-07	4.04959e-07			12.2384	2.13488e-12	5.88547e-12	7.50557e-11	5.88965e-10	8.4774e-09	2.041e-07	1.0977e-12	1.0977e-12	1.0977e-12	1.0977e-12	1.0977e-12	1.0977e-12
9.2353	2.64846e-07	1.19361e-07	4.49466e-08	2.92887e-09	6.54661e-11		3.99993e-07	3.99993e-07	3.99993e-07	3.99993e-07	3.99993e-07	3.99993e-07			12.4108	2.2436e-12	5.53057e-12	7.6938e-11	5.66482e-10		2.16486e-07	9.74448e-13	9.74448e-13	9.74448e-13	9.74448e-13	9.74448e-13	9.74448e-13
9.3636	2.59225e-07	1.19408e-07	4.34502e-08	2.84447e-09	6.55541e-11										12.5833	2.3132e-12	5.9451e-12	7.2917e-11	5.83753e-10		2.0245e-07	1.1803e-12	1.1803e-12	1.1803e-12	1.1803e-12	1.1803e-12	1.1803e-12
9.4919	2.42966e-07	1.16963e-07	4.57948e-08	2.68229e-09	6.47725e-11										12.7557	2.27592e-12	5.54827e-12	7.08904e-11	5.36924e-10		2.20491e-07	1.0221e-12	1.0221e-12	1.0221e-12	1.0221e-12	1.0221e-12	1.0221e-12
9.6203	2.46934e-07	1.11607e-07	4.51424e-08	2.70567e-09	6.57231e-11										12.9282	2.146e-12	5.52015e-12	7.14411e-11	5.78485e-10		2.22154e-07	1.0016e-12	1.0016e-12	1.0016e-12	1.0016e-12	1.0016e-12	1.0016e-12
9.7486	2.3818e-07	1.19384e-07	4.46324e-08	2.59854e-09	6.43311e-11										13.1006	2.03104e-12	5.58683e-12	7.03898e-11	5.85747e-10		2.17517e-07	1.2047e-12	1.2047e-12	1.2047e-12	1.2047e-12	1.2047e-12	1.2047e-12
9.8769	2.52883e-07	1.14834e-07	4.65011e-08	2.5866e-09	6.55383e-11										13.2731	2.19104e-12	5.5113e-12	7.13743e-11	5.77797e-10		2.09824e-07	1.0775e-12	1.0775e-12	1.0775e-12	1.0775e-12	1.0775e-12	1.0775e-12
10.0053	2.36483e-07	1.29053e-07	4.39913e-08	2.73999e-09											13.4456	2.21192e-12	5.27573e-12	7.25209e-11	5.53393e-10		2.08415e-07	9.56534e-13	9.56534e-13	9.56534e-13	9.56534e-13	9.56534e-13	9.56534e-13
10.1336	2.51287e-07	1.2323e-07	4.42548e-08	2.72192e-09											13.618	2.0924e-12	5.38567e-12	7.09711e-11	5.38383e-10		2.0703e-07	9.96778e-13	9.96778e-13	9.96778e-13	9.96778e-13	9.96778e-13	9.96778e-13
10.2619	2.41773e-07	1.21009e-07	4.36455e-08	2.82888e-09											13.7904	2.08664e-12	5.3094e-12	7.43383e-11	5.17389e-10		2.079e-07	1.048e-12	1.048e-12	1.048e-12	1.048e-12	1.048e-12	1.048e-12
10.3903	2.48682e-07	1.29823e-07	4.19559e-08	2.82457e-09											13.9629	2.08344e-12	5.5668e-12	6.83509e-11	5.18562e-10		2.10672e-07	9.91303e-13	9.91303e-13	9.91303e-13	9.91303e-13	9.91303e-13	9.91303e-13
10.5186	2.44179e-07	1.20788e-07	4.42608e-08	2.91826e-09											14.1354	2.2832e-12	5.5398e-12	7.53738e-11	5.29871e-10		2.22536e-07	1.0294e-12	1.0294e-12	1.0294e-12	1.0294e-12	1.0294e-12	1.0294e-12
10.647	2.46221e-07	1.14455e-07	4.34262e-08	2.83584e-09											14.3078	2.15816e-12	5.52915e-12	6.80398e-11	4.96808e-10		2.07081e-07	1.2024e-12	1.2024e-12	1.2024e-12	1.2024e-12	1.2024e-12	1.2024e-12
11.1287	2.47821e-07	1.06845e-07	4.81393e-08	3.10333e-09											14.4803	2.06192e-12	5.64375e-12	6.80528e-11	5.09216e-10		2.08643e-07	8.95439e-13	8.95439e-13	8.95439e-13	8.95439e-13	8.95439e-13	8.95439e-13
11.7913	2.38198e-07	1.23915e-07	4.48086e-08	3.3728e-09											14.6527	2.12392e-12	5.56493e-12	6.63433e-11	5.27244e-10		2.05903e-07	9.0028e-13	9.0028e-13	9.0028e-13	9.0028e-13	9.0028e-13	9.0028e-13
11.9196	2.49187e-07	1.16896e-07	4.34429e-08	3.39353e-09											14.8251	2.00072e-12	5.5638e-12	6.46234e-11	5.26994e-10		2.0862e-07	9.56961e-13	9.56961e-13	9.56961e-13	9.56961e-13	9.56961e-13	9.56961e-13
12.0479	2.3289e-07	1.23895e-07	4.21463e-08	3.38822e-09											14.9976	2.12648e-12	5.66002e-12	6.35171e-11	5.21318e-10		2.1308e-07	1.0657e-12	1.0657e-12	1.0657e-12	1.0657e-12	1.0657e-12	1.0657e-12
12.1763	2.33437e-07	1.19877e-07	4.3124e-08	3.7363e-09											15.17	2.10824e-12	5.55953e-12	6.51015e-11	5.18991e-10		2.12774e-07	1.0345e-12	1.0345e-12	1.0345e-12	1.0345e-12	1.0345e-12	1.0345e-12
12.3046	2.32978e-07	1.22127e-07	4.26192e-08	3.39834e-09											15.3425	2.0968e-12	5.74095e-12	6.06395e-11	5.21938e-10		2.16061e-07	1.1021e-12	1.1021e-12	1.1021e-12	1.1021e-12	1.1021e-12	1.1021e-12
12.4329	2.40676e-07	1.25155e-07	4.45992e-08	3.67245e-09											15.515	2.14448e-12	5.59538e-12	5.92962e-11	5.11239e-10		2.11955e-07	1.0269e-12	1.0269e-12	1.0269e-12	1.0269e-12	1.0269e-12	1.0269e-12
12.5612	2.37127e-07	1.26219e-07	4.4523e-08	3.48191e-09											15.6874	2.02952e-12	5.5761e-12	6.38546e-11	5.05735e-10		2.2632e-07	1.0166e-12	1.0166e-12	1.0166e-12	1.0166e-12	1.0166e-12	1.0166e-12
12.6896	2.47946e-07	1.20496e-07	4.46439e-08	3.5645e-09											15.8599	2.00472e-12	5.48842e-12	6.25087e-11	5.13983e-10		2.204e-07	9.84136e-13	9.84136e-13	9.84136e-13	9.84136e-13	9.84136e-13	9.84136e-13
12.8179	2.46883e-07	1.17506e-07	4.16524e-08	3.48308e-09											16.0323	2.13232e-12	5.45303e-12	6.2766e-11	5.23135e-10		2.10585e-07	9.54643e-13	9.54643e-13	9.54643e-13	9.54643e-13	9.54643e-13	9.54643e-13
12.9462	2.46522e-07	1.23214e-07	4.46278e-08	3.42072e-09											16.2048	2.2052e-12	5.42723e-12	6.09975e-11	5.03299e-10		2.10348e-07	1.2344e-12	1.2344e-12	1.2344e-12	1.2344e-12	1.2344e-12	1.2344e-12
13.0745	2.53043e-07	1.08755e-07	4.14978e-08	3.38126e-09											16.3772	1.97592e-12	5.79922e-12	5.95389e-11	5.24968e-10		2.03928e-07	1.1358e-12	1.1358e-12	1.1358e-12	1.1358e-12	1.1358e-12	1.1358e-12
13.2029	2.43003e-07	1.05437e-07	4.36682e-08	3.54709e-09											16.5497	2.23048e-12	5.71658e-12	6.35139e-11	5.2047e-10		2.08301e-07	1.0655e-12	1.0655e-12	1.0655e-12	1.0655e-12	1.0655e-12	1.0655e-12
13.3312	2.34319e-07	1.07854e-07	4.60397e-08	3.3267e-09											16.7222	2.0968e-12	5.50717e-12	6.10809e-11	5.19429e-10		2.04663e-07	1.0549e-12	1.0549e-12	1.0549e-12	1.0549e-12	1.0549e-12	1.0549e-12
13.4596	2.44108e-07	1.05378e-07	4.63528e-08	3.15905e-09											16.8946	2.02144e-12	5.23177e-12	6.05613e-11	5.14771e-10		2.00536e-07	9.6981e-13	9.6981e-13	9.6981e-13	9.6981e-13	9.6981e-13	9.6981e-13
13.5879	2.4177e-07	1.04601e-07	4.59768e-08	3.15258e-09											17.0671	2.06608e-12	5.63535e-12	5.95677e-11	5.05667e-10		2.01811e-07	9.77604e-13	9.77604e-13	9.77604e-13	9.77604e-13	9.77604e-13	9.77604e-13
13.7163	2.39464e-07	1.04764e-07	4.31774e-08	3.19022e-09											17.2395	1.98152e-12	5.48287e-12	6.22319e-11	5.34327e-10		2.05419e-07	8.809e-13	8.809e-13	8.809e-13	8.809e-13	8.809e-13	8.809e-13
13.8446	2.42387e-07	1.07517e-07	4.27974e-08	3.16866e-09											17.412	2.08096e-12	5.51572e-12	6.15164e-11	5.38401e-10		2.04527e-07	1.2315e-12	1.2315e-12	1.2315e-12	1.2315e-12	1.2315e-12	1.2315e-12
13.9729	2.48092e-07	1.13789e-07	4.433e-08	3.23549e-09											17.5845	1.90264e-12	5.5737e-12	6.50598e-11	5.24602e-10		2.21038e-07	9.9235e-13	9.9235e-13	9.9235e-13	9.9235e-13	9.9235e-13	9.9235e-13
14.1013	2.4915e-07	1.14721e-07	4.46749e-08	3.30481e-09											17.7569	1.83432e-12	5.60093e-12	5.99657e-11	5.4178e-10		2.06228e-07	9.44741e-13	9.44741e-13	9.44741e-13	9.44741e-13	9.44741e-13	9.44741e-13
14.2296	2.39263e-07	1.06932e-07	4.34954e-08	3.22936e-09											17.9294	2.02704e-12	5.52128e-12	5.81605e-11	5.05379e-10		2.15253e-07	9.73605e-13	9.73605e-13	9.73605e-13	9.73605e-13	9.73605e-13	9.73605e-13
14.3579	2.38587e-07	1.11038e-07	4.51968e-08	3.42454e-09											18.1018	2.05952e-12	5.54025e-12	6.2037e-11	5.27414e-10		1.96004e-07	1.017e-12	1.017e-12	1.017e-12	1.017e-12	1.017e-12	1.017e-12
14.4863	2.33986e-07	1.12795e-07	4.60986e-08	3.48507e-09											18.2742	2.058e-12	5.24175e-12	5.95014e-11	5.00736e-10		1.93587e-07	9.26405e-13	9.26405e-13	9.26405e-13	9.26405e-13	9.26405e-13	9.26405e-13
14.6146	2.353e-07	1.1332e-07	4.22852e-08	3.29784e-09											18.4467	2.18744e-12	5.3271e-12		5.02687e-10		1.98958e-07	1.1051e-12	1.1051e-12	1.1051e-12	1.1051e-12	1.1051e-12	1.1051e-12
14.743	2.35009e-07	1.0905e-07	4.90857e-08	3.28226e-09											18.6191	1.99248e-12	5.38335e-12		5.08805e-10		1.94587e-07	1.0764e-12	1.0764e-12	1.0764e-12	1.0764e-12	1.0764e-12	1.0764e-12
14.8713	2.32414e-07	1.07984e-07	5.05378e-08	3.66167e-09											18.7916	1.90848e-12	5.14665e-12		4.64389e-10		1.94919e-07	1.0105e-12	1.0105e-12	1.0105e-12	1.0105e-12	1.0105e-12	1.0105e-12
14.9996	2.27557e-07	1.12919e-07	5.02823e-08	3.41343e-09											18.964	1.92136e-12	5.07315e-12		4.76304e-10		1.96071e-07	9.63703e-13	9.63703e-13	9.63703e-13	9.63703e-13	9.63703e-13	9.63703e-13
15.128	2.34371e-07	1.09857e-07	4.47981e-08	3.70794e-09											19.1365	2.03008e-12	5.07203e-12		4.86016e-10		1.94072e-07	1.1468e-12	1.1468e-12	1.1468e-12	1.1468e-12	1.1468e-12	1.1468e-12
15.2563	2.29429e-07	1.15901e-07	4.05348e-08	3.44178e-09											19.3089	1.99512e-12	5.03692e-12		4.78138e-10		1.93326e-07	9.02178e-13	9.02178e-13	9.02178e-13	9.02178e-13	9.02178e-13	9.02178e-13
15.3847	2.36152e-07	1.14848e-07	4.03365e-08	3.52735e-09											19.4814	1.80152e-12	4.9344e-12		4.64292e-10		1.97879e-07	9.84767e-13	9.84767e-13	9.84767e-13	9.84767e-13	9.84767e-13	9.84767e-13
15.513	2.32346e-07	1.05562e-07	4.19194e-08	3.42023e-09											19.6538	2.0548e-12	4.90028e-12		4.47597e-10		1.94307e-07	1.0101e-12	1.0101e-12	1.0101e-12	1.0101e-12	1.0101e-12	1.0101e-12
15.6413	2.29866e-07	1.11212e-07	4.04397e-08	3.38076e-09											19.8263	1.89264e-12	4.98038e-12		4.76572e-10		1.94767e-07	9.46426e-13	9.46426e-13	9.46426e-13	9.46426e-13	9.46426e-13	9.46426e-13
15.7697	2.33883e-07	1.11511e-07	4.28213e-08	3.44676e-09											19.9987	1.89872e-12	4.89585e-12		4.63583e-10		1.881e-07	1.0505e-12	1.0505e-12	1.0505e-12	1.0505e-12	1.0505e-12	1.0505e-12
15.898	2.27562e-07	1.07449e-07	4.15442e-08	3.62005e-09											20.1712	1.87072e-12	4.869e-12		4.63348e-10		1.97253e-07	9.58225e-13	9.58225e-13	9.58225e-13	9.58225e-13	9.58225e-13	9.58225e-13
16.0263	2.32762e-07	1.08371e-07	4.00425e-08	3.80279e-09											20.3436	2.0336e-12	4.8189e-12		4.58366e-10		1.95934e-07	9.65388e-13	9.65388e-13	9.65388e-13	9.65388e-13	9.65388e-13	9.65388e-13
16.1547	2.37683e-07	1.18087e-07	3.82837e-08	3.85503e-09											20.5161	1.8736e-12	4.78065e-12		4.77202e-10		1.94066e-07	1.0596e-12	1.0596e-12	1.0596e-12	1.0596e-12	1.0596e-12	1.0596e-12
16.283	2.41427e-07	1.17551e-07	3.98542e-08	3.75918e-09											20.6885	1.82168e-12	4.59263e-12		4.61653e-10		1.92464e-07	9.48321e-13	9.48321e-13	9.48321e-13	9.48321e-13	9.48321e-13	9.48321e-13
16.4114	2.41548e-07	1.15547e-07	4.15662e-08	3.8615e-09											20.861	1.94192e-12	4.73168e-12		4.70842e-10		1.9387e-07	1.0113e-12	1.0113e-12	1.0113e-12	1.0113e-12	1.0113e-12	1.0113e-12
16.5397	2.39072e-07	1.16158e-07	4.11843e-08	3.80561e-09											21.0335	1.92672e-12	4.8048e-12		4.51537e-10		1.9395e-07	1.0874e-12	1.0874e-12	1.0874e-12	1.0874e-12	1.0874e-12	1.0874e-12
16.668	2.46085e-07	1.17665e-07	4.08024e-08	3.72137e-09											21.2059	1.97592e-12	4.85775e-12		4.30171e-10		1.86412e-07	1.0408e-12	1.0408e-12	1.0408e-12	1.0408e-12	1.0408e-12	1.0408e-12
16.7964	2.38041e-07	1.17514e-07	4.02671e-08	3.58489e-09											21.3784	1.9284e-12	4.7658e-12		4.63439e-10		1.84011e-07	1.0665e-12	1.0665e-12	1.0665e-12	1.0665e-12	1.0665e-12	1.0665e-12
16.9247	2.38678e-07	1.14891e-07	4.02495e-08	3.80744e-09											21.5508	1.92944e-12	4.8846e-12		4.54786e-10		1.89275e-07	1.0457e-12	1.0457e-12	1.0457e-12	1.0457e-12	1.0457e-12	1.0457e-12
17.0531	2.31149e-07	1.15365e-07	3.89814e-08	4.09814e-09											21.7233	1.84448e-12	4.86773e-12		4.8053e-10		1.8635e-07	1.1323e-12	1.1323e-12	1.1323e-12	1.1323e-12	1.1323e-12	1.1323e-12
17.1814	2.39375e-07	1.15763e-07	4.04924e-08	3.72187e-09											21.8958	1.90416e-12	4.85332e-12		4.45944e-10		1.77234e-07	8.94594e-13	8.94594e-13	8.94594e-13	8.94594e-13	8.94594e-13	8.94594e-13
17.3097	2.38386e-07	1.1832e-07	3.7094e-08	3.58373e-09											22.0682	1.79864e-12	4.51657e-12		4.5082e-10		1.78091e-07	1.0115e-12	1.0115e-12	1.0115e-12	1.0115e-12	1.0115e-12	1.0115e-12
17.438	2.42944e-07	1.15821e-07	3.7444e-08	3.50016e-09											22.2407	1.88792e-12	4.71195e-12		4.60913e-10		1.85403e-07	8.46135e-13	8.46135e-13	8.46135e-13	8.46135e-13	8.46135e-13	8.46135e-13
17.5664	2.5421e-07	1.18306e-07	4.48278e-08	3.64161e-09											22.4131	1.79976e-12	4.69118e-12		4.57174e-10		1.87319e-07	9.9046e-13	9.9046e-13	9.9046e-13	9.9046e-13	9.9046e-13	9.9046e-13
17.6947	2.43209e-07	1.17309e-07	4.29192e-08	3.71689e-09											22.5856	1.80888e-12	4.6263e-12		4.60163e-10		1.96926e-07	9.80347e-13	9.80347e-13	9.80347e-13	9.80347e-13	9.80347e-13	9.80347e-13
17.8231	2.3371e-07	1.14415e-07	4.29179e-08	3.68887e-09											22.758	1.88344e-12	4.67558e-12		4.40296e-10		2.00733e-07	9.27886e-13	9.27886e-13	9.27886e-13	9.27886e-13	9.27886e-13	9.27886e-13
17.9514	2.42657e-07	1.18182e-07	4.3208e-08	3.70927e-09											22.9305	1.96632e-12	4.66628e-12		4.57595e-10		2.12579e-07	1.0905e-12	1.0905e-12	1.0905e-12	1.0905e-12	1.0905e-12	1.0905e-12
18.0797	2.56635e-07	1.15823e-07	4.05244e-08	3.90113e-09											23.1029	1.8984e-12	4.85745e-12		4.46722e-10		1.88019e-07	1.2869e-12	1.2869e-12	1.2869e-12	1.2869e-12	1.2869e-12	1.2869e-12
18.2081	2.47697e-07	1.16087e-07	4.02611e-08	3.6693e-09											23.2754	1.94192e-12	4.6026e-12		4.46737e-10		1.90334e-07
18.3364	2.47189e-07	1.20013e-07	3.74829e-08	3.84889e-09											23.4478	1.97576e-12	4.4994e-12		4.37764e-10		1.94361e-07
18.4648	2.52295e-07	1.19347e-07	3.72307e-08	3.33333e-09											23.6203	1.9316e-12	4.35352e-12		4.51596e-10		1.83814e-07
18.5931	2.54795e-07	1.1909e-07	3.88669e-08	3.56383e-09											23.7927	1.87512e-12	4.51553e-12		4.36388e-10		1.8716e-07
18.7215	2.58212e-07	1.17325e-07	3.75995e-08	3.67726e-09											23.9652	1.97944e-12	4.46602e-12		4.4921e-10		1.88616e-07
18.8498	2.60836e-07	1.18819e-07	3.88419e-08	3.72867e-09											24.1376	1.86944e-12	4.46212e-12		4.32636e-10		1.91906e-07
18.9782	2.56987e-07	1.26355e-07	3.77305e-08	3.99466e-09											24.3101	1.94816e-12	4.49115e-12		4.48201e-10		1.84298e-07
19.1066	2.52283e-07	1.20809e-07	3.95118e-08	3.68688e-09											24.4825	1.70792e-12	4.61033e-12		4.37778e-10		1.86418e-07
19.2349	2.54016e-07	1.21144e-07	3.693e-08	3.8945e-09											24.655	1.82088e-12	4.44675e-12		4.74342e-10		1.83332e-07
19.3632	2.57557e-07	1.18035e-07	3.65977e-08	4.07575e-09											24.8274	1.85576e-12	4.61505e-12		4.72795e-10		1.80079e-07
19.4916	2.51493e-07	1.21852e-07		4.14739e-09											24.9999	1.95584e-12	4.39837e-12		4.52445e-10		1.79958e-07
19.6199	2.54223e-07	1.17078e-07		3.72917e-09											25.1723	1.91512e-12	4.4697e-12		4.79428e-10		1.76127e-07
19.7482	2.47868e-07	1.17531e-07		4.13976e-09											25.3447	1.864e-12	4.4934e-12		4.48554e-10		1.80008e-07
19.8766	2.3043e-07	1.12977e-07		3.99582e-09											25.5172	1.7696e-12	4.51395e-12		4.24244e-10		1.7813e-07
20.0049	2.24665e-07	1.14271e-07		4.1517e-09											25.6896	1.81864e-12	4.41435e-12		4.33609e-10		1.78697e-07
20.1332	2.3043e-07	1.16795e-07		4.12069e-09											25.862	1.74824e-12	4.45605e-12
20.2616	2.21969e-07	1.18451e-07		4.21869e-09											26.0345	1.73728e-12	4.31498e-12
20.39	2.27652e-07	1.17073e-07		4.2638e-09											26.2069	1.84208e-12	4.20293e-12
20.5183	2.22107e-07	1.18345e-07		4.41222e-09											26.3794	1.88104e-12	4.17353e-12
20.6466	2.33254e-07	1.12558e-07		4.34771e-09											26.5518	1.89032e-12	4.32495e-12
20.775	2.3264e-07	1.13609e-07		4.30841e-09											26.7243	1.87584e-12	4.37377e-12
20.9033	2.33361e-07	1.17422e-07		4.24224e-09											26.8967	1.67056e-12	4.22302e-12
21.0317	2.16694e-07	1.17404e-07		4.03114e-09											27.0691	1.88392e-12	4.34228e-12
21.16	2.19607e-07	1.18861e-07		3.96945e-09											27.2416	1.8996e-12	4.25115e-12
21.2884	2.20784e-07	1.16029e-07		4.10576e-09											27.4141	1.78648e-12	4.44817e-12
21.4167	2.28181e-07	1.18139e-07		4.2036e-09											27.5865	1.74504e-12	4.49557e-12
21.5451	2.31992e-07	1.15778e-07		4.33892e-09											27.7589	1.95552e-12	4.55595e-12
21.6734	2.24091e-07	1.17837e-07		4.49712e-09											27.9313	1.79168e-12
21.8017	2.27168e-07	1.2559e-07		4.3157e-09											28.1038	1.96208e-12
21.9301	2.31254e-07	1.24786e-07		4.18039e-09											28.2762	1.80552e-12
22.0584	2.25368e-07	1.21303e-07		4.40227e-09											28.4487	1.8328e-12
22.1868	2.28405e-07	1.13092e-07		4.40575e-09											28.6211	1.73696e-12
22.3151	2.26449e-07	1.20207e-07		4.42084e-09											28.7936	1.6592e-12
22.4435	2.30775e-07	1.22719e-07		4.40193e-09											28.966	1.7024e-12
22.5718	2.33777e-07	1.24043e-07		4.31471e-09											29.1385	1.7676e-12
22.7002	2.30646e-07	1.19125e-07		4.3036e-09											29.3109	1.83416e-12
22.8285	2.27439e-07	1.19296e-07		4.39116e-09											29.4834	1.89752e-12
22.9569	2.32012e-07	1.22019e-07		4.25352e-09											29.6558	1.91456e-12
23.0852	2.3897e-07	1.21563e-07		4.26115e-09											29.8282	1.92336e-12
23.2136	2.32722e-07	1.21374e-07		4.20327e-09											30.0007	1.9776e-12
23.3419		1.18337e-07		4.09299e-09											30.1731	1.82376e-12
23.4703		1.24871e-07		4.10709e-09											30.3456	1.72648e-12
23.5986		1.26325e-07		4.28386e-09											30.518	1.69496e-12
23.727		1.2437e-07		4.40177e-09											30.6904	1.67544e-12
23.8553		1.21135e-07		4.59181e-09											30.8629	1.742e-12
23.9837		1.17828e-07		4.46711e-09											31.0353	1.70016e-12
24.112		1.20968e-07		4.10925e-09											31.2078	1.7968e-12
24.2404		1.16886e-07		4.19481e-09											31.3802	1.83248e-12
24.3687		1.15723e-07		4.60458e-09											31.5526
24.4971		1.15494e-07		4.69612e-09											31.7251
24.6254		1.17529e-07		4.29663e-09											31.8975
24.7538		1.1453e-07		4.49198e-09											32.0699
24.8821		1.13468e-07		4.73077e-09											32.2424
25.0105		1.04982e-07		4.43046e-09											32.4148
25.1388		1.14938e-07		4.42233e-09											32.5873
25.2672		1.22255e-07		4.37325e-09											32.7597
25.3955		1.18098e-07		4.55367e-09											32.9322
25.5239		1.14911e-07		4.91285e-09											33.1046
25.6522		1.12616e-07		4.88549e-09											33.2771
25.7806		1.15197e-07		4.40392e-09											33.4495
25.9089		1.11465e-07		4.40094e-09											33.6219
26.0373		1.17125e-07		4.00593e-09											33.7944
26.1656		1.12237e-07		3.98371e-09											33.9668
26.294		1.15713e-07		4.36031e-09											34.1393
26.4223		1.14095e-07		3.58241e-09											34.3117
26.5507		1.15509e-07		3.46384e-09											34.4841
26.679		1.12067e-07		3.30895e-09											34.6566
26.8074		1.14496e-07		3.26402e-09											34.829
26.9357		1.16442e-07		3.44958e-09											35.0014
27.0641		1.24352e-07		3.61242e-09											35.1739
27.1924		1.18515e-07		3.47064e-09											35.3463
27.3208		1.13759e-07		4.70341e-09											35.5187
27.4491		1.11005e-07		5.09062e-09											35.6912
27.5775		1.10569e-07		4.917e-09											35.8636
27.7058		1.09008e-07		4.73575e-09											36.036
27.8342		1.06419e-07		4.70126e-09											36.2085
27.9625		1.0707e-07		4.75382e-09											36.3809
28.0909		1.06913e-07		4.46926e-09											36.5533
28.2192		1.07047e-07		4.76411e-09											36.7258
28.3476		1.0483e-07		4.17276e-09											36.8982
28.4759		1.07167e-07		4.62099e-09											37.0706
28.6043		1.07808e-07		5.18664e-09											37.2431
28.7326		1.0768e-07		5.32975e-09											37.4155
28.861		1.10464e-07		5.07802e-09											37.5879
28.9893		1.09135e-07		5.20057e-09											37.7604
29.1177		1.08829e-07		5.55727e-09											37.9328
29.246		1.05704e-07		5.05099e-09											38.1052
29.3744		1.04722e-07		5.28763e-09											38.2776
29.5027		1.02817e-07		5.04419e-09											38.4501
29.6311		1.07123e-07		4.84503e-09											38.6225
29.7594		1.07387e-07		4.30492e-09											38.795
29.8878		1.10599e-07		4.64172e-09											38.9674
30.0161		1.10996e-07		4.05087e-09											39.1398
30.1445		1.09726e-07		4.05403e-09											39.3123
30.2728		1.10122e-07		3.78372e-09											39.4847
30.4012		1.12944e-07		5.23606e-09											39.6571
30.5295		1.06246e-07		5.47651e-09											39.8296
30.6579		1.08704e-07		4.43344e-09											40.002
30.7862		1.09169e-07		4.42615e-09											40.1744
30.9146		1.11191e-07		4.12915e-09											40.3469
31.0429		1.08009e-07		4.35368e-09											40.5193
31.1713		1.1253e-07		4.5336e-09											40.6918
31.2996		1.10787e-07		4.83093e-09											40.8642
31.4279		1.05753e-07		4.47838e-09											41.0366
31.5563		1.11009e-07		4.26562e-09											41.2091
31.6847		1.10799e-07		4.3429e-09											41.3815
31.813		1.05338e-07		4.41868e-09											41.5539
31.9413		1.06033e-07		4.55748e-09											41.7264
32.0697		1.05261e-07		4.74669e-09											41.8988
32.198		1.11262e-07		4.33212e-09											42.0712
32.3264		1.07838e-07		4.22715e-09											42.2437
32.4547		1.05915e-07		4.29746e-09											42.4161
32.5831		1.11645e-07		4.31305e-09											42.5886
32.7114		1.10178e-07		4.12185e-09											42.761
32.8398		1.07653e-07		4.27093e-09											42.9334
32.9681		1.07358e-07		4.36927e-09											43.1059
33.0965		1.08165e-07		4.52863e-09											43.2783
33.2248		1.06038e-07		4.55798e-09											43.4507
33.3531		1.06556e-07		4.70474e-09											43.6231
33.4815		1.09892e-07		4.5807e-09											43.7956
33.6098		1.06331e-07		4.45036e-09											43.968
33.7382		1.02735e-07		4.20642e-09											44.1404
33.8665		1.05692e-07		4.40376e-09											44.3128
33.9949		1.05736e-07		4.72397e-09											44.4853
34.1232		1.08025e-07		4.58319e-09											44.6577
34.2516		1.12284e-07		4.56478e-09											44.8301
34.3799		1.13328e-07		4.60292e-09											45.0026
34.5083		1.12234e-07		4.72729e-09											45.175
34.6366		1.08299e-07		4.6802e-09											45.3474
34.765		1.02503e-07		4.4079e-09											45.5199
34.8933		1.05974e-07		4.41238e-09											45.6923
35.0217		1.04868e-07		4.41951e-09											45.8647
35.15		1.06478e-07		4.5399e-09											46.0372
35.2784		1.05817e-07		4.73077e-09											46.2096
35.4067		1.07739e-07		4.60972e-09											46.382
35.5351		1.07752e-07		4.32549e-09											46.5545
35.6634		1.06509e-07		4.49331e-09											46.7269
35.7918		1.03357e-07		4.3172e-09											46.8993
35.9201		9.88307e-08		4.39397e-09											47.0718
36.0485		1.04783e-07		4.34539e-09											47.2442
36.1768		1.08596e-07		4.42266e-09											47.4166
36.3051				4.84055e-09											47.5891
36.4335				5.12843e-09											47.7615
36.5619				4.78284e-09											47.9339
36.6902				4.93574e-09											48.1063
36.8186				4.74951e-09											48.2788
36.9469				4.99743e-09											48.4512
37.0753				5.01401e-09											48.6236
37.2036															48.7961
37.332															48.9685
37.4603															49.141
37.5887															49.3134
37.717															49.4858
37.8453															49.6583
37.9737															49.8307
38.102															50.0031
38.2304															50.1756
38.3587															50.348
38.4871															50.5204
38.6154															50.6929
38.7438															50.8653
38.8721															51.0377
39.0005															51.2101
39.1288															51.3826
39.2572															51.555
39.3855															51.7275
39.5139															51.8999
39.6422															52.0723
39.7706															52.2448
39.8989															52.4172
40.0272															52.5897
40.1556															52.7621
40.284															52.9345
40.4123															53.1069
40.5406															53.2794
40.669															53.4518
40.7973															53.6242
40.9257															53.7966
41.054															53.9691
41.1824															54.1415
41.3107															54.314
41.4391															54.4864
41.5674															54.6588
41.6958															54.8313
41.8241															55.0037
41.9525															55.1761
42.0808															55.3486
42.2092															55.521
42.3375															55.6934
42.4659															55.8658
42.5942															56.0383
42.7226															56.2107
42.8509															56.3831
42.9793															56.5555
43.1076															56.728
43.236															56.9004
43.3643															57.0728
43.4927															57.2453
43.621															57.4177
43.7494															57.5901
43.8777															57.7625
44.0061															57.935
44.1344															58.1074
44.2628
44.3911
44.5195
44.6478
44.7762
44.9045
45.0329
45.1613
45.2896
45.4179
45.5463
45.6746
45.803
45.9313
46.0597
46.188
46.3164
46.4447
46.5731
46.7014
46.8298
46.9581
47.0865
47.2148
47.3432
47.4715
47.5999
47.7282
47.8566
47.9849
48.1133
48.2416
48.37
48.4983
48.6267
48.755
48.8834
49.0117
49.1401
49.2684
49.3968
49.5251
49.6535
49.7818
49.9102
50.0385
50.1669
50.2952
50.4236
50.5519
50.6803
50.8086
50.937
51.0653
51.1937
51.322
51.4503
51.5787
51.7071
51.8354
51.9637
52.0921
52.2204
52.3488
52.4771
52.6055
52.7339
52.8622
52.9905
53.1189
53.2472
53.3756
53.504
53.6323
53.7607
53.889
54.0174
54.1457
54.274
54.4024
54.5308
54.6591
54.7875
54.9158
55.0442
55.1725
55.3009
55.4292
55.5576
55.6859
55.8142
55.9426
56.0709
56.1993
56.3277
56.456
56.5844
56.7127
56.8411
56.9694
57.0978
57.2261
57.3545
57.4828
57.6112
57.7395
57.8679
57.9962
58.1246
58.2529
58.3813
58.5096
58.638
58.7663
58.8947
59.023
59.1514
59.2797
59.4081
59.5364
59.6648
59.7931
59.9215
60.0498
60.1782
60.3065
60.4349
60.5632
60.6916
60.8199
60.9483
61.0766
61.205
61.3333
61.4617
61.59
61.7184
61.8467
61.9751
62.1034
62.2318
62.3601
62.4885
62.6168
62.7452
62.8735
63.0019
63.1302
63.2586
63.3869
63.5153
63.6436
63.772
63.9003
64.0287
64.157
64.2854
64.4137
64.5421
64.6704
64.7988
64.9271
65.0555
65.1839
65.3122
65.4406
65.569
65.6973
65.8256
65.954
66.0823
66.2107
66.339
66.4674
66.5957
66.7241
66.8524
66.9808
67.1091
67.2375
67.3658
67.4942
67.6225
67.7509
67.8792
68.0075
68.1359
68.2642
68.3926

## Sheet: e
mos2-writing	800ns	1us	5us	10us	100us	1ms	lrs	lrs	lrs	lrs	lrs	lrs		mos2-erasing	500ns	1us	5us	10us	100us	1ms	hrs	hrs	hrs	hrs	hrs	hrs
s	A	A	A	A	A	A	A	A	A	A	A	A		s	A	A	A	A	A	A	A	A	A	A	A	A
0.14627	7.22529e-08	6.54784e-08	6.7724e-09	7.14494e-10	1.26404e-11	3.8472e-12	7.50162e-08	7.50162e-08	7.50162e-08	7.50162e-08	7.50162e-08	7.50162e-08		0.14517	1.01193e-11	2.92971e-11	1.7941e-09	5.9742e-09	7.09822e-08	7.88864e-08	3.0318e-12	3.0318e-12	3.0318e-12	3.0318e-12	3.0318e-12	3.0318e-12
0.297377	7.26835e-08	6.48276e-08	7.1808e-09	7.66324e-10	7.4572e-12	4.8122e-12	7.57242e-08	7.57242e-08	7.57242e-08	7.57242e-08	7.57242e-08	7.57242e-08		0.295288	1.0346e-11	2.82496e-11	1.7101e-09	5.7893e-09	7.08985e-08	7.83998e-08	3.2293e-12	3.2293e-12	3.2293e-12	3.2293e-12	3.2293e-12	3.2293e-12
0.448491	7.29853e-08	6.546e-08	7.4539e-09	7.87898e-10	1.21348e-11	5.7856e-12	7.57534e-08	7.57534e-08	7.57534e-08	7.57534e-08	7.57534e-08	7.57534e-08		0.445394	9.6319e-12	2.69307e-11	1.6579e-09	5.6573e-09	7.10463e-08	7.81714e-08	3.3076e-12	3.3076e-12	3.3076e-12	3.3076e-12	3.3076e-12	3.3076e-12
0.599607	7.28702e-08	6.57075e-08	7.6298e-09	8.18364e-10	1.06599e-11	4.6184e-12	7.58354e-08	7.58354e-08	7.58354e-08	7.58354e-08	7.58354e-08	7.58354e-08		0.595494	9.9189e-12	2.65851e-11	1.6061e-09	5.4898e-09	7.07103e-08	7.80641e-08	3.1176e-12	3.1176e-12	3.1176e-12	3.1176e-12	3.1176e-12	3.1176e-12
0.750739	7.29163e-08	6.56981e-08	7.7706e-09	8.42594e-10	1.46632e-11	4.3276e-12	7.5012e-08	7.5012e-08	7.5012e-08	7.5012e-08	7.5012e-08	7.5012e-08		0.745594	9.3951e-12	2.59788e-11	1.5834e-09	5.4267e-09	7.0409e-08	7.81269e-08	3.3032e-12	3.3032e-12	3.3032e-12	3.3032e-12	3.3032e-12	3.3032e-12
0.901842	7.3047e-08	6.60742e-08	7.8997e-09	8.63073e-10	1.47896e-11	6.7548e-12	7.62827e-08	7.62827e-08	7.62827e-08	7.62827e-08	7.62827e-08	7.62827e-08		0.895696	9.3016e-12	2.61585e-11	1.5488e-09	5.3116e-09	7.05974e-08	7.76894e-08	3.0731e-12	3.0731e-12	3.0731e-12	3.0731e-12	3.0731e-12	3.0731e-12
1.053	7.21395e-08	6.56441e-08	8.0095e-09	8.92232e-10	1.64752e-11	2.8738e-12	7.54802e-08	7.54802e-08	7.54802e-08	7.54802e-08	7.54802e-08	7.54802e-08		1.0458	9.9206e-12	2.63161e-11	1.5313e-09	5.2158e-09	7.05716e-08	7.86881e-08	3.3738e-12	3.3738e-12	3.3738e-12	3.3738e-12	3.3738e-12	3.3738e-12
1.2041	7.31645e-08	6.55777e-08	8.0989e-09	9.05464e-10	1.52531e-11	6.1312e-12	7.52043e-08	7.52043e-08	7.52043e-08	7.52043e-08	7.52043e-08	7.52043e-08		1.1959	9.5892e-12	2.48398e-11	1.5097e-09	5.1735e-09	7.06345e-08	7.89556e-08	3.4741e-12	3.4741e-12	3.4741e-12	3.4741e-12	3.4741e-12	3.4741e-12
1.3552	7.3e-08	6.55988e-08	8.19e-09	9.22993e-10	1.65173e-11	7.0371e-12	7.54102e-08	7.54102e-08	7.54102e-08	7.54102e-08	7.54102e-08	7.54102e-08		1.346	9.7029e-12	2.48168e-11	1.4791e-09	5.0996e-09	7.01854e-08	7.84599e-08	3.3287e-12	3.3287e-12	3.3287e-12	3.3287e-12	3.3287e-12	3.3287e-12
1.5063	7.27173e-08	6.56238e-08	8.2645e-09	9.25985e-10	1.40732e-11	4.3824e-12	7.56073e-08	7.56073e-08	7.56073e-08	7.56073e-08	7.56073e-08	7.56073e-08		1.4961	1.01757e-11	2.5598e-11	1.4433e-09	5.0488e-09	7.08521e-08	7.77168e-08	3.2455e-12	3.2455e-12	3.2455e-12	3.2455e-12	3.2455e-12	3.2455e-12
1.6575	7.26334e-08	6.53319e-08	8.3415e-09	9.51521e-10	1.39889e-11	5.4401e-12	7.56367e-08	7.56367e-08	7.56367e-08	7.56367e-08	7.56367e-08	7.56367e-08		1.6462	9.8483e-12	2.5518e-11	1.4347e-09	5.0066e-09	7.04352e-08	7.76457e-08	3.7069e-12	3.7069e-12	3.7069e-12	3.7069e-12	3.7069e-12	3.7069e-12
1.8086	7.2949e-08	6.58453e-08	8.4113e-09	9.66143e-10	1.5211e-11	6.2154e-12	7.59929e-08	7.59929e-08	7.59929e-08	7.59929e-08	7.59929e-08	7.59929e-08		1.7963	9.6557e-12	2.53734e-11	1.4175e-09	4.948e-09	7.06695e-08	7.80185e-08	3.551e-12	3.551e-12	3.551e-12	3.551e-12	3.551e-12	3.551e-12
1.9597	7.2515e-08	6.60977e-08	8.5265e-09	9.82197e-10	2.35547e-11	3.2025e-12	7.57323e-08	7.57323e-08	7.57323e-08	7.57323e-08	7.57323e-08	7.57323e-08		1.9464	1.0003e-11	2.50589e-11	1.4188e-09	4.8611e-09	6.95944e-08	7.81786e-08	3.5291e-12	3.5291e-12	3.5291e-12	3.5291e-12	3.5291e-12	3.5291e-12
2.1108	7.30151e-08	6.56994e-08	8.5348e-09	1.005e-09	1.90036e-11	5.6255e-12	7.56232e-08	7.56232e-08	7.56232e-08	7.56232e-08	7.56232e-08	7.56232e-08		2.0965	9.9229e-12	2.48398e-11	1.3948e-09	4.8219e-09	6.98734e-08	7.82562e-08	3.6643e-12	3.6643e-12	3.6643e-12	3.6643e-12	3.6643e-12	3.6643e-12
2.2619	7.30505e-08	6.68177e-08	8.7652e-09	1.011e-09	1.78658e-11	4.9092e-12	7.53254e-08	7.53254e-08	7.53254e-08	7.53254e-08	7.53254e-08	7.53254e-08		2.2466	9.9564e-12	2.44241e-11	1.4182e-09	4.7695e-09	6.97174e-08	7.86942e-08	3.685e-12	3.685e-12	3.685e-12	3.685e-12	3.685e-12	3.685e-12
2.4131	7.29128e-08	6.68818e-08	8.833e-09	1.031e-09	1.79501e-11	2.4398e-12	7.48835e-08	7.48835e-08	7.48835e-08	7.48835e-08	7.48835e-08	7.48835e-08		2.3967	1.01243e-11	2.47593e-11	1.3984e-09	4.7595e-09	7.00484e-08	7.83834e-08	3.7094e-12	3.7094e-12	3.7094e-12	3.7094e-12	3.7094e-12	3.7094e-12
2.5642	7.2859e-08	6.70181e-08	8.8907e-09	1.0807e-09	2.10684e-11	5.0187e-12	7.46679e-08	7.46679e-08	7.46679e-08	7.46679e-08	7.46679e-08	7.46679e-08		2.5468	9.9446e-12	2.43246e-11	1.3939e-09	4.7725e-09	6.9666e-08	7.8556e-08	3.6898e-12	3.6898e-12	3.6898e-12	3.6898e-12	3.6898e-12	3.6898e-12
2.7153	7.29083e-08	6.68906e-08	8.917e-09	1.0859e-09	2.43132e-11	5.2252e-12	7.4775e-08	7.4775e-08	7.4775e-08	7.4775e-08	7.4775e-08	7.4775e-08		2.6969	9.8462e-12	2.42345e-11	1.3715e-09	4.7083e-09	6.9936e-08	7.77823e-08	3.9483e-12	3.9483e-12	3.9483e-12	3.9483e-12	3.9483e-12	3.9483e-12
2.8664	7.20868e-08	6.64534e-08	8.9956e-09	1.0988e-09	2.14477e-11	3.2446e-12	7.46894e-08	7.46894e-08	7.46894e-08	7.46894e-08	7.46894e-08	7.46894e-08		2.847	9.806e-12	2.62326e-11	1.3582e-09	4.6925e-09	7.02292e-08	7.83998e-08	3.7733e-12	3.7733e-12	3.7733e-12	3.7733e-12	3.7733e-12	3.7733e-12
3.0176	7.27576e-08	6.63573e-08	9.0211e-09	1.1145e-09	2.38075e-11	5.8193e-12	7.45577e-08	7.45577e-08	7.45577e-08	7.45577e-08	7.45577e-08	7.45577e-08		2.9971	1.04003e-11	2.48132e-11	1.3448e-09	4.6673e-09	6.98454e-08	7.82125e-08	3.9049e-12	3.9049e-12	3.9049e-12	3.9049e-12	3.9049e-12	3.9049e-12
3.1687	7.29213e-08	6.61129e-08	9.1199e-09	1.1328e-09	2.3639e-11	4.256e-12	7.43168e-08	7.43168e-08	7.43168e-08	7.43168e-08	7.43168e-08	7.43168e-08		3.1472	9.8896e-12	2.46135e-11	1.3251e-09	4.6313e-09	6.99804e-08	7.79865e-08	3.7465e-12	3.7465e-12	3.7465e-12	3.7465e-12	3.7465e-12	3.7465e-12
3.3198	7.30071e-08	6.6352e-08	9.1886e-09	1.1438e-09	2.47768e-11	2.7727e-12	7.54449e-08	7.54449e-08	7.54449e-08	7.54449e-08	7.54449e-08	7.54449e-08		3.2973	1.00367e-11	2.42372e-11	1.3111e-09	4.5989e-09	6.97233e-08	7.75073e-08	3.4768e-12	3.4768e-12	3.4768e-12	3.4768e-12	3.4768e-12	3.4768e-12
3.4709	7.26252e-08	6.63605e-08	9.2491e-09	1.1571e-09	2.37654e-11	6.1269e-12	7.53503e-08	7.53503e-08	7.53503e-08	7.53503e-08	7.53503e-08	7.53503e-08		3.4474	9.6798e-12	2.53859e-11	1.3031e-09	4.5665e-09	7.01894e-08	7.77161e-08	3.8036e-12	3.8036e-12	3.8036e-12	3.8036e-12	3.8036e-12	3.8036e-12
3.6221	7.26597e-08	6.58239e-08	9.3073e-09	1.1636e-09	3.03392e-11	3.5818e-12	7.53547e-08	7.53547e-08	7.53547e-08	7.53547e-08	7.53547e-08	7.53547e-08		3.5975	9.6128e-12	2.4741e-11	1.2974e-09	4.5432e-09	6.94401e-08	7.8122e-08	3.7903e-12	3.7903e-12	3.7903e-12	3.7903e-12	3.7903e-12	3.7903e-12
3.7732	7.284e-08	6.55459e-08	9.3435e-09	1.1688e-09	2.70102e-11	3.291e-12	7.54972e-08	7.54972e-08	7.54972e-08	7.54972e-08	7.54972e-08	7.54972e-08		3.7475	9.8247e-12	2.4154e-11	1.2854e-09	4.5242e-09	7.02099e-08	7.81884e-08	3.9635e-12	3.9635e-12	3.9635e-12	3.9635e-12	3.9635e-12	3.9635e-12
3.9243	7.24494e-08	6.55207e-08	9.4174e-09	1.1819e-09	2.74316e-11	5.5581e-12	7.58968e-08	7.58968e-08	7.58968e-08	7.58968e-08	7.58968e-08	7.58968e-08		3.8976	1.02048e-11	2.40109e-11	1.273e-09	4.4715e-09	7.00808e-08	7.80072e-08	4.0014e-12	4.0014e-12	4.0014e-12	4.0014e-12	4.0014e-12	4.0014e-12
4.0754	7.25066e-08	6.57413e-08	9.4624e-09	1.1948e-09	3.00443e-11	2.8106e-12	7.52388e-08	7.52388e-08	7.52388e-08	7.52388e-08	7.52388e-08	7.52388e-08		4.0477	9.6559e-12	2.46603e-11	1.2664e-09	4.4276e-09	7.01288e-08	7.78798e-08	4.245e-12	4.245e-12	4.245e-12	4.245e-12	4.245e-12	4.245e-12
4.2266	7.25184e-08	6.59727e-08	9.5426e-09	1.2069e-09	3.66602e-11	2.9159e-12	7.52636e-08	7.52636e-08	7.52636e-08	7.52636e-08	7.52636e-08	7.52636e-08		4.1978	9.8053e-12	2.48284e-11	1.2609e-09	4.404e-09	7.01565e-08	7.78521e-08	3.8455e-12	3.8455e-12	3.8455e-12	3.8455e-12	3.8455e-12	3.8455e-12
4.3777	7.26198e-08	6.57655e-08	9.564e-09	1.217e-09	3.37104e-11	5.9415e-12	7.49922e-08	7.49922e-08	7.49922e-08	7.49922e-08	7.49922e-08	7.49922e-08		4.3479	9.8041e-12	2.48126e-11	1.2532e-09	4.375e-09	7.03258e-08	7.84496e-08	3.7444e-12	3.7444e-12	3.7444e-12	3.7444e-12	3.7444e-12	3.7444e-12
4.5288	7.2389e-08	6.55773e-08	9.5819e-09	1.2318e-09	3.34997e-11	3.6871e-12	7.50819e-08	7.50819e-08	7.50819e-08	7.50819e-08	7.50819e-08	7.50819e-08		4.498	1.09053e-11	2.3796e-11	1.2368e-09	4.33e-09	7.00188e-08	7.81836e-08	3.9679e-12	3.9679e-12	3.9679e-12	3.9679e-12	3.9679e-12	3.9679e-12
4.6799	7.26247e-08	6.58289e-08	9.6255e-09	1.2501e-09	3.56067e-11	3.6618e-12	7.47344e-08	7.47344e-08	7.47344e-08	7.47344e-08	7.47344e-08	7.47344e-08		4.6481	9.9254e-12	2.41386e-11	1.2302e-09	4.302e-09	6.99662e-08	7.84205e-08	3.732e-12	3.732e-12	3.732e-12	3.732e-12	3.732e-12	3.732e-12
4.8311	7.27287e-08	6.58307e-08	9.6166e-09	1.2541e-09	3.26569e-11	6.068e-12	7.49607e-08	7.49607e-08	7.49607e-08	7.49607e-08	7.49607e-08	7.49607e-08		4.7981	1.00813e-11	2.43139e-11	1.2258e-09	4.2866e-09	6.99999e-08	7.81503e-08	3.7714e-12	3.7714e-12	3.7714e-12	3.7714e-12	3.7714e-12	3.7714e-12
4.9822	7.24133e-08	6.54826e-08	9.6815e-09	1.2758e-09	3.34997e-11	4.138e-12	7.48953e-08	7.48953e-08	7.48953e-08	7.48953e-08	7.48953e-08	7.48953e-08		4.9482	9.9745e-12	2.34467e-11	1.2139e-09	4.2347e-09	6.95526e-08	7.77764e-08	4.1184e-12	4.1184e-12	4.1184e-12	4.1184e-12	4.1184e-12	4.1184e-12
5.1333	7.25406e-08	6.6407e-08	9.7324e-09	1.2876e-09	3.72081e-11	4.0453e-12	7.49582e-08	7.49582e-08	7.49582e-08	7.49582e-08	7.49582e-08	7.49582e-08		5.0983	9.8616e-12	2.40221e-11	1.2112e-09	4.2299e-09	6.94832e-08	7.81058e-08	4.0265e-12	4.0265e-12	4.0265e-12	4.0265e-12	4.0265e-12	4.0265e-12
5.2844	7.21159e-08	6.65811e-08	9.8315e-09	1.3104e-09	3.61124e-11	6.8138e-12	7.58162e-08	7.58162e-08	7.58162e-08	7.58162e-08	7.58162e-08	7.58162e-08		5.2484	9.7385e-12	2.35112e-11	1.2077e-09	4.2002e-09	6.92132e-08	7.77172e-08	4.0088e-12	4.0088e-12	4.0088e-12	4.0088e-12	4.0088e-12	4.0088e-12
5.4355	7.24203e-08	6.59468e-08	9.8328e-09	1.3279e-09	3.58596e-11	3.6492e-12	7.55772e-08	7.55772e-08	7.55772e-08	7.55772e-08	7.55772e-08	7.55772e-08		5.3985	9.6604e-12	2.41135e-11	1.1998e-09	4.1427e-09	6.93384e-08	7.85732e-08	4.4201e-12	4.4201e-12	4.4201e-12	4.4201e-12	4.4201e-12	4.4201e-12
5.5866	7.24446e-08	6.61611e-08	9.8827e-09	1.3273e-09	3.93151e-11	3.1604e-12	7.46754e-08	7.46754e-08	7.46754e-08	7.46754e-08	7.46754e-08	7.46754e-08		5.5486	1.03651e-11	2.42688e-11	1.1971e-09	4.15e-09	6.95679e-08	7.83356e-08	4.0023e-12	4.0023e-12	4.0023e-12	4.0023e-12	4.0023e-12	4.0023e-12
5.7377	7.21404e-08	6.60206e-08	9.9873e-09	1.3294e-09	3.48061e-11	5.2168e-12	7.476e-08	7.476e-08	7.476e-08	7.476e-08	7.476e-08	7.476e-08		5.6987	1.00537e-11	2.35192e-11	1.1858e-09	4.1135e-09	6.93838e-08	7.86686e-08	4.2326e-12	4.2326e-12	4.2326e-12	4.2326e-12	4.2326e-12	4.2326e-12
5.8889	7.20298e-08	6.63992e-08	9.9588e-09	1.3397e-09	3.89358e-11	5.7941e-12	7.32785e-08	7.32785e-08	7.32785e-08	7.32785e-08	7.32785e-08	7.32785e-08		5.8488	1.00792e-11	2.32526e-11	1.1846e-09	4.1085e-09	6.9671e-08	7.90147e-08	4.3459e-12	4.3459e-12	4.3459e-12	4.3459e-12	4.3459e-12	4.3459e-12
6.04	7.23418e-08	6.65252e-08	9.9988e-09	1.3582e-09	4.42876e-11	3.1393e-12	7.41087e-08	7.41087e-08	7.41087e-08	7.41087e-08	7.41087e-08	7.41087e-08		5.9989	1.04439e-11	2.37815e-11	1.183e-09	4.0766e-09	6.90968e-08	7.82891e-08	4.2747e-12	4.2747e-12	4.2747e-12	4.2747e-12	4.2747e-12	4.2747e-12
6.1911	7.23223e-08	6.70125e-08	1.00188e-08	1.3697e-09	4.09585e-11	7.0877e-12	7.46162e-08	7.46162e-08	7.46162e-08	7.46162e-08	7.46162e-08	7.46162e-08		6.149	1.03934e-11	2.29922e-11	1.1689e-09	4.0856e-09	6.93689e-08	7.89192e-08	4.1826e-12	4.1826e-12	4.1826e-12	4.1826e-12	4.1826e-12	4.1826e-12
6.3422	7.2535e-08	6.67891e-08	1.01289e-08	1.3873e-09	3.8683e-11	3.4595e-12	7.51247e-08	7.51247e-08	7.51247e-08	7.51247e-08	7.51247e-08	7.51247e-08		6.2991	1.05299e-11	2.3367e-11	1.168e-09	4.0716e-09	6.90819e-08	7.9132e-08	3.9848e-12	3.9848e-12	3.9848e-12	3.9848e-12	3.9848e-12	3.9848e-12
6.4934	7.22403e-08	6.71348e-08	1.01513e-08	1.3876e-09	4.22649e-11	3.2531e-12	7.48174e-08	7.48174e-08	7.48174e-08	7.48174e-08	7.48174e-08	7.48174e-08		6.4492	9.9791e-12	2.3389e-11	1.1603e-09	4.0171e-09	6.90295e-08	7.87589e-08	3.9812e-12	3.9812e-12	3.9812e-12	3.9812e-12	3.9812e-12	3.9812e-12
6.6445	7.22249e-08	6.63886e-08	1.01413e-08	1.3954e-09	4.23913e-11	4.8459e-12	7.46062e-08	7.46062e-08	7.46062e-08	7.46062e-08	7.46062e-08	7.46062e-08		6.5993	1.0189e-11	2.45484e-11	1.1476e-09	4.0154e-09	6.87923e-08	7.88578e-08	3.8371e-12	3.8371e-12	3.8371e-12	3.8371e-12	3.8371e-12	3.8371e-12
6.7956	7.27311e-08	6.6485e-08	1.01923e-08	1.4019e-09	4.22649e-11	4.728e-12	7.47063e-08	7.47063e-08	7.47063e-08	7.47063e-08	7.47063e-08	7.47063e-08		6.7494	1.01563e-11	2.34817e-11	1.1489e-09	4.0231e-09	6.87631e-08	7.86928e-08	3.7794e-12	3.7794e-12	3.7794e-12	3.7794e-12	3.7794e-12	3.7794e-12
6.9468	7.25893e-08	6.62204e-08	1.02439e-08	1.4107e-09	4.85437e-11	3.8304e-12	7.48736e-08	7.48736e-08	7.48736e-08	7.48736e-08	7.48736e-08	7.48736e-08		6.8995	1.05038e-11	2.33881e-11	1.1416e-09	3.9925e-09	6.86409e-08	7.88076e-08	3.7606e-12	3.7606e-12	3.7606e-12	3.7606e-12	3.7606e-12	3.7606e-12
7.0979	7.26446e-08	6.60447e-08	1.02863e-08	1.4222e-09	4.45404e-11	6.2154e-12	7.42946e-08	7.42946e-08	7.42946e-08	7.42946e-08	7.42946e-08	7.42946e-08		7.0495	1.05851e-11	2.41451e-11	1.1339e-09	3.9757e-09	6.88603e-08	7.88033e-08	3.7174e-12	3.7174e-12	3.7174e-12	3.7174e-12	3.7174e-12	3.7174e-12
7.249	7.23318e-08	6.65782e-08	1.02743e-08	1.4496e-09	4.48775e-11	4.3571e-12	7.53653e-08	7.53653e-08	7.53653e-08	7.53653e-08	7.53653e-08	7.53653e-08		7.1996	1.0271e-11	2.36157e-11	1.1249e-09	3.9297e-09	6.86465e-08	7.83309e-08	3.945e-12	3.945e-12	3.945e-12	3.945e-12	3.945e-12	3.945e-12
7.4001	7.22383e-08	6.67442e-08	1.03213e-08	1.4441e-09	5.02293e-11	3.7503e-12	7.52484e-08	7.52484e-08	7.52484e-08	7.52484e-08	7.52484e-08	7.52484e-08		7.3497	1.00775e-11	2.28721e-11	1.1293e-09	3.923e-09	6.88908e-08	7.897e-08	3.9561e-12	3.9561e-12	3.9561e-12	3.9561e-12	3.9561e-12	3.9561e-12
7.5513	7.23181e-08	6.6787e-08	1.03655e-08	1.4677e-09	4.82066e-11	5.8825e-12	7.50409e-08	7.50409e-08	7.50409e-08	7.50409e-08	7.50409e-08	7.50409e-08		7.4998	1.02415e-11	2.35078e-11	1.1203e-09	3.8817e-09	6.88161e-08	7.89963e-08	3.993e-12	3.993e-12	3.993e-12	3.993e-12	3.993e-12	3.993e-12
7.7024	7.25416e-08	6.62984e-08	1.03829e-08	1.4632e-09	4.5931e-11	3.4216e-12	7.49422e-08	7.49422e-08	7.49422e-08	7.49422e-08	7.49422e-08	7.49422e-08		7.6499	1.00053e-11	2.35076e-11	1.1082e-09	3.8692e-09	6.87544e-08	7.87093e-08	3.9875e-12	3.9875e-12	3.9875e-12	3.9875e-12	3.9875e-12	3.9875e-12
7.8535	7.20152e-08	6.65329e-08	1.04252e-08	1.4795e-09	4.79116e-11	3.6787e-12								7.8	1.03428e-11	2.33498e-11	1.117e-09	3.8683e-09	6.89495e-08	7.88345e-08	4.2189e-12	4.2189e-12	4.2189e-12	4.2189e-12	4.2189e-12	4.2189e-12
8.0046	7.23498e-08	6.63788e-08	1.04932e-08	1.4798e-09	5.24627e-11	5.4106e-12								7.9501	1.05021e-11	2.36081e-11	1.1147e-09	3.8576e-09	6.8658e-08	7.87148e-08	4.3272e-12	4.3272e-12	4.3272e-12	4.3272e-12	4.3272e-12	4.3272e-12
8.1558	7.24534e-08	6.67808e-08	1.05515e-08	1.4949e-09	4.82487e-11	1.9889e-12								8.1013	1.04083e-11	2.33245e-11	1.1051e-09	3.8376e-09	6.85635e-08	7.86257e-08	4.32e-12	4.32e-12	4.32e-12	4.32e-12	4.32e-12	4.32e-12
8.3069	7.23693e-08	6.65003e-08	1.05333e-08	1.4908e-09	4.76588e-11	5.1114e-12								8.2524	1.04966e-11	2.3736e-11	1.0981e-09	3.809e-09	6.89154e-08	7.8387e-08	4.3748e-12	4.3748e-12	4.3748e-12	4.3748e-12	4.3748e-12	4.3748e-12
8.458	7.21356e-08	6.66384e-08	1.05724e-08	1.5003e-09	4.63524e-11	5.0904e-12								8.4035	1.04932e-11	2.38188e-11	1.0882e-09	3.7925e-09	6.85645e-08	7.8404e-08	4.6436e-12	4.6436e-12	4.6436e-12	4.6436e-12	4.6436e-12	4.6436e-12
8.6091	7.24703e-08	6.69635e-08	1.05987e-08	1.5183e-09	4.8628e-11	1.5675e-12								8.5546	9.9956e-12	2.35533e-11	1.0816e-09	3.7947e-09	6.87501e-08	7.84374e-08	4.4176e-12	4.4176e-12	4.4176e-12	4.4176e-12	4.4176e-12	4.4176e-12
8.7603	7.25274e-08	6.68233e-08	1.06367e-08	1.5283e-09	4.89651e-11	3.4258e-12								8.7057	1.03771e-11	2.39212e-11	1.0794e-09	3.7817e-09	6.88157e-08	7.91576e-08	4.2814e-12	4.2814e-12	4.2814e-12	4.2814e-12	4.2814e-12	4.2814e-12
8.9114	7.25003e-08	6.65517e-08	1.06597e-08	1.5444e-09	4.99765e-11	4.2771e-12								8.8568	1.03913e-11	2.43272e-11	1.0744e-09	3.7454e-09	6.85761e-08	7.8765e-08	4.3202e-12	4.3202e-12	4.3202e-12	4.3202e-12	4.3202e-12	4.3202e-12
9.0625	7.32192e-08	6.65245e-08	1.06952e-08	1.5588e-09	5.2252e-11	2.7095e-12								9.0079	1.02836e-11	2.38449e-11	1.0724e-09	3.7393e-09	6.88314e-08	8.04713e-08	4.3813e-12	4.3813e-12	4.3813e-12	4.3813e-12	4.3813e-12	4.3813e-12
9.2136	7.27903e-08	6.64702e-08	1.0738e-08	1.5475e-09	5.43167e-11	4.2981e-12								9.159	1.0458e-11	2.37728e-11	1.0752e-09	3.7313e-09	6.89085e-08	7.89771e-08	4.4386e-12	4.4386e-12	4.4386e-12	4.4386e-12	4.4386e-12	4.4386e-12
9.3648	7.28154e-08	6.62488e-08	1.07504e-08	1.5613e-09	5.92469e-11	3.1899e-12								9.3101	1.02267e-11	2.40815e-11	1.069e-09	3.7246e-09	6.88009e-08	7.90609e-08	4.3992e-12	4.3992e-12	4.3992e-12	4.3992e-12	4.3992e-12	4.3992e-12
9.5159	7.24092e-08	6.63287e-08	1.07636e-08	1.5611e-09	5.044e-11	1.8498e-12								9.4612	1.06104e-11	2.39102e-11	1.0732e-09	3.6855e-09	6.90086e-08	7.88849e-08	4.3261e-12	4.3261e-12	4.3261e-12	4.3261e-12	4.3261e-12	4.3261e-12
9.667	7.2071e-08	6.65021e-08	1.0844e-08	1.584e-09	5.60444e-11	5.301e-12								9.6123	1.04248e-11	2.3993e-11	1.0638e-09	3.6713e-09	6.8837e-08	7.90236e-08	4.3366e-12	4.3366e-12	4.3366e-12	4.3366e-12	4.3366e-12	4.3366e-12
9.8182	7.28262e-08	6.64951e-08	1.08969e-08	1.5704e-09	6.15223e-11	3.3163e-12								9.7634	1.01199e-11	2.37648e-11	1.0572e-09	3.6825e-09	6.84189e-08	7.87048e-08	4.2412e-12	4.2412e-12	4.2412e-12	4.2412e-12	4.2412e-12	4.2412e-12
9.9693	7.24503e-08	6.6483e-08	1.08818e-08	1.5852e-09	5.46117e-11	2.9033e-12								9.9144	1.05116e-11	2.37648e-11	1.055e-09	3.6817e-09	6.81946e-08	7.91302e-08	4.7132e-12	4.7132e-12	4.7132e-12	4.7132e-12	4.7132e-12	4.7132e-12
10.1204	7.26923e-08	6.50226e-08	1.08314e-08	1.6087e-09	5.69714e-11	4.9176e-12								10.0655	1.02278e-11	2.3765e-11	1.0488e-09	3.6208e-09	6.83126e-08	7.87185e-08	4.5263e-12	4.5263e-12	4.5263e-12	4.5263e-12	4.5263e-12	4.5263e-12
10.2715	7.26257e-08	6.46863e-08	1.09047e-08	1.6012e-09	6.24072e-11	2.8359e-12								10.2166	1.02493e-11	2.40071e-11	1.0545e-09	3.6249e-09	6.82038e-08	7.82796e-08	4.3074e-12	4.3074e-12	4.3074e-12	4.3074e-12	4.3074e-12	4.3074e-12
10.4227	7.37923e-08	6.50167e-08	1.09582e-08	1.6104e-09	5.50331e-11	3.0255e-12								10.3677	1.0299e-11	2.37935e-11	1.0413e-09	3.6143e-09	6.84525e-08	7.8107e-08	4.6786e-12	4.6786e-12	4.6786e-12	4.6786e-12	4.6786e-12	4.6786e-12
10.5738	7.35384e-08	6.5065e-08	1.10273e-08	1.6093e-09	6.14802e-11	5.2715e-12								10.5188	1.05427e-11	2.35959e-11	1.0395e-09	3.589e-09	6.83753e-08	7.86552e-08	4.5853e-12	4.5853e-12	4.5853e-12	4.5853e-12	4.5853e-12	4.5853e-12
10.7249	7.35475e-08	6.50044e-08	1.10887e-08	1.6385e-09	6.03425e-11	2.3386e-12								10.6699	1.04816e-11	2.40901e-11	1.0371e-09	3.5865e-09	6.82505e-08	7.85674e-08	4.6019e-12	4.6019e-12	4.6019e-12	4.6019e-12	4.6019e-12	4.6019e-12
10.8761	7.35114e-08	6.46739e-08	1.10908e-08	1.6482e-09	5.99632e-11	3.3458e-12								10.821	1.01812e-11	2.42366e-11	1.0363e-09	3.5561e-09	6.82198e-08	7.85309e-08	4.5943e-12	4.5943e-12	4.5943e-12	4.5943e-12	4.5943e-12	4.5943e-12
11.0272	7.37208e-08	6.47286e-08	1.10904e-08	1.6526e-09	6.40928e-11	3.6787e-12								10.9721	1.05607e-11	2.3756e-11	1.0316e-09	3.5515e-09	6.82564e-08	7.87299e-08	4.3514e-12	4.3514e-12	4.3514e-12	4.3514e-12	4.3514e-12	4.3514e-12
11.1783	7.42371e-08	6.50176e-08	1.11542e-08	1.6656e-09	6.03425e-11	1.7487e-12								11.1231	1.05194e-11	2.38735e-11	1.0307e-09	3.55e-09	6.80264e-08	7.87435e-08	4.2566e-12	4.2566e-12	4.2566e-12	4.2566e-12	4.2566e-12	4.2566e-12
11.3294	7.38552e-08	6.55925e-08	1.11767e-08	1.6586e-09	5.9879e-11	3.3584e-12								11.2742	1.08891e-11	2.38527e-11	1.0258e-09	3.5552e-09	6.77484e-08	7.87137e-08	4.502e-12	4.502e-12	4.502e-12	4.502e-12	4.502e-12	4.502e-12
11.4806	7.35965e-08	6.55115e-08	1.12351e-08	1.683e-09	6.08903e-11	3.8051e-12								11.4253	1.04456e-11	2.43716e-11	1.0256e-09	3.5286e-09	6.78045e-08	7.83084e-08	4.4749e-12	4.4749e-12	4.4749e-12	4.4749e-12	4.4749e-12	4.4749e-12
11.6086	7.38681e-08	6.54829e-08	1.12235e-08	1.6696e-09	6.4177e-11	1.5422e-12								11.5764	1.08301e-11	2.42888e-11	1.0164e-09	3.5073e-09	6.76631e-08	7.90223e-08	4.3602e-12	4.3602e-12	4.3602e-12	4.3602e-12	4.3602e-12	4.3602e-12
11.7367	7.26901e-08	6.47192e-08	1.12791e-08	1.6936e-09	6.04689e-11	4.7195e-12								11.7275	9.9248e-12	2.41432e-11	1.0098e-09	3.5244e-09	6.80064e-08	8.33461e-08	4.4462e-12	4.4462e-12	4.4462e-12	4.4462e-12	4.4462e-12	4.4462e-12
11.8649	7.3019e-08	6.51099e-08	1.1261e-08	1.7011e-09	6.37135e-11	3.8009e-12								11.8786	1.1455e-11	2.35982e-11	1.0192e-09	3.5096e-09	6.8345e-08	8.30195e-08	4.7873e-12	4.7873e-12	4.7873e-12	4.7873e-12	4.7873e-12	4.7873e-12
11.993	7.28968e-08	6.47469e-08	1.13045e-08	1.6916e-09	6.63261e-11	2.0774e-12								12.0297	1.08019e-11	2.37964e-11	1.008e-09	3.4877e-09	6.86057e-08	8.35286e-08	4.7858e-12	4.7858e-12	4.7858e-12	4.7858e-12	4.7858e-12	4.7858e-12
12.1212	7.25582e-08	6.51248e-08	1.13622e-08	1.7001e-09	6.77166e-11	3.7967e-12								12.1808	1.09707e-11	2.42785e-11	1.0148e-09	3.48e-09	6.787e-08	8.30992e-08	4.8257e-12	4.8257e-12	4.8257e-12	4.8257e-12	4.8257e-12	4.8257e-12
12.2494	7.25684e-08	6.50671e-08	1.13506e-08	1.709e-09	6.42613e-11	3.8304e-12								12.3319	1.06207e-11	2.36953e-11	1.0073e-09	3.4709e-09	6.79421e-08	8.29781e-08	4.6455e-12	4.6455e-12	4.6455e-12	4.6455e-12	4.6455e-12	4.6455e-12
12.3775	7.28923e-08	6.56261e-08	1.13552e-08	1.7243e-09	6.2323e-11	2.0774e-12								12.483	1.09881e-11	2.32998e-11	1.0031e-09	3.4442e-09	6.79378e-08	8.38466e-08	4.7117e-12	4.7117e-12	4.7117e-12	4.7117e-12	4.7117e-12	4.7117e-12
12.5057	7.26814e-08	6.60173e-08	1.13523e-08	1.7378e-09	7.10877e-11	6.0637e-12								12.6341	1.06506e-11	2.35091e-11	1.0072e-09	3.4557e-09	6.79962e-08	7.81452e-08	4.8922e-12	4.8922e-12	4.8922e-12	4.8922e-12	4.8922e-12	4.8922e-12
12.6338	7.24584e-08	6.65395e-08	1.14165e-08	1.738e-09	6.86015e-11	3.4933e-12								12.7851	1.07848e-11	2.41704e-11	9.97167e-10	3.4303e-09	6.77126e-08	7.93034e-08	4.6805e-12	4.6805e-12	4.6805e-12	4.6805e-12	4.6805e-12	4.6805e-12
12.762	7.26327e-08	6.61097e-08	1.14158e-08	1.761e-09	7.27311e-11	3.2109e-12								12.9362	1.0823e-11	2.40602e-11	1.0084e-09	3.4037e-09	6.78566e-08	7.97732e-08	4.6957e-12	4.6957e-12	4.6957e-12	4.6957e-12	4.6957e-12	4.6957e-12
12.8902	7.27235e-08	6.59622e-08	1.14646e-08	1.7561e-09	7.3026e-11	5.853e-12								13.0873	1.10254e-11	2.37636e-11	1.0019e-09	3.4101e-09	6.78996e-08	7.98043e-08	4.7625e-12	4.7625e-12	4.7625e-12	4.7625e-12	4.7625e-12	4.7625e-12
13.0183	7.27517e-08	6.57776e-08	1.14996e-08	1.7594e-09	7.0582e-11	4.2728e-12								13.2384	1.07212e-11	2.39576e-11	9.84682e-10	3.4248e-09	6.7794e-08	7.91965e-08	4.6533e-12	4.6533e-12	4.6533e-12	4.6533e-12	4.6533e-12	4.6533e-12
13.1465	7.22526e-08	6.60275e-08	1.14858e-08	1.7644e-09	6.92336e-11	3.9694e-12								13.3895	1.08975e-11	2.38481e-11	9.9215e-10	3.3843e-09	6.74836e-08	8.07872e-08	4.7469e-12	4.7469e-12	4.7469e-12	4.7469e-12	4.7469e-12	4.7469e-12
13.2746	7.24655e-08	6.51091e-08	1.15589e-08	1.7814e-09	7.54279e-11	6.0764e-12								13.5406	1.06108e-11	2.29307e-11	9.80171e-10	3.395e-09	6.73091e-08	7.97065e-08	4.9731e-12	4.9731e-12	4.9731e-12	4.9731e-12	4.9731e-12	4.9731e-12
13.4028	7.28687e-08	6.63054e-08	1.15608e-08	1.7832e-09	6.69582e-11	2.7305e-12								13.6917	1.09546e-11	2.33512e-11	9.80811e-10	3.4099e-09	6.73669e-08	8.04139e-08	4.6622e-12	4.6622e-12	4.6622e-12	4.6622e-12	4.6622e-12	4.6622e-12
13.531	7.22337e-08	6.56837e-08	1.15907e-08	1.7926e-09	6.82223e-11	3.6534e-12								13.8428	1.11004e-11	2.43533e-11	9.95996e-10	3.3952e-09	6.76218e-08	8.08937e-08	4.5398e-12	4.5398e-12	4.5398e-12	4.5398e-12	4.5398e-12	4.5398e-12
13.6592	7.24035e-08	6.57536e-08	1.16354e-08	1.8063e-09	7.40374e-11	4.61e-12								13.9939	1.08594e-11	2.44529e-11	9.82113e-10	3.392e-09	6.75199e-08	7.95326e-08	4.757e-12	4.757e-12	4.757e-12	4.757e-12	4.757e-12	4.757e-12
13.7873	7.25178e-08	6.56255e-08	1.16977e-08	1.816e-09	6.91915e-11	2.583e-12								14.145	1.09987e-11	2.46607e-11	9.80763e-10	3.3915e-09	6.86377e-08	7.9759e-08	4.8731e-12	4.8731e-12	4.8731e-12	4.8731e-12	4.8731e-12	4.8731e-12
13.9155	7.26763e-08	6.55657e-08	1.16524e-08	1.8226e-09	7.39952e-11	2.1111e-12								14.2961	1.09142e-11	2.42024e-11	9.79798e-10	3.3863e-09	6.77054e-08	7.9851e-08	4.7003e-12	4.7003e-12	4.7003e-12	4.7003e-12	4.7003e-12	4.7003e-12
14.0437	7.2917e-08	6.53248e-08	1.16621e-08	1.827e-09	7.70292e-11	4.5678e-12								14.4471	1.09077e-11	2.39338e-11	9.73834e-10	3.385e-09	6.7651e-08	7.96575e-08	4.785e-12	4.785e-12	4.785e-12	4.785e-12	4.785e-12	4.785e-12
14.1718	7.28867e-08	6.55398e-08	1.1709e-08	1.8595e-09	7.93889e-11	1.913e-12								14.5982	1.09159e-11	2.47947e-11	9.65884e-10	3.3608e-09	6.74531e-08	7.99106e-08	5.4428e-12	5.4428e-12	5.4428e-12	5.4428e-12	5.4428e-12	5.4428e-12
14.3	7.31899e-08	6.52631e-08	1.17783e-08	1.8826e-09	7.71556e-11	3.7503e-12								14.7493	1.13804e-11	2.44346e-11	9.63749e-10	3.3572e-09	6.74435e-08	8.01333e-08	5.0922e-12	5.0922e-12	5.0922e-12	5.0922e-12	5.0922e-12	5.0922e-12
14.4281	7.27493e-08	6.58546e-08	1.17979e-08	1.856e-09	7.77034e-11	5.1578e-12								14.9004	1.10398e-11	2.41961e-11	9.60559e-10	3.3298e-09	6.7046e-08	8.33953e-08	5.2428e-12	5.2428e-12	5.2428e-12	5.2428e-12	5.2428e-12	5.2428e-12
14.5563	7.25967e-08	6.55302e-08	1.18391e-08	1.8579e-09	7.60178e-11	2.7095e-12								15.0515	1.08948e-11	2.39292e-11	9.66591e-10	3.3203e-09	6.75497e-08	8.24317e-08	5.3338e-12	5.3338e-12	5.3338e-12	5.3338e-12	5.3338e-12	5.3338e-12
14.6844	7.30163e-08	6.54697e-08	1.18284e-08	1.8626e-09	7.95574e-11	2.6631e-12								15.2026	1.12119e-11	2.37402e-11	9.57213e-10	3.3113e-09	6.74774e-08	8.16231e-08	4.8e-12	4.8e-12	4.8e-12	4.8e-12	4.8e-12	4.8e-12
14.8126	7.26714e-08	6.57618e-08	1.19147e-08	1.8709e-09	7.85883e-11	4.5594e-12								15.3537	1.17873e-11	2.38021e-11	9.57421e-10	3.3003e-09	6.72088e-08	8.0524e-08	5.3975e-12	5.3975e-12	5.3975e-12	5.3975e-12	5.3975e-12	5.3975e-12
14.9407	7.25557e-08		1.18705e-08	1.8746e-09	7.70713e-11	1.7697e-12								15.5048	1.10191e-11	2.38554e-11	9.52158e-10	3.2922e-09	6.72228e-08	8.03108e-08	5.0724e-12	5.0724e-12	5.0724e-12	5.0724e-12	5.0724e-12	5.0724e-12
15.0689			1.19306e-08	1.8811e-09	8.14537e-11	4.1169e-12								15.6559	1.11358e-11	2.42132e-11	9.45744e-10	3.3087e-09	6.71319e-08	8.04712e-08	5.2382e-12	5.2382e-12	5.2382e-12	5.2382e-12	5.2382e-12	5.2382e-12
15.197			1.19205e-08	1.9032e-09	8.21279e-11	4.02e-12								15.8069	1.18132e-11	2.41316e-11	9.45961e-10	3.3094e-09	6.72405e-08	8.1923e-08	5.1124e-12	5.1124e-12	5.1124e-12	5.1124e-12	5.1124e-12	5.1124e-12
15.3252			1.19793e-08	1.8994e-09	8.3687e-11	1.9889e-12								15.958	1.12806e-11	2.34553e-11	9.48147e-10	3.2907e-09	6.74181e-08	8.07728e-08	5.904e-12	5.904e-12	5.904e-12	5.904e-12	5.904e-12	5.904e-12
15.4534			1.19562e-08	1.9057e-09	9.09769e-11	4.6605e-12								16.1091	1.12915e-11	2.42277e-11	9.4633e-10	3.2838e-09	6.72333e-08	8.05838e-08	5.0686e-12	5.0686e-12	5.0686e-12	5.0686e-12	5.0686e-12	5.0686e-12
15.5815			1.20475e-08	1.9123e-09	8.47826e-11	4.0326e-12								16.2603	1.17591e-11	2.43636e-11	9.53776e-10	3.2936e-09	6.72565e-08	8.05918e-08	5.2268e-12	5.2268e-12	5.2268e-12	5.2268e-12	5.2268e-12	5.2268e-12
15.7097			1.20272e-08	1.9194e-09	8.44876e-11	2.031e-12								16.4114	1.18417e-11	2.43836e-11	9.42296e-10	3.2751e-09	6.71043e-08	8.05953e-08	5.4194e-12	5.4194e-12	5.4194e-12	5.4194e-12	5.4194e-12	5.4194e-12
15.8378			1.20274e-08	1.9177e-09	8.52461e-11	4.9092e-12								16.5625	1.16524e-11	2.4257e-11	9.43283e-10	3.2428e-09	6.70208e-08	8.05436e-08	5.5755e-12	5.5755e-12	5.5755e-12	5.5755e-12	5.5755e-12	5.5755e-12
15.966			1.2057e-08	1.9343e-09	8.34763e-11	2.6926e-12								16.7135	1.12734e-11	2.33215e-11	9.40849e-10	3.2227e-09	6.68519e-08	7.89577e-08	5.3897e-12	5.3897e-12	5.3897e-12	5.3897e-12	5.3897e-12	5.3897e-12
16.0942			1.20439e-08	1.9422e-09	8.24228e-11	2.0015e-12								16.8646	1.18151e-11	2.37905e-11	9.34766e-10	3.2266e-09	6.69208e-08	7.95293e-08	5.7814e-12	5.7814e-12	5.7814e-12	5.7814e-12	5.7814e-12	5.7814e-12
16.2223			1.20758e-08	1.9531e-09	8.80272e-11	4.0664e-12								17.0157	1.16065e-11	2.4967e-11	9.29367e-10	3.2116e-09	6.66426e-08	7.89134e-08	5.3994e-12	5.3994e-12	5.3994e-12	5.3994e-12	5.3994e-12	5.3994e-12
16.3505			1.2186e-08	1.9845e-09	8.87857e-11	3.7419e-12								17.1668	1.17053e-11	2.48693e-11	9.26152e-10	3.2101e-09	6.67511e-08	8.10828e-08	5.419e-12	5.419e-12	5.419e-12	5.419e-12	5.419e-12	5.419e-12
16.4787			1.21376e-08	1.9607e-09	8.69316e-11	2.3007e-12								17.318	1.15517e-11	2.41489e-11	9.26378e-10	3.2015e-09	6.64461e-08	8.16139e-08	5.5479e-12	5.5479e-12	5.5479e-12	5.5479e-12	5.5479e-12	5.5479e-12
16.6068			1.21252e-08	1.9812e-09	8.79851e-11	3.8388e-12								17.469	1.17763e-11	2.39694e-11	9.2421e-10	3.2121e-09	6.65596e-08	8.04457e-08	5.3187e-12	5.3187e-12	5.3187e-12	5.3187e-12	5.3187e-12	5.3187e-12
16.735			1.22268e-08		8.99234e-11	2.7895e-12								17.6202	1.16484e-11	2.37585e-11	9.18708e-10	3.2071e-09	6.64561e-08	8.05249e-08	5.2643e-12	5.2643e-12	5.2643e-12	5.2643e-12	5.2643e-12	5.2643e-12
16.8631			1.2205e-08		8.91649e-11	2.8443e-12								17.7712		2.46678e-11	9.14359e-10	3.2042e-09	6.64186e-08	8.09821e-08	5.4704e-12	5.4704e-12	5.4704e-12	5.4704e-12	5.4704e-12	5.4704e-12
16.9913			1.22438e-08		9.37158e-11	5.2505e-12								17.9223		2.4304e-11	9.20889e-10	3.187e-09	6.68669e-08	8.119e-08	5.5679e-12	5.5679e-12	5.5679e-12	5.5679e-12	5.5679e-12	5.5679e-12
17.1194			1.22876e-08		8.81115e-11	3.1604e-12								18.0735		2.35525e-11	9.20609e-10	3.1737e-09	6.64712e-08	8.1231e-08	5.254e-12	5.254e-12	5.254e-12	5.254e-12	5.254e-12	5.254e-12
17.2476			1.23289e-08		8.39819e-11									18.2246		2.44009e-11	9.17916e-10	3.1549e-09	6.64259e-08	8.1794e-08	5.5595e-12	5.5595e-12	5.5595e-12	5.5595e-12	5.5595e-12	5.5595e-12
17.3758			1.22961e-08		9.17775e-11									18.3756		2.39806e-11	9.15841e-10	3.1536e-09	6.6645e-08	8.50794e-08	5.6088e-12	5.6088e-12	5.6088e-12	5.6088e-12	5.6088e-12	5.6088e-12
17.504			1.23793e-08		9.51907e-11									18.5268		2.37349e-11	9.19919e-10	3.1659e-09	6.65349e-08	8.38081e-08	5.6191e-12	5.6191e-12	5.6191e-12	5.6191e-12	5.6191e-12	5.6191e-12
17.6321			1.23572e-08		9.35894e-11									18.6779		2.35495e-11	9.29179e-10	3.1679e-09	6.67488e-08	8.31113e-08	5.6297e-12	5.6297e-12	5.6297e-12	5.6297e-12	5.6297e-12	5.6297e-12
17.7603			1.23737e-08		9.49378e-11									18.829		2.37193e-11	9.14137e-10	3.1644e-09	6.60995e-08	8.41504e-08	5.5702e-12	5.5702e-12	5.5702e-12	5.5702e-12	5.5702e-12	5.5702e-12
17.8884			1.2389e-08		9.79296e-11									18.9801		2.55865e-11	9.20106e-10	3.1698e-09	6.63944e-08	8.71177e-08	5.8132e-12	5.8132e-12	5.8132e-12	5.8132e-12	5.8132e-12	5.8132e-12
18.0166			1.23818e-08		9.48114e-11									19.1312		2.41563e-11	9.24435e-10	3.1696e-09	6.58333e-08	8.46053e-08	5.7609e-12	5.7609e-12	5.7609e-12	5.7609e-12	5.7609e-12	5.7609e-12
18.1447			1.24788e-08		9.58227e-11									19.2823		2.37903e-11	9.23277e-10	3.1345e-09	6.57569e-08	8.31903e-08	5.6859e-12	5.6859e-12	5.6859e-12	5.6859e-12	5.6859e-12	5.6859e-12
18.2729			1.25303e-08		9.69183e-11									19.4334		2.37787e-11	9.1932e-10		6.59699e-08	8.37055e-08	5.7613e-12	5.7613e-12	5.7613e-12	5.7613e-12	5.7613e-12	5.7613e-12
18.4011					9.56121e-11									19.5846		2.39589e-11	9.14825e-10		6.59046e-08	8.42722e-08
18.5292					9.9868e-11									19.7357		2.35834e-11	9.15004e-10		6.59936e-08	8.333e-08
18.6574					9.78454e-11									19.8868		2.36774e-11	9.06985e-10		6.56886e-08	8.50929e-08
18.7856					9.70447e-11									20.0379		2.48924e-11			6.59798e-08	8.3205e-08
18.9137					1.06104e-10									20.189		2.39205e-11			6.56744e-08	8.4582e-08
19.0419					9.91517e-11									20.3401		2.34501e-11			6.54435e-08	8.45399e-08
19.1701					1.04756e-10									20.4912		2.4103e-11			6.53026e-08	8.49499e-08
19.2982					1.04925e-10									20.6423					6.55622e-08	8.10533e-08
19.4264					1.11498e-10									20.7934					6.55412e-08	8.20546e-08
19.5545					1.04967e-10									20.9446						8.2275e-08
19.6827					1.0977e-10									21.0957						8.1661e-08
19.8109					1.05051e-10									21.2468						8.09876e-08
19.939					1.07748e-10									21.3979						8.2365e-08
20.0672					1.10908e-10									21.549						8.40512e-08
20.1954					1.04925e-10									21.7001						8.47669e-08
20.3235					1.08717e-10									21.8512						8.34943e-08
20.4517					1.07242e-10									22.0023						8.08064e-08
20.5798					1.08422e-10									22.1535						7.97997e-08
20.708					1.08169e-10									22.3046						8.11327e-08
20.8362					1.15333e-10									22.4557						8.29494e-08
20.9643					1.12552e-10									22.6068						8.08188e-08
21.0925					1.13521e-10									22.7579						8.08124e-08
21.2207					1.14869e-10									22.909						8.1493e-08
21.3488					1.14363e-10									23.0601						8.07784e-08
21.477					1.15543e-10									23.2112						8.00198e-08
21.6051					1.12257e-10									23.3623						8.06654e-08
21.7333					1.13984e-10									23.5134						8.05693e-08
21.8614					1.20263e-10									23.6645						8.06694e-08
21.9896					1.17018e-10									23.8156						8.08279e-08
22.1178					1.17018e-10									23.9668						8.1411e-08
22.2459					1.17566e-10									24.1179						8.12152e-08
22.3741					1.17692e-10									24.269						8.1189e-08
22.5022					1.17692e-10									24.4201						8.11749e-08
22.6304					1.19673e-10									24.5712						8.36219e-08
22.7586					1.23213e-10									24.7223						8.38413e-08
22.8867					1.22791e-10									24.8734						8.44047e-08
23.0149					1.24224e-10									25.0245						8.32295e-08
23.143					1.23802e-10									25.1756						8.14844e-08
23.2712					1.21063e-10									25.3267						8.1856e-08
23.3994					1.1765e-10									25.4778						8.13196e-08
23.5275					1.27047e-10									25.629						8.1506e-08
23.6557					1.2928e-10									25.7801						8.22035e-08
23.7838					1.25193e-10									25.9312						8.43072e-08
23.912					1.25867e-10									26.0823						8.46005e-08
24.0402					1.27216e-10									26.2334
24.1683					1.27005e-10									26.3845
24.2965					1.28817e-10									26.5356
24.4247					1.27848e-10									26.6867
24.5528					1.37329e-10									26.8378
24.681					1.32104e-10									26.9889
24.8091					1.30123e-10									27.14
24.9373					1.348e-10									27.2911
25.0654					1.37244e-10									27.4422
25.1936					1.34716e-10									27.5934
25.3218					1.32441e-10									27.7445
25.4499					1.38424e-10									27.8956
25.5781					1.33199e-10									28.0467
25.7063					1.32188e-10									28.1978
25.8344					1.39857e-10									28.3489
25.9626					1.43017e-10									28.5
26.0908					1.42343e-10									28.6512
26.2189					1.42638e-10									28.8023
26.3471					1.42765e-10									28.9534
26.4752					1.43734e-10									29.1045
26.6034					1.4247e-10									29.2556
26.7315					1.44998e-10									29.4067
26.8597					1.42765e-10									29.5578
26.9879					1.4445e-10									29.709
27.1161					1.50729e-10									29.8601
27.2442					1.46641e-10									30.0112
27.3724					1.5233e-10									30.1623
27.5006					1.46388e-10									30.3134
27.6287														30.4645
27.7569														30.6157
27.885														30.7668
28.0132														30.9179
28.1413														31.069
28.2695														31.2202
28.3976														31.3713
28.5258														31.5224
28.654														31.6735
28.7821														31.8246
28.9103														31.9757
29.0385														32.1268
29.1666														32.278
29.2948														32.4291
29.4229														32.5802
29.5511														32.7313
29.6792														32.8824
29.8074														33.0335
29.9356														33.1846
30.0637														33.3357
30.1919														33.4869
30.3201														33.638
30.4482														33.7891
30.5764														33.9402
30.7046														34.0913
30.8327														34.2425
30.9609														34.3936
31.089														34.5447
31.2172														34.6958
31.3454														34.8469
31.4735														34.9981
31.6017														35.1492
31.7298														35.3003
31.858														35.4514
31.9862														35.6025
32.1143														35.7536
32.2425														35.9047
32.3707														36.0558
32.4988														36.2069
32.627														36.3581
32.7551														36.5092
32.8833														36.6603
33.0115														36.8115
33.1396														36.9626
33.2678														37.1137
33.3959														37.2648
33.5241														37.4159
33.6523														37.5671
33.7804														37.7182
33.9086														37.8693
34.0368														38.0205
34.1649														38.1716
34.2931														38.3227
34.4213														38.4738
34.5494														38.6239
34.6776														38.774
34.8057														38.9241
34.9339														39.0742
35.0621														39.2244
35.1902														39.3745
35.3184														39.5245
35.4465														39.6747
35.5747														39.8248
35.7029														39.9749
35.831														40.125
35.9592														40.2751
36.0873														40.4252
36.2155														40.5753
36.3436														40.7254
36.4718														40.8755
36.5999														41.0256
36.7281														41.1757
36.8562														41.3258
36.9844														41.4759
37.1125														41.626
37.2407														41.7762
37.3688														41.9263
37.497														42.0764
37.6251														42.2265
37.7533														42.3766
37.9046														42.5267
38.0557														42.6768
38.2069														42.8269
38.3579														42.977
38.509														43.1271
38.6602														43.2772
38.8113														43.4273
38.9625														43.5774
39.1135														43.7275
39.2647														43.8776
39.4157														44.0277
39.5668														44.1779
39.718														44.328
39.8691														44.4781
40.0202														44.6282
40.1713														44.7783
40.3224														44.9284
40.4736														45.0785
40.6247														45.2286
40.7758														45.3787
40.9269														45.5288
41.078														45.6789
41.2291														45.829
41.3802														45.9791
41.5314														46.1292
41.6825														46.2793
41.8336														46.4294
41.9847														46.5795
42.1358														46.7296
42.2869														46.8797
42.438														47.0298
42.5891														47.1799
42.7402														47.3301
42.8913														47.4802
43.0424														47.6303
43.1935														47.7804
43.3446														47.9305
43.4957														48.0806
43.6468														48.2307
43.7979														48.3808
43.949														48.5309
44.1001														48.681
44.2512														48.8311
44.4023														48.9812
44.5534
44.7045
44.8556
45.0067
45.1578
45.309
45.4601
45.6112
45.7623
45.9134
46.0645
46.2156
46.3667
46.5178
46.6689
46.82
46.9712
47.1223
47.2734
47.4245
47.5756
47.7267
47.8779
48.029
48.1801
48.3312
48.4823
48.6334
48.7845
48.9356
49.0867
49.2378
49.3889
49.54
49.6911
49.8422
49.9933
50.1444
50.2956
50.4467
50.5978
50.7489
50.9
51.0511
51.2022
51.3533
51.5044
51.6555
51.8066
51.9577
52.1088
52.2599
52.411
52.5621
52.7132
52.8643
53.0154
53.1665
53.3176
53.4687
53.6198
53.771
53.922
54.0731
54.2242
54.3753
54.5265
54.6775
54.8286
54.9797
55.1308
55.2819
55.433
55.5841
55.7352
55.8863
56.0374
56.1885
56.3396
56.4907
56.6418
56.7929
56.944
57.0951
57.2461
57.3972
57.5483
57.6994
57.8505
58.0016
58.1527
58.3039
58.455
58.6061
58.7572
58.9082
59.0594
59.2105
59.3616
59.5126
59.6637
59.8149
59.966
60.1171
60.2682
60.4193
60.5704
60.7215
60.8726
61.0237
61.1748
61.3259
61.477
61.6281
61.7792
61.9303
62.0814
62.2325
62.3836
62.5347
62.6858
62.8369
62.988
63.1392
63.2903
63.4414
63.5925
63.7436
63.8947
64.0458
64.1969
64.348
64.4991
64.6502
64.8014
64.9525
65.1036
65.2547
65.4057
65.5569
65.708
65.8591
66.0102
66.1613
66.3124
66.4635
66.6147
66.7658
66.9169
67.068
67.2191
67.3702
67.5213
67.6724
67.8235
67.9746
68.1257
68.2768
68.4279
68.579
68.7301
68.8812
69.0323
69.1834
69.3345
69.4857
69.6367

## Sheet: f
cycles	mos2-hrs		mos2-lrs				cycles	wse2-lrs		wse2-hrs
2	4.1131e-14	4	3.22538e-07				1	3.86378e-07	2	8.73738e-14
52	6.38864e-14	62	3.63304e-07				58	3.86057e-07	66	6.7866e-14
102	4.2058e-14	115	3.59862e-07				115	4.77622e-07	135	1.13254e-13
152	6.48978e-14	180	3.53156e-07				193	4.59315e-07	196	1.17925e-13
202	2.61292e-14	231	3.3883e-07				258	2.75405e-07	269	7.45289e-14
252	5.2593e-14	281	3.23768e-07				321	4.60808e-07	350	8.41778e-14
302	3.85184e-14	335	2.0561e-07				371	2.10628e-07	432	7.01597e-14
352	6.36336e-14	410	3.45496e-07				422	2.68449e-07	497	8.41725e-14
402	5.63856e-14	488	3.47046e-07				490	3.70863e-07	567	6.79457e-14
452	5.79026e-14	540	3.32728e-07				564	2.99749e-07	622	1.13514e-13
502	6.56572e-14	590	3.2691e-07				646	2.79423e-07	692	1.11453e-13
552	7.95634e-14	644	3.28748e-07				711	7.36445e-07	752	8.55149e-14
602	7.47594e-14	711	3.26568e-07				764	6.8726e-07	805	1.04563e-13
652	7.51808e-14	763	3.26926e-07				815	7.62025e-07	855	9.52214e-14
702	7.93106e-14	815	3.12016e-07				865	6.42692e-07	920	9.29386e-14
752	3.34622e-14	866	3.10852e-07				933	2.37117e-07	987	7.17292e-14
802	7.82148e-14	917	3.33738e-07				997	2.12611e-07	1063	6.87702e-14
852	6.81856e-14	968	3.24712e-07				1057	7.05823e-07	1128	9.03225e-14
902	7.2147e-14	1018	3.18964e-07				1131	7.20157e-07	1194	6.44317e-14
952	7.93108e-14	1070	3.3908e-07				1203	4.95052e-07	1248	9.18971e-14
1002	7.6951e-14	1126	3.34934e-07				1253	8.05405e-07	1298	1.02232e-13
1052	7.43384e-14	1177	3.33228e-07				1303	7.76346e-07	1348	1.01831e-13
1102	7.51812e-14	1232	3.17176e-07				1353	4.95613e-07	1400	8.16254e-14
1152	5.07398e-14	1289	3.28154e-07				1404	4.20715e-07	1452	9.95692e-14
1202	4.31546e-14	1342	3.23844e-07				1454	4.52656e-07	1502	1.0228e-13
1252	7.34112e-14	1396	3.25296e-07				1504	7.13929e-07	1563	6.35071e-14
1302	7.37484e-14	1447	3.3051e-07				1560	4.12593e-07	1619	1.04208e-13
1352	6.25392e-14	1498	3.3751e-07				1614	5.74542e-07	1669	1.04631e-13
1402	7.3917e-14	1552	3.405e-07				1664	5.00058e-07	1719	1.05387e-13
1452	7.40012e-14	1603	3.39922e-07				1714	7.86683e-07	1769	1.04483e-13
1502	7.46754e-14	1654	3.41034e-07				1764	7.8587e-07	1819	1.02597e-13
1552	7.61924e-14	1707	3.34162e-07				1814	7.78303e-07	1869	1.04129e-13
1602	7.50968e-14	1757	3.44632e-07				1864	7.90239e-07	1919	1.05873e-13
1652	7.41698e-14	1808	3.29638e-07				1914	7.91774e-07	1969	1.04552e-13
1702	7.5434e-14	1858	3.4987e-07				1964	7.82801e-07	2019	9.72074e-14
1752	7.73724e-14	1913	3.47066e-07				2014	7.90061e-07	2069	1.00314e-13
1802	7.82994e-14	1967	3.30888e-07				2064	7.71533e-07	2119	6.80829e-14
1852	7.77938e-14	2019	3.3327e-07				2114	4.96907e-07	2169	1.01366e-13
1902	3.86036e-14	2071	3.45816e-07				2164	5.0841e-07	2219	1.02364e-13
1952	3.01756e-14	2126	3.23604e-07				2214	4.79987e-07	2269	1.00658e-13
2002	3.05126e-14	2177	3.44122e-07				2264	5.01671e-07	2319	1.0108e-13
2052	3.23668e-14	2229	3.44268e-07				2314	4.94681e-07	2369	1.02195e-13
2102	3.00912e-14	2282	3.5158e-07				2364	4.81625e-07	2419	1.00161e-13
2152	3.0344e-14	2332	3.47258e-07				2414	5.00083e-07	2469	9.97647e-14
2202	3.71708e-14	2387	3.31692e-07				2464	5.07274e-07	2519	1.02074e-13
2252	2.90798e-14	2440	3.56488e-07				2514	5.11814e-07	2569	1.04843e-13
2302	2.84898e-14	2490	3.4801e-07				2564	4.79487e-07	2619	1.01862e-13
2352	4.22276e-14	2540	2.97864e-07				2614	4.7232e-07	2669	1.05736e-13
2402	3.0344e-14	2590	3.18094e-07				2664	4.99374e-07	2719	1.05978e-13
2452	2.25902e-14	2640	3.25538e-07				2714	5.08062e-07	2769	1.03257e-13
2502	4.09622e-14	2690	2.92526e-07				2764	5.14801e-07	2819	1.02903e-13
2552	4.70302e-14	2740	3.11826e-07				2814	5.01732e-07	2869	1.061e-13
2602	3.98666e-14	2790	2.76696e-07				2864	5.07729e-07	2919	1.01297e-13
2652	3.74224e-14	2840	2.59726e-07				2914	5.0749e-07	2969	1.01471e-13
2702	4.4839e-14	2890	3.10476e-07				2964	5.12414e-07	3019	1.05794e-13
2752	3.23656e-14	2940	2.7237e-07				3014	5.00441e-07	3069	1.04705e-13
2802	3.94452e-14	2990	3.2889e-07				3064	5.08713e-07	3119	1.06095e-13
2852	7.1977e-14	3040	3.03052e-07				3114	5.57129e-07	3169	1.06518e-13
2902	5.16656e-14	3090	3.42112e-07				3164	4.91259e-07	3219	1.05947e-13
2952	7.81294e-14	3155	3.50552e-07				3214	4.53919e-07	3269	1.04208e-13
3002	7.15556e-14	3205	3.38362e-07				3264	4.46754e-07	3319	1.03231e-13
3052	5.00644e-14	3255	3.60474e-07				3314	5.21266e-07	3369	1.06618e-13
3102	7.87192e-14	3305	3.5883e-07				3364	4.91489e-07	3419	1.07543e-13
3152	7.25668e-14	3355	3.13716e-07				3414	4.57013e-07	3469	1.07035e-13
3202	7.78764e-14	3405	3.24028e-07				3464	4.63601e-07	3519	1.05397e-13
3252	4.70302e-14	3455	2.78942e-07				3514	4.86116e-07	3569	1.05149e-13
3302	7.80468e-14	3505	3.09146e-07				3564	4.46374e-07	3619	1.02417e-13
3352	7.9311e-14	3559	2.72238e-07				3614	4.82234e-07	3669	1.03538e-13
3402	7.55184e-14	3609	2.79348e-07				3664	4.396e-07	3719	1.02386e-13
3452	7.82154e-14	3659	2.8257e-07				3714	5.04561e-07	3769	1.04589e-13
3502	4.37448e-14	3709	2.80916e-07				3764	5.2107e-07	3819	1.05213e-13
3552	7.88054e-14	3759	2.63358e-07				3814	5.01902e-07	3869	1.04446e-13
3602	7.06302e-14	3809	2.85998e-07				3864	4.67391e-07	3919	1.04911e-13
3652	7.73726e-14	3859	2.94802e-07				3914	5.29628e-07	3969	1.05714e-13
3702	7.26528e-14	3909	2.59382e-07				3964	5.29133e-07	4019	1.02967e-13
3752	7.40856e-14	3965	2.36344e-07				4014	4.62895e-07	4069	1.04779e-13
3802	7.65298e-14	4027	2.37634e-07				4064	4.97728e-07	4119	1.05656e-13
3852	7.86368e-14	4077	2.87736e-07				4114	4.97274e-07	4169	1.08018e-13
3902	7.44228e-14	4127	2.4525e-07				4164	4.92969e-07	4219	1.07188e-13
3952	7.24844e-14	4178	2.68438e-07				4214	6.99028e-07	4269	1.06316e-13
4002	7.16416e-14	4229	3.05388e-07				4264	7.11826e-07	4319	1.0751e-13
4052	7.28214e-14	4280	3.0997e-07				4314	6.06513e-07	4369	1.08615e-13
4102	3.953e-14	4330	3.0957e-07				4364	5.81406e-07	4419	1.06179e-13
4152	7.96472e-14	4380	3.14248e-07				4414	6.04366e-07	4469	1.07304e-13
4202	7.63604e-14	4433	2.56714e-07				4464	6.19659e-07	4519	1.05566e-13
4252	7.67818e-14	4483	3.0952e-07				4514	6.09803e-07	4569	1.06739e-13
4302	7.56862e-14	4539	2.53268e-07				4564	6.17283e-07	4619	1.0479e-13
4352	3.66646e-14	4589	2.72482e-07				4614	6.55004e-07	4669	1.07162e-13
4402	7.94788e-14	4640	2.55842e-07				4664	5.92078e-07	4719	1.06132e-13
4452	7.50962e-14	4691	3.02086e-07				4714	6.36779e-07	4769	1.04478e-13
4502	7.9563e-14	4741	2.22478e-07				4764	5.79199e-07	4819	1.05196e-13
4552	7.4422e-14	4814	2.41064e-07				4814	5.76891e-07	4869	1.04715e-13
4602	7.56862e-14	4885	2.0292e-07				4864	4.61883e-07	4919	1.05171e-13
4652	7.81302e-14	4974	2.13028e-07				4914	4.52572e-07	4969	1.04621e-13
4702	7.87202e-14	5037	2.55772e-07				4964	4.86647e-07	5019	1.04193e-13
4752	4.86324e-14	5105	2.0383e-07				5014	4.91978e-07	5069	1.0414e-13
4802	7.25678e-14	5173	2.41498e-07				5064	4.83965e-07	5119	1.04357e-13
4852	7.56862e-14	5234	2.55468e-07				5114	4.60585e-07	5169	1.02412e-13
4902	6.91128e-14	5293	2.91168e-07				5164	4.79861e-07	5219	1.03126e-13
4952	6.0179e-14	5363	2.69856e-07				5214	4.73179e-07	5269	1.03527e-13
5002	7.31582e-14	5470	2.30226e-07				5264	4.33874e-07	5319	1.04853e-13
5052	6.64158e-14	5609	2.27394e-07				5314	4.46411e-07	5369	1.02956e-13
5102	7.45066e-14	5711	2.00282e-07				5364	5.28216e-07	5419	1.05476e-13
5152	7.32426e-14	5832	2.21638e-07				5414	4.42498e-07	5469	1.03828e-13
5202	4.43344e-14	5893	2.36258e-07				5464	4.49423e-07	5519	1.02766e-13
5252	4.18904e-14	6066	2.7703e-07				5514	7.21082e-07	5569	1.02945e-13
5302	3.76764e-14	6116	2.69214e-07				5564	7.05857e-07	5619	1.0462e-13
5352	2.95012e-14	6194	2.07462e-07				5614	7.11549e-07	5669	1.04208e-13
5402	3.94462e-14	6335	2.08206e-07				5664	7.21919e-07	5719	1.0506e-13
5452	6.89442e-14	6435	2.53116e-07				5714	4.59931e-07	5769	9.94539e-14
5502	5.47852e-14	6720	2.42552e-07				5764	4.56985e-07	5819	1.03116e-13
5552	4.95598e-14	6779	3.00504e-07				5814	4.70208e-07	5869	1.04421e-13
5602	3.6075e-14	6832	2.33994e-07				5864	4.96639e-07	5919	1.04886e-13
5652	3.7002e-14	6883	2.02386e-07				5914	4.83604e-07	5969	1.0441e-13
5702	3.80128e-14	6934	2.32432e-07				5964	5.45533e-07	6019	1.04917e-13
5752	4.16368e-14	7066	2.2505e-07				6014	4.69727e-07	6069	1.0469e-13
5802	2.90792e-14	7193	2.2755e-07				6064	5.06183e-07	6119	1.04737e-13
5852	5.04018e-14	7305	2.13906e-07				6114	5.01941e-07	6169	1.02418e-13
5902	3.51472e-14	7439	2.18712e-07				6164	4.8263e-07	6219	1.04399e-13
5952	3.67486e-14	7758	2.82122e-07				6214	4.50107e-07	6269	1.05598e-13
6002	4.94748e-14	7823	2.20902e-07				6264	4.57939e-07	6319	1.02867e-13
6052	7.52644e-14	7875	2.97678e-07				6314	4.3144e-07	6369	1.04346e-13
6102	6.60784e-14	7927	2.70194e-07				6364	4.32709e-07	6419	1.0665e-13
6152	5.89988e-14	7979	3.58644e-07				6414	4.84557e-07	6469	1.03908e-13
6202	7.38322e-14	8029	2.85226e-07				6464	4.57929e-07	6519	1.04726e-13
6252	7.9226e-14	8079	2.57108e-07				6514	4.5554e-07	6569	1.03897e-13
6302	7.40006e-14	8129	3.39664e-07				6564	4.56517e-07	6619	1.0434e-13
6352	7.77932e-14	8180	3.30684e-07				6614	4.64144e-07	6669	1.0378e-13
6402	7.97318e-14	8234	3.0767e-07				6664	4.42099e-07	6719	1.03268e-13
6452	5.79032e-14	8287	3.36088e-07				6714	4.5026e-07	6769	1.03178e-13
6502	7.4085e-14	8337	2.6504e-07				6764	4.58235e-07	6819	1.04129e-13
6552	7.51806e-14	8387	3.27256e-07				6814	4.01089e-07	6869	1.02644e-13
6602	6.68368e-14	8440	3.55542e-07				6864	4.3279e-07	6919	1.0171e-13
6652	7.96474e-14	8490	3.77924e-07				6914	4.59812e-07	6969	1.03174e-13
6702	7.64448e-14	8541	3.08274e-07				6964	5.01613e-07	7019	1.03148e-13
6752	7.52648e-14	8592	3.30566e-07				7014	4.55219e-07	7069	1.03417e-13
6802	6.70898e-14	8644	3.50612e-07				7064	4.2898e-07	7119	1.03396e-13
6852	7.27364e-14	8697	3.39636e-07				7114	4.9795e-07	7169	1.03908e-13
6902	7.82992e-14	8748	3.28624e-07				7164	5.18279e-07	7219	1.02984e-13
6952	7.60236e-14	8800	3.04418e-07				7214	4.48505e-07	7269	1.03607e-13
7002	7.42538e-14	8850	3.3158e-07				7264	4.43727e-07	7319	1.02586e-13
7052	6.37188e-14	8911	3.22364e-07				7314	4.74708e-07	7369	1.03443e-13
7102	7.34952e-14	8961	3.46978e-07				7364	4.29934e-07	7419	1.02581e-13
7152	4.32388e-14	9019	3.41474e-07				7414	4.18881e-07	7469	1.05255e-13
7202	5.36052e-14	9069	3.33576e-07				7464	4.40345e-07	7519	1.06063e-13
7252	7.99006e-14	9122	3.29888e-07				7514	4.94184e-07	7569	1.04647e-13
7302	6.57414e-14	9175	3.30926e-07				7564	4.58982e-07	7619	1.05598e-13
7352	7.72036e-14	9229	3.40096e-07				7614	4.48887e-07	7669	1.05757e-13
7402	7.34952e-14	9280	3.47298e-07				7664	4.80119e-07	7719	1.05603e-13
7452	5.79034e-14	9330	3.01672e-07				7714	4.79868e-07	7769	1.04177e-13
7502	7.9732e-14	9381	3.24688e-07				7764	5.37595e-07	7819	9.88506e-14
7552	7.60236e-14	9431	3.4244e-07				7814	4.4141e-07	7869	8.90491e-14
7602	7.67822e-14	9485	3.30594e-07				7864	4.56389e-07	7919	1.05387e-13
7652	5.9252e-14	9539	3.2607e-07				7914	4.87534e-07	7969	9.75032e-14
7702	6.81856e-14	9593	3.21136e-07				7964	4.40819e-07	8019	1.01413e-13
7752	5.22566e-14	9648	3.32832e-07				8014	5.0918e-07	8069	1.04515e-13
7802	7.3748e-14	9699	3.18408e-07				8064	3.75129e-07	8119	9.99604e-14
7852	7.89734e-14	9753	3.467e-07				8114	5.42269e-07	8169	1.0088e-13
7902	7.0124e-14	9806	3.29218e-07				8164	5.13858e-07	8219	1.00473e-13
7952	7.7625e-14	9856	3.12846e-07				8214	5.70243e-07	8269	9.75774e-14
8002	7.88048e-14	9908	3.03186e-07				8264	4.77822e-07	8319	9.56435e-14
8052	6.18646e-14	9964	3.22968e-07				8314	3.219e-07	8369	1.00684e-13
8102	7.15568e-14	10014	3.27762e-07				8364	4.72747e-07	8419	9.05974e-14
8152	7.19782e-14	10067	3.38302e-07				8414	4.47676e-07	8469	1.0331e-13
8202	7.50966e-14	10120	3.29014e-07				8464	4.25363e-07	8519	1.01414e-13
8252	7.48438e-14	10177	3.2818e-07				8514	4.70811e-07	8569	9.92844e-14
8302	7.87206e-14	10230	3.41064e-07				8564	4.98025e-07	8619	1.02597e-13
8352	7.61922e-14	10280	3.28828e-07				8614	2.03318e-07	8669	1.03712e-13
8402	7.60236e-14	10332	3.34988e-07				8664	4.81105e-07	8719	1.02973e-13
8452	7.78778e-14	10384	3.18826e-07				8714	4.61417e-07	8769	1.03601e-13
8502	7.53494e-14	10436	3.40674e-07				8764	4.96612e-07	8819	1.04214e-13
8552	7.9732e-14						8814	4.97696e-07	8869	9.90361e-14
8602	7.9395e-14						8864	4.72754e-07	8919	1.03099e-13
8652	7.8215e-14						8914	5.00041e-07	8969	1.03902e-13
8702	3.2788e-14						8964	4.92193e-07	9019	8.68511e-14
8752	2.78998e-14						9014	4.81108e-07	9069	1.04034e-13
8802	7.2821e-14						9064	4.63098e-07	9119	1.061e-13
8852	4.1806e-14						9114	4.49852e-07	9169	1.05165e-13
8902	2.53714e-14						9164	4.96711e-07	9219	1.03131e-13
8952	3.7255e-14						9214	4.96179e-07	9269	1.01318e-13
9002	7.47596e-14						9264	4.5488e-07	9319	1.04103e-13
9052	7.4591e-14						9314	5.06238e-07	9369	1.02533e-13
9102	3.76764e-14						9364	4.8041e-07	9419	1.04483e-13
9152	4.19746e-14						9414	4.60289e-07	9469	1.02158e-13
9202	3.32094e-14						9464	4.92016e-07	9519	1.02465e-13
9252	3.64122e-14						9514	4.68875e-07	9569	1.02787e-13
9302	3.24508e-14						9564	4.42165e-07	9619	1.05022e-13
9352	3.86032e-14						9614	5.31e-07	9669	1.05941e-13
9402	4.1553e-14						9664	4.80904e-07	9719	1.05842e-13
9452	4.77054e-14						9714	4.59795e-07	9769	1.06661e-13
9502	4.95596e-14						9764	4.9367e-07	9819	1.04854e-13
9552	4.38286e-14						9814	4.86664e-07	9869	9.62466e-14
9602	2.78154e-14						9864	4.95866e-07	9919	1.02661e-13
9652	2.5287e-14						9914	4.34108e-07	9969	9.65478e-14
9702	4.68626e-14						9964	5.0246e-07	10019	1.02635e-13
9752	2.87424e-14						10014	4.97737e-07	10069	9.8693e-14
9802	2.48656e-14						10064	4.85839e-07	10119	1.032e-13
9852	3.7002e-14						10114	4.85271e-07	10169	1.02465e-13
9902	3.89404e-14						10164	4.84466e-07	0	0
9952	4.31544e-14						0	0	0	0
10002	3.60748e-14						0	0	0	0
10052	3.40522e-14						0	0	0	0
10102	6.96184e-14						0	0	0	0
10152	7.5855e-14						0	0	0	0
10202	7.65294e-14						0	0	0	0
10252	7.93948e-14						0	0	0	0
10302	7.56022e-14						0	0	0	0
10352	7.9142e-14						0	0	0	0
10402	7.47594e-14						0	0	0	0
10452	7.5855e-14						0	0	0	0
							0	0	0	0
							0	0	0	0
							0	0	0	0
							0	0	0	0
							0	0	0	0
							0	0	0	0
							0	0	0	0
							0	0	0	0
							0	0	0	0
							0	0	0	0
							0	0	0	0
							0	0	0	0
							0	0	0	0
							0	0	0	0
							0	0	0	0
							0	0	0	0
							0	0	0	0
							0	0	0	0
							0	0	0	0
							0	0	0	0
							0	0	0	0
							0	0	0	0
							0	0	0	0
							0	0	0	0
							0	0	0	0
							0	0	0	0
							0	0	0	0
							0	0	0	0
							0	0	0	0
							0	0	0	0
							0	0	0	0
							0	0	0	0
							0	0	0	0
							0	0	0	0
							0	0	0	0
							0	0	0	0
							0	0	0	0
							0	0	0	0
							0	0	0	0
							0	0	0	0
							0	0	0	0
							0	0	0	0
							0	0	0	0
							0	0	0	0
							0	0	0	0
							0	0	0	0
							0	0	0	0
							0	0	0	0
							0	0	0	0
							0	0	0	0
							0	0	0	0
							0	0	0	0
							0	0	0	0
							0	0	0	0
							0	0	0	0
							0	0	0	0
							0	0	0	0
							0	0	0	0
							0	0	0	0
							0	0	0	0
							0	0	0	0
							0	0	0	0
							0	0	0	0
							0	0	0	0
							0	0	0	0
							0	0	0	0
							0	0	0	0
							0	0	0	0
							0	0	0	0
							0	0	0	0
							0	0	0	0
							0	0	0	0
							0	0	0	0
							0	0	0	0
							0	0	0	0
							0	0	0	0
							0	0	0	0
							0	0	0	0
							0	0	0	0
							0	0	0	0
							0	0	0	0
							0	0	0	0
							0	0	0	0
							0	0	0	0
							0	0	0	0
							0	0	0	0
							0	0	0	0
							0	0	0	0
							0	0	0	0
							0	0	0	0
							0	0	0	0
							0	0	0	0
							0	0	0	0
							0	0	0	0
							0	0	0	0
							0	0	0	0
							0	0	0	0
							0	0	0	0
							0	0	0	0
							0	0	0	0
							0	0	0	0
							0	0	0	0
							0	0	0	0
							0	0	0	0
							0	0	0	0
							0	0	0	0
							0	0	0	0
							0	0	0	0
							0	0	0	0
							0	0	0	0
							0	0	0	0
							0	0	0	0
							0	0	0	0
							0	0	0	0
							0	0	0	0
							0	0	0	0
							0	0	0	0
							0	0	0	0
							0	0	0	0
							0	0	0	0
							0	0	0	0
							0	0	0	0
							0	0	0	0
							0	0	0	0
							0	0	0	0
							0	0	0	0
							0	0	0	0
							0	0	0	0
							0	0	0	0
							0	0	0	0
							0	0	0	0
							0	0	0	0
							0	0	0	0
							0	0	0	0
							0	0	0	0
							0	0	0	0
							0	0	0	0
							0	0	0	0
							0	0	0	0
							0	0	0	0
							0	0	0	0
							0	0	0	0
							0	0	0	0
							0	0	0	0
							0	0	0	0
							0	0	0	0
							0	0	0	0
							0	0	0	0
							0	0	0	0
							0	0	0	0
							0	0	0	0
							0	0	0	0
							0	0	0	0
							0	0	0	0
							0	0	0	0
							0	0	0	0
							0	0	0	0
							0	0	0	0
							0	0	0	0
							0	0	0	0
							0	0	0	0
							0	0	0	0
							0	0	0	0
							0	0	0	0
							0	0	0	0
							0	0	0	0
							0	0	0	0
							0	0	0	0
							0	0	0	0
							0	0	0	0
							0	0	0	0
							0	0	0	0
							0	0	0	0
							0	0	0	0
							0	0	0	0
							0	0	0	0
							0	0	0	0
							0	0	0	0
							0	0	0	0
							0	0	0	0
							0	0	0	0
							0	0	0	0
							0	0	0	0
							0	0	0	0
							0	0	0	0
							0	0	0	0
							0	0	0	0
							0	0	0	0
							0	0	0	0
							0	0	0	0
							0	0	0	0
							0	0	0	0
							0	0	0	0
							0	0	0	0
							0	0	0	0
							0	0	0	0
							0	0	0	0
							0	0	0	0
							0	0	0	0
							0	0	0	0
							0	0	0	0
							0	0	0	0
							0	0	0	0
							0	0	0	0
							0	0	0	0
							0	0	0	0
							0	0	0	0
							0	0	0	0
							0	0	0	0
							0	0	0	0
							0	0	0	0
							0	0	0	0
							0	0	0	0
							0	0	0	0
							0	0	0	0
							0	0	0	0
							0	0	0	0
							0	0	0	0
							0	0	0	0
							0	0	0	0
							0	0	0	0
							0	0	0	0
							0	0	0	0
							0	0	0	0
							0	0	0	0
							0	0	0	0
							0	0	0	0
							0	0	0	0
							0	0	0	0
							0	0	0	0
							0	0	0	0
							0	0	0	0
							0	0	0	0
							0	0	0	0
							0	0	0	0
							0	0	0	0
							0	0	0	0
							0	0	0	0
							0	0	0	0
							0	0	0	0
							0	0	0	0
							0	0	0	0
							0	0	0	0
							0	0	0	0
							0	0	0	0
							0	0	0	0
							0	0	0	0
							0	0	0	0
							0	0	0	0
							0	0	0	0
							0	0	0	0
							0	0	0	0
							0	0	0	0
							0	0	0	0
							0	0	0	0
							0	0	0	0
							0	0	0	0
							0	0	0	0
							0	0	0	0
							0	0	0	0
							0	0	0	0
							0	0	0	0
							0	0	0	0
							0	0	0	0
							0	0	0	0
							0	0	0	0
							0	0	0	0
							0	0	0	0
							0	0	0	0
							0	0	0	0
							0	0	0	0
							0	0	0	0
							0	0	0	0
							0	0	0	0
							0	0	0	0
							0	0	0	0
							0	0	0	0
							0	0	0	0
							0	0	0	0
							0	0	0	0
							0	0	0	0
							0	0	0	0
							0	0	0	0
							0	0	0	0
							0	0	0	0
							0	0	0	0
							0	0	0	0
							0	0	0	0
							0	0	0	0
							0	0	0	0
							0	0	0	0
							0	0	0	0
							0	0	0	0
							0	0	0	0
							0	0	0	0
							0	0	0	0
							0	0	0	0
							0	0	0	0
							0	0	0	0
							0	0	0	0
							0	0	0	0
							0	0	0	0
							0	0	0	0
							0	0	0	0
							0	0	0	0
							0	0	0	0
							0	0	0	0
							0	0	0	0
							0	0	0	0
							0	0	0	0
							0	0	0	0
							0	0	0	0
							0	0	0	0
							0	0	0	0
							0	0	0	0
							0	0	0	0
							0	0	0	0
							0	0	0	0
							0	0	0	0
							0	0	0	0
							0	0	0	0
							0	0	0	0
							0	0	0	0
							0	0	0	0
							0	0	0	0
							0	0	0	0
							0	0	0	0
							0	0	0	0
							0	0	0	0
							0	0	0	0
							0	0	0	0
							0	0	0	0
							0	0	0	0
							0	0	0	0
							0	0	0	0
							0	0	0	0
							0	0	0	0
							0	0	0	0
							0	0	0	0
							0	0	0	0
							0	0	0	0
							0	0	0	0
							0	0	0	0
							0	0	0	0
							0	0	0	0
							0	0	0	0
							0	0	0	0
							0	0	0	0
							0	0	0	0
							0	0	0	0
							0	0	0	0
							0	0	0	0
							0	0	0	0
							0	0	0	0
							0	0	0	0
							0	0	0	0
							0	0	0	0
							0	0	0	0
							0	0	0	0
							0	0	0	0
							0	0	0	0
							0	0	0	0
							0	0	0	0
							0	0	0	0
							0	0	0	0
							0	0	0	0
							0	0	0	0
							0	0	0	0
							0	0	0	0
							0	0	0	0
							0	0	0	0
							0	0	0	0
							0	0	0	0
							0	0	0	0
							0	0	0	0
							0	0	0	0
							0	0	0	0
							0	0	0	0
							0	0	0	0
							0	0	0	0
							0	0	0	0
							0	0	0	0
							0	0	0	0
							0	0	0	0
							0	0	0	0
							0	0	0	0
							0	0	0	0
							0	0	0	0
							0	0	0	0
							0	0	0	0
							0	0	0	0
							0	0	0	0
							0	0	0	0
							0	0	0	0
							0	0	0	0
							0	0	0	0
							0	0	0	0
							0	0	0	0
							0	0	0	0
							0	0	0	0
							0	0	0	0
							0	0	0	0
							0	0	0	0
							0	0	0	0
							0	0	0	0
							0	0	0	0
							0	0	0	0
							0	0	0	0
							0	0	0	0
							0	0	0	0
							0	0	0	0
							0	0	0	0
							0	0	0	0
							0	0	0	0
							0	0	0	0
							0	0	0	0
							0	0	0	0
							0	0	0	0
							0	0	0	0
							0	0	0	0
							0	0	0	0
							0	0	0	0
							0	0	0	0
							0	0	0	0
							0	0	0	0
							0	0	0	0
							0	0	0	0
							0	0	0	0
							0	0	0	0
							0	0	0	0
							0	0	0	0
							0	0	0	0
							0	0	0	0
							0	0	0	0
							0	0	0	0
							0	0	0	0
							0	0	0	0
							0	0	0	0
							0	0	0	0
							0	0	0	0
							0	0	0	0
							0	0	0	0
							0	0	0	0
							0	0	0	0
							0	0	0	0
							0	0	0	0
							0	0	0	0
							0	0	0	0
							0	0	0	0
							0	0	0	0
							0	0	0	0
							0	0	0	0
							0	0	0	0
							0	0	0	0
							0	0	0	0
							0	0	0	0
							0	0	0	0
							0	0	0	0
							0	0	0	0
							0	0	0	0
							0	0	0	0
							0	0	0	0
							0	0	0	0
							0	0	0	0
							0	0	0	0
							0	0	0	0
							0	0	0	0
							0	0	0	0
							0	0	0	0
							0	0	0	0
							0	0	0	0
							0	0	0	0
							0	0	0	0
							0	0	0	0
							0	0	0	0
							0	0	0	0
							0	0	0	0
							0	0	0	0
							0	0	0	0
							0	0	0	0
							0	0	0	0
							0	0	0	0
							0	0	0	0
							0	0	0	0
							0	0	0	0
							0	0	0	0
							0	0	0	0
							0	0	0	0
							0	0	0	0
							0	0	0	0
							0	0	0	0
							0	0	0	0
							0	0	0	0
							0	0	0	0
							0	0	0	0
							0	0	0	0
							0	0	0	0
							0	0	0	0
							0	0	0	0
							0	0	0	0
							0	0	0	0
							0	0	0	0
							0	0	0	0
							0	0	0	0
							0	0	0	0
							0	0	0	0
							0	0	0	0
							0	0	0	0
							0	0	0	0
							0	0	0	0
							0	0	0	0
							0	0	0	0
							0	0	0	0
							0	0	0	0
							0	0	0	0
							0	0	0	0
							0	0	0	0
							0	0	0	0
							0	0	0	0
							0	0	0	0
							0	0	0	0
							0	0	0	0
							0	0	0	0
							0	0	0	0
							0	0	0	0
							0	0	0	0
							0	0	0	0
							0	0	0	0
							0	0	0	0
							0	0	0	0
							0	0	0	0
							0	0	0	0
							0	0	0	0
							0	0	0	0
							0	0	0	0
							0	0	0	0
							0	0	0	0
							0	0	0	0
							0	0	0	0
							0	0	0	0
							0	0	0	0
							0	0	0	0
							0	0	0	0
							0	0	0	0
							0	0	0	0
							0	0	0	0
							0	0	0	0
							0	0	0	0
							0	0	0	0
							0	0	0	0
							0	0	0	0
							0	0	0	0
							0	0	0	0
							0	0	0	0
							0	0	0	0
							0	0	0	0
							0	0	0	0
							0	0	0	0
							0	0	0	0
							0	0	0	0
							0	0	0	0
							0	0	0	0
							0	0	0	0
							0	0	0	0
							0	0	0	0
							0	0	0	0
							0	0	0	0
							0	0	0	0
							0	0	0	0
							0	0	0	0
							0	0	0	0
							0	0	0	0
							0	0	0	0
							0	0	0	0
							0	0	0	0
							0	0	0	0
							0	0	0	0
							0	0	0	0
							0	0	0	0
							0	0	0	0
							0	0	0	0
							0	0	0	0
							0	0	0	0
							0	0	0	0
							0	0	0	0
							0	0	0	0
							0	0	0	0
							0	0	0	0
							0	0	0	0
							0	0	0	0
							0	0	0	0
							0	0	0	0
							0	0	0	0
							0	0	0	0
							0	0	0	0
							0	0	0	0
							0	0	0	0
							0	0	0	0
							0	0	0	0
							0	0	0	0
							0	0	0	0
							0	0	0	0
							0	0	0	0
							0	0	0	0
							0	0	0	0
							0	0	0	0
							0	0	0	0
							0	0	0	0
							0	0	0	0
							0	0	0	0
							0	0	0	0
							0	0	0	0
							0	0	0	0
							0	0	0	0
							0	0	0	0
							0	0	0	0
							0	0	0	0
							0	0	0	0
							0	0	0	0
							0	0	0	0
							0	0	0	0
							0	0	0	0
							0	0	0	0
							0	0	0	0
							0	0	0	0
							0	0	0	0
							0	0	0	0
							0	0	0	0
							0	0	0	0
							0	0	0	0
							0	0	0	0
							0	0	0	0
							0	0	0	0
							0	0	0	0
							0	0	0	0
							0	0	0	0
							0	0	0	0
							0	0	0	0
							0	0	0	0
							0	0	0	0
							0	0	0	0
							0	0	0	0
							0	0	0	0
							0	0	0	0
							0	0	0	0
							0	0	0	0
							0	0	0	0
							0	0	0	0
							0	0	0	0
							0	0	0	0
							0	0	0	0
							0	0	0	0
							0	0	0	0
							0	0	0	0
							0	0	0	0
							0	0	0	0
							0	0	0	0
							0	0	0	0
							0	0	0	0
							0	0	0	0
							0	0	0	0
							0	0	0	0
							0	0	0	0
							0	0	0	0
							0	0	0	0
							0	0	0	0
							0	0	0	0
							0	0	0	0
							0	0	0	0
							0	0	0	0
							0	0	0	0
							0	0	0	0
							0	0	0	0
							0	0	0	0
							0	0	0	0
							0	0	0	0
							0	0	0	0
							0	0	0	0
							0	0	0	0
							0	0	0	0
							0	0	0	0
							0	0	0	0
							0	0	0	0
							0	0	0	0
							0	0	0	0
							0	0	0	0
							0	0	0	0
							0	0	0	0
							0	0	0	0
							0	0	0	0
							0	0	0	0
							0	0	0	0
							0	0	0	0
							0	0	0	0
							0	0	0	0
							0	0	0	0
							0	0	0	0
							0	0	0	0
							0	0	0	0
							0	0	0	0
							0	0	0	0
							0	0	0	0
							0	0	0	0
							0	0	0	0
							0	0	0	0
							0	0	0	0
							0	0	0	0
							0	0	0	0
							0	0	0	0
							0	0	0	0
							0	0	0	0
							0	0	0	0
							0	0	0	0
							0	0	0	0
							0	0	0	0
							0	0	0	0
							0	0	0	0
							0	0	0	0
							0	0	0	0
							0	0	0	0
							0	0	0	0
							0	0	0	0
							0	0	0	0
							0	0	0	0
							0	0	0	0
							0	0	0	0
							0	0	0	0
							0	0	0	0
							0	0	0	0
							0	0	0	0
							0	0	0	0
							0	0	0	0
							0	0	0	0
							0	0	0	0
							0	0	0	0
							0	0	0	0
							0	0	0	0
							0	0	0	0
							0	0	0	0
							0	0	0	0
							0	0	0	0
							0	0	0	0
							0	0	0	0
							0	0	0	0
							0	0	0	0
							0	0	0	0
							0	0	0	0
							0	0	0	0
							0	0	0	0
							0	0	0	0
							0	0	0	0
							0	0	0	0
							0	0	0	0
							0	0	0	0
							0	0	0	0
							0	0	0	0
							0	0	0	0
							0	0	0	0
							0	0	0	0
							0	0	0	0
							0	0	0	0
							0	0	0	0
							0	0	0	0
							0	0	0	0
							0	0	0	0
							0	0	0	0
							0	0	0	0
							0	0	0	0
							0	0	0	0
							0	0	0	0
							0	0	0	0
							0	0	0	0
							0	0	0	0
							0	0	0	0
							0	0	0	0
							0	0	0	0
							0	0	0	0
							0	0	0	0
							0	0	0	0
							0	0	0	0
							0	0	0	0
							0	0	0	0
							0	0	0	0
							0	0	0	0
							0	0	0	0
							0	0	0	0
							0	0	0	0
							0	0	0	0
							0	0	0	0
							0	0	0	0
							0	0	0	0
							0	0	0	0
							0	0	0	0
							0	0	0	0
							0	0	0	0
							0	0	0	0
							0	0	0	0
							0	0	0	0
							0	0	0	0
							0	0	0	0
							0	0	0	0
							0	0	0	0
							0	0	0	0
							0	0	0	0
							0	0	0	0
							0	0	0	0
							0	0	0	0
							0	0	0	0
							0	0	0	0
							0	0	0	0
							0	0	0	0
							0	0	0	0
							0	0	0	0
							0	0	0	0
							0	0	0	0
							0	0	0	0
							0	0	0	0
							0	0	0	0
							0	0	0	0
							0	0	0	0
							0	0	0	0
							0	0	0	0
							0	0	0	0
							0	0	0	0
							0	0	0	0
							0	0	0	0
							0	0	0	0
							0	0	0	0
							0	0	0	0
							0	0	0	0
							0	0	0	0
							0	0	0	0
							0	0	0	0
							0	0	0	0
							0	0	0	0
							0	0	0	0
							0	0	0	0
							0	0	0	0
							0	0	0	0
							0	0	0	0
							0	0	0	0
							0	0	0	0
							0	0	0	0
							0	0	0	0
							0	0	0	0
							0	0	0	0
							0	0	0	0
							0	0	0	0
							0	0	0	0
							0	0	0	0
							0	0	0	0
							0	0	0	0
							0	0	0	0
							0	0	0	0
							0	0	0	0
							0	0	0	0
							0	0	0	0
							0	0	0	0
							0	0	0	0
							0	0	0	0
							0	0	0	0
							0	0	0	0
							0	0	0	0
							0	0	0	0
							0	0	0	0
							0	0	0	0
							0	0	0	0
							0	0	0	0
							0	0	0	0
							0	0	0	0
							0	0	0	0
							0	0	0	0
							0	0	0	0
							0	0	0	0
							0	0	0	0
							0	0	0	0
							0	0	0	0
							0	0	0	0
							0	0	0	0
							0	0	0	0
							0	0	0	0
							0	0	0	0
							0	0	0	0
							0	0	0	0
							0	0	0	0
							0	0	0	0
							0	0	0	0
							0	0	0	0
							0	0	0	0
							0	0	0	0
							0	0	0	0
							0	0	0	0
							0	0	0	0
							0	0	0	0
							0	0	0	0
							0	0	0	0
							0	0	0	0
							0	0	0	0
							0	0	0	0
							0	0	0	0
							0	0	0	0
							0	0	0	0
							0	0	0	0
							0	0	0	0
							0	0	0	0
							0	0	0	0
							0	0	0	0
							0	0	0	0
							0	0	0	0
							0	0	0	0
							0	0	0	0
							0	0	0	0
							0	0	0	0
							0	0	0	0
							0	0	0	0
							0	0	0	0
							0	0	0	0
							0	0	0	0
							0	0	0	0
							0	0	0	0
							0	0	0	0
							0	0	0	0
							0	0	0	0
							0	0	0	0
							0	0	0	0
							0	0	0	0
							0	0	0	0
							0	0	0	0
							0	0	0	0
							0	0	0	0
							0	0	0	0
							0	0	0	0
							0	0	0	0
							0	0	0	0
							0	0	0	0
							0	0	0	0
							0	0	0	0
							0	0	0	0
							0	0	0	0
							0	0	0	0
							0	0	0	0
							0	0	0	0
							0	0	0	0
							0	0	0	0
							0	0	0	0
							0	0	0	0
							0	0	0	0
							0	0	0	0
							0	0	0	0
							0	0	0	0
							0	0	0	0
							0	0	0	0
							0	0	0	0
							0	0	0	0
							0	0	0	0
							0	0	0	0
							0	0	0	0
							0	0	0	0
							0	0	0	0
							0	0	0	0
							0	0	0	0
							0	0	0	0
							0	0	0	0
							0	0	0	0
							0	0	0	0
							0	0	0	0
							0	0	0	0
							0	0	0	0
							0	0	0	0
							0	0	0	0
							0	0	0	0
							0	0	0	0
							0	0	0	0
							0	0	0	0
							0	0	0	0
							0	0	0	0
							0	0	0	0
							0	0	0	0
							0	0	0	0
							0	0	0	0
							0	0	0	0
							0	0	0	0
							0	0	0	0
							0	0	0	0
							0	0	0	0
							0	0	0	0
							0	0	0	0
							0	0	0	0
							0	0	0	0
							0	0	0	0
							0	0	0	0
							0	0	0	0
							0	0	0	0
							0	0	0	0
							0	0	0	0
							0	0	0	0
							0	0	0	0
							0	0	0	0
							0	0	0	0
							0	0	0	0
							0	0	0	0
							0	0	0	0
							0	0	0	0
							0	0	0	0
							0	0	0	0
							0	0	0	0
							0	0	0	0
							0	0	0	0
							0	0	0	0
							0	0	0	0
							0	0	0	0
							0	0	0	0
							0	0	0	0
							0	0	0	0
							0	0	0	0
							0	0	0	0
							0	0	0	0
							0	0	0	0
							0	0	0	0
							0	0	0	0
							0	0	0	0
							0	0	0	0
							0	0	0	0
							0	0	0	0
							0	0	0	0
							0	0	0	0
							0	0	0	0
							0	0	0	0
							0	0	0	0
							0	0	0	0
							0	0	0	0
							0	0	0	0
							0	0	0	0
							0	0	0	0
							0	0	0	0
							0	0	0	0
							0	0	0	0
							0	0	0	0
							0	0	0	0
							0	0	0	0
							0	0	0	0
							0	0	0	0
							0	0	0	0
							0	0	0	0
							0	0	0	0
							0	0	0	0
							0	0	0	0
							0	0	0	0
							0	0	0	0
							0	0	0	0
							0	0	0	0
							0	0	0	0
							0	0	0	0
							0	0	0	0
							0	0	0	0
							0	0	0	0
							0	0	0	0
							0	0	0	0
							0	0	0	0
							0	0	0	0
							0	0	0	0
							0	0	0	0
							0	0	0	0
							0	0	0	0
							0	0	0	0
							0	0	0	0
							0	0	0	0
							0	0	0	0
							0	0	0	0
							0	0	0	0
							0	0	0	0
							0	0	0	0
							0	0	0	0
							0	0	0	0
							0	0	0	0
							0	0	0	0
							0	0	0	0
							0	0	0	0
							0	0	0	0
							0	0	0	0
							0	0	0	0
							0	0	0	0
							0	0	0	0
							0	0	0	0
							0	0	0	0
							0	0	0	0
							0	0	0	0
							0	0	0	0
							0	0	0	0
							0	0	0	0
							0	0	0	0
							0	0	0	0
							0	0	0	0
							0	0	0	0
							0	0	0	0
							0	0	0	0
							0	0	0	0
							0	0	0	0
							0	0	0	0
							0	0	0	0
							0	0	0	0
							0	0	0	0
							0	0	0	0
							0	0	0	0
							0	0	0	0
							0	0	0	0
							0	0	0	0
							0	0	0	0
							0	0	0	0
							0	0	0	0
							0	0	0	0
							0	0	0	0
							0	0	0	0
							0	0	0	0
							0	0	0	0
							0	0	0	0
							0	0	0	0
							0	0	0	0
							0	0	0	0
							0	0	0	0
							0	0	0	0
							0	0	0	0
							0	0	0	0
							0	0	0	0
							0	0	0	0
							0	0	0	0
							0	0	0	0
							0	0	0	0
							0	0	0	0
							0	0	0	0
							0	0	0	0
							0	0	0	0
							0	0	0	0
							0	0	0	0
							0	0	0	0
							0	0	0	0
							0	0	0	0
							0	0	0	0
							0	0	0	0
							0	0	0	0
							0	0	0	0
							0	0	0	0
							0	0	0	0
							0	0	0	0
							0	0	0	0
							0	0	0	0
							0	0	0	0
							0	0	0	0
							0	0	0	0
							0	0	0	0
							0	0	0	0
							0	0	0	0
							0	0	0	0
							0	0	0	0
							0	0	0	0
							0	0	0	0
							0	0	0	0
							0	0	0	0
							0	0	0	0
							0	0	0	0
							0	0	0	0
							0	0	0	0
							0	0	0	0
							0	0	0	0
							0	0	0	0
							0	0	0	0
							0	0	0	0
							0	0	0	0
							0	0	0	0
							0	0	0	0
							0	0	0	0
							0	0	0	0
							0	0	0	0
							0	0	0	0
							0	0	0	0
							0	0	0	0
							0	0	0	0
							0	0	0	0
							0	0	0	0
							0	0	0	0
							0	0	0	0
							0	0	0	0
							0	0	0	0
							0	0	0	0
							0	0	0	0
							0	0	0	0
							0	0	0	0
							0	0	0	0
							0	0	0	0
							0	0	0	0
							0	0	0	0
							0	0	0	0
							0	0	0	0
							0	0	0	0
							0	0	0	0
							0	0	0	0
							0	0	0	0
							0	0	0	0
							0	0	0	0
							0	0	0	0
							0	0	0	0
							0	0	0	0
							0	0	0	0
							0	0	0	0
							0	0	0	0
							0	0	0	0
							0	0	0	0
							0	0	0	0
							0	0	0	0
							0	0	0	0
							0	0	0	0
							0	0	0	0
							0	0	0	0
							0	0	0	0
							0	0	0	0
							0	0	0	0
							0	0	0	0
							0	0	0	0
							0	0	0	0
							0	0	0	0
							0	0	0	0
							0	0	0	0
							0	0	0	0
							0	0	0	0
							0	0	0	0
							0	0	0	0
							0	0	0	0
							0	0	0	0
							0	0	0	0
							0	0	0	0
							0	0	0	0
							0	0	0	0
							0	0	0	0
							0	0	0	0
							0	0	0	0
							0	0	0	0
							0	0	0	0
							0	0	0	0
							0	0	0	0
							0	0	0	0
							0	0	0	0
							0	0	0	0
							0	0	0	0
							0	0	0	0
							0	0	0	0
							0	0	0	0
							0	0	0	0
							0	0	0	0
							0	0	0	0
							0	0	0	0
							0	0	0	0
							0	0	0	0
							0	0	0	0
							0	0	0	0
							0	0	0	0
							0	0	0	0
							0	0	0	0
							0	0	0	0
							0	0	0	0
							0	0	0	0
							0	0	0	0
							0	0	0	0
							0	0	0	0
							0	0	0	0
							0	0	0	0
							0	0	0	0
							0	0	0	0
							0	0	0	0
							0	0	0	0
							0	0	0	0
							0	0	0	0
							0	0	0	0
							0	0	0	0
							0	0	0	0
							0	0	0	0
							0	0	0	0
							0	0	0	0
							0	0	0	0
							0	0	0	0
							0	0	0	0
							0	0	0	0
							0	0	0	0
							0	0	0	0
							0	0	0	0
							0	0	0	0
							0	0	0	0
							0	0	0	0
							0	0	0	0
							0	0	0	0
							0	0	0	0
							0	0	0	0
							0	0	0	0
							0	0	0	0
							0	0	0	0
							0	0	0	0
							0	0	0	0
							0	0	0	0
							0	0	0	0
							0	0	0	0
							0	0	0	0
							0	0	0	0
							0	0	0	0
							0	0	0	0
							0	0	0	0
							0	0	0	0
							0	0	0	0
							0	0	0	0
							0	0	0	0
							0	0	0	0
							0	0	0	0
							0	0	0	0
							0	0	0	0
							0	0	0	0
							0	0	0	0
							0	0	0	0
							0	0	0	0
							0	0	0	0
							0	0	0	0
							0	0	0	0
							0	0	0	0
							0	0	0	0
							0	0	0	0
							0	0	0	0
							0	0	0	0
							0	0	0	0
							0	0	0	0
							0	0	0	0
							0	0	0	0
							0	0	0	0
							0	0	0	0
							0	0	0	0
							0	0	0	0
							0	0	0	0
							0	0	0	0
							0	0	0	0
							0	0	0	0
							0	0	0	0
							0	0	0	0
							0	0	0	0
							0	0	0	0
							0	0	0	0
							0	0	0	0
							0	0	0	0
							0	0	0	0
							0	0	0	0
							0	0	0	0
							0	0	0	0
							0	0	0	0
							0	0	0	0
							0	0	0	0
							0	0	0	0
							0	0	0	0
							0	0	0	0
							0	0	0	0
							0	0	0	0
							0	0	0	0
							0	0	0	0
							0	0	0	0
							0	0	0	0
							0	0	0	0
							0	0	0	0
							0	0	0	0
							0	0	0	0
							0	0	0	0
							0	0	0	0
							0	0	0	0
							0	0	0	0
							0	0	0	0
							0	0	0	0
							0	0	0	0
							0	0	0	0
							0	0	0	0
							0	0	0	0
							0	0	0	0
							0	0	0	0
							0	0	0	0
							0	0	0	0
							0	0	0	0
							0	0	0	0
							0	0	0	0
							0	0	0	0
							0	0	0	0
							0	0	0	0
							0	0	0	0
							0	0	0	0
							0	0	0	0
							0	0	0	0
							0	0	0	0
							0	0	0	0
							0	0	0	0
							0	0	0	0
							0	0	0	0
							0	0	0	0
							0	0	0	0
							0	0	0	0
							0	0	0	0
							0	0	0	0
							0	0	0	0
							0	0	0	0
							0	0	0	0
							0	0	0	0
							0	0	0	0
							0	0	0	0
							0	0	0	0
							0	0	0	0
							0	0	0	0
							0	0	0	0
							0	0	0	0
							0	0	0	0
							0	0	0	0
							0	0	0	0
							0	0	0	0
							0	0	0	0
							0	0	0	0
							0	0	0	0
							0	0	0	0
							0	0	0	0
							0	0	0	0
							0	0	0	0
							0	0	0	0
							0	0	0	0
							0	0	0	0
							0	0	0	0
							0	0	0	0
							0	0	0	0
							0	0	0	0
							0	0	0	0
							0	0	0	0
							0	0	0	0
							0	0	0	0
							0	0	0	0
							0	0	0	0
							0	0	0	0
							0	0	0	0
							0	0	0	0
							0	0	0	0
							0	0	0	0
							0	0	0	0
							0	0	0	0
							0	0	0	0
							0	0	0	0
							0	0	0	0
							0	0	0	0
							0	0	0	0
							0	0	0	0
							0	0	0	0
							0	0	0	0
							0	0	0	0
							0	0	0	0
							0	0	0	0
							0	0	0	0
							0	0	0	0
							0	0	0	0
							0	0	0	0
							0	0	0	0
							0	0	0	0
							0	0	0	0
							0	0	0	0
							0	0	0	0
							0	0	0	0
							0	0	0	0
							0	0	0	0
							0	0	0	0
							0	0	0	0
							0	0	0	0
							0	0	0	0
							0	0	0	0
							0	0	0	0
							0	0	0	0
							0	0	0	0
							0	0	0	0
							0	0	0	0
							0	0	0	0
							0	0	0	0
							0	0	0	0
							0	0	0	0
							0	0	0	0
							0	0	0	0
							0	0	0	0
							0	0	0	0
							0	0	0	0
							0	0	0	0
							0	0	0	0
							0	0	0	0
							0	0	0	0
							0	0	0	0
							0	0	0	0
							0	0	0	0
							0	0	0	0
							0	0	0	0
							0	0	0	0
							0	0	0	0
							0	0	0	0
							0	0	0	0
							0	0	0	0
							0	0	0	0
							0	0	0	0
							0	0	0	0
							0	0	0	0
							0	0	0	0
							0	0	0	0
							0	0	0	0
							0	0	0	0
							0	0	0	0
							0	0	0	0
							0	0	0	0
							0	0	0	0
							0	0	0	0
							0	0	0	0
							0	0	0	0
							0	0	0	0
							0	0	0	0
							0	0	0	0
							0	0	0	0
							0	0	0	0
							0	0	0	0
							0	0	0	0
							0	0	0	0
							0	0	0	0
							0	0	0	0
							0	0	0	0
							0	0	0	0
							0	0	0	0
							0	0	0	0
							0	0	0	0
							0	0	0	0
							0	0	0	0
							0	0	0	0
							0	0	0	0
							0	0	0	0
							0	0	0	0
							0	0	0	0
							0	0	0	0
							0	0	0	0
							0	0	0	0
							0	0	0	0
							0	0	0	0
							0	0	0	0
							0	0	0	0
							0	0	0	0
							0	0	0	0
							0	0	0	0
							0	0	0	0
							0	0	0	0
							0	0	0	0
							0	0	0	0
							0	0	0	0
							0	0	0	0
							0	0	0	0
							0	0	0	0
							0	0	0	0
							0	0	0	0
							0	0	0	0
							0	0	0	0
							0	0	0	0
							0	0	0	0
							0	0	0	0
							0	0	0	0
							0	0	0	0
							0	0	0	0
							0	0	0	0
							0	0	0	0
							0	0	0	0
							0	0	0	0
							0	0	0	0
							0	0	0	0
							0	0	0	0
							0	0	0	0
							0	0	0	0
							0	0	0	0
							0	0	0	0
							0	0	0	0
							0	0	0	0
							0	0	0	0
							0	0	0	0
							0	0	0	0
							0	0	0	0
							0	0	0	0
							0	0	0	0
							0	0	0	0
							0	0	0	0
							0	0	0	0
							0	0	0	0
							0	0	0	0
							0	0	0	0
							0	0	0	0
							0	0	0	0
							0	0	0	0
							0	0	0	0
							0	0	0	0
							0	0	0	0
							0	0	0	0
							0	0	0	0
							0	0	0	0
							0	0	0	0
							0	0	0	0
							0	0	0	0
							0	0	0	0
							0	0	0	0
							0	0	0	0
							0	0	0	0
							0	0	0	0
							0	0	0	0
							0	0	0	0
							0	0	0	0
							0	0	0	0
							0	0	0	0
							0	0	0	0
							0	0	0	0
							0	0	0	0
							0	0	0	0
							0	0	0	0
							0	0	0	0
							0	0	0	0
							0	0	0	0
							0	0	0	0
							0	0	0	0
							0	0	0	0
							0	0	0	0
							0	0	0	0
							0	0	0	0
							0	0	0	0
							0	0	0	0
							0	0	0	0
							0	0	0	0
							0	0	0	0
							0	0	0	0
							0	0	0	0
							0	0	0	0
							0	0	0	0
							0	0	0	0
							0	0	0	0
							0	0	0	0
							0	0	0	0
							0	0	0	0
							0	0	0	0
							0	0	0	0
							0	0	0	0
							0	0	0	0
							0	0	0	0
							0	0	0	0
							0	0	0	0
							0	0	0	0
							0	0	0	0
							0	0	0	0
							0	0	0	0
							0	0	0	0
							0	0	0	0
							0	0	0	0
							0	0	0	0
							0	0	0	0
							0	0	0	0
							0	0	0	0
							0	0	0	0
							0	0	0	0
							0	0	0	0
							0	0	0	0
							0	0	0	0
							0	0	0	0
							0	0	0	0
							0	0	0	0
							0	0	0	0
							0	0	0	0
							0	0	0	0
							0	0	0	0
							0	0	0	0
							0	0	0	0
							0	0	0	0
							0	0	0	0
							0	0	0	0
							0	0	0	0
							0	0	0	0
							0	0	0	0
							0	0	0	0
							0	0	0	0
							0	0	0	0
							0	0	0	0
							0	0	0	0
							0	0	0	0
							0	0	0	0
							0	0	0	0
							0	0	0	0
							0	0	0	0
							0	0	0	0
							0	0	0	0
							0	0	0	0
							0	0	0	0
							0	0	0	0
							0	0	0	0
							0	0	0	0
							0	0	0	0
							0	0	0	0
							0	0	0	0
							0	0	0	0
							0	0	0	0
							0	0	0	0
							0	0	0	0
							0	0	0	0
							0	0	0	0
							0	0	0	0
							0	0	0	0
							0	0	0	0
							0	0	0	0
							0	0	0	0
							0	0	0	0
							0	0	0	0
							0	0	0	0
							0	0	0	0
							0	0	0	0
							0	0	0	0
							0	0	0	0
							0	0	0	0
							0	0	0	0
							0	0	0	0
							0	0	0	0
							0	0	0	0
							0	0	0	0
							0	0	0	0
							0	0	0	0
							0	0	0	0
							0	0	0	0
							0	0	0	0
							0	0	0	0
							0	0	0	0
							0	0	0	0
							0	0	0	0
							0	0	0	0
							0	0	0	0
							0	0	0	0
							0	0	0	0
							0	0	0	0
							0	0	0	0
							0	0	0	0
							0	0	0	0
							0	0	0	0
							0	0	0	0
							0	0	0	0
							0	0	0	0
							0	0	0	0
							0	0	0	0
							0	0	0	0
							0	0	0	0
							0	0	0	0
							0	0	0	0
							0	0	0	0
							0	0	0	0
							0	0	0	0
							0	0	0	0
							0	0	0	0
							0	0	0	0
							0	0	0	0
							0	0	0	0
							0	0	0	0
							0	0	0	0
							0	0	0	0
							0	0	0	0
							0	0	0	0
							0	0	0	0
							0	0	0	0
							0	0	0	0
							0	0	0	0
							0	0	0	0
							0	0	0	0
							0	0	0	0
							0	0	0	0
							0	0	0	0
							0	0	0	0
							0	0	0	0
							0	0	0	0
							0	0	0	0
							0	0	0	0
							0	0	0	0
							0	0	0	0
							0	0	0	0
							0	0	0	0
							0	0	0	0
							0	0	0	0
							0	0	0	0
							0	0	0	0
							0	0	0	0
							0	0	0	0
							0	0	0	0
							0	0	0	0
							0	0	0	0
							0	0	0	0
							0	0	0	0
							0	0	0	0
							0	0	0	0
							0	0	0	0
[truncated: 18,973 more rows]

## Sheet: g
time	multistate		time1	lrs	time2	hrs
s	A		s	A	s	A
1.69134	4.31959e-08		0.7181	5.17599e-08	0.6266	6.3924e-14
2.3468	4.31551e-08		1.577	5.30106e-08	1.5697	4.1568e-14
3.0022	4.34034e-08		2.4472	5.34854e-08	2.5129	3.71771e-14
3.6578	4.31979e-08		3.3104	5.36298e-08	3.4559	3.56459e-14
4.3132	4.34555e-08		4.1735	5.30683e-08	4.3921	4.0532e-14
4.9686	4.31367e-08		5.0366	5.30746e-08	5.3282	4.2864e-14
5.6242	4.3184e-08		5.8998	5.23207e-08	6.2644	3.69584e-14
6.2796	4.34493e-08		6.7699	5.24133e-08	7.2005	4.1416e-14
6.935	4.32118e-08		7.6331	5.29837e-08	8.1366	4.2656e-14
7.5906	4.33074e-08		8.4962	5.38467e-08	9.0727	4.3184e-14
8.246	4.32763e-08		9.3594	5.2323e-08	10.0089	4.3884e-14
8.9016	4.34363e-08		10.2226	5.34119e-08	10.952	3.81614e-14
9.557	4.34635e-08		11.0857	5.31703e-08	11.8952	4.0844e-14
10.2124	4.34194e-08		11.9488	5.3026e-08	12.8313	4.2048e-14
10.8678	4.36205e-08		12.812	5.31734e-08	13.7675	3.86157e-14
11.5234	4.37281e-08		13.6751	5.31337e-08	14.7037	3.91542e-14
12.1788	4.36122e-08		14.5382	5.31738e-08	15.6468	4.4344e-14
12.8342	4.39352e-08		15.4083	5.34858e-08	16.583	3.47205e-14
13.4896	4.36451e-08		16.2715	5.31303e-08	17.5191	4.2612e-14
14.1452	4.31758e-08		17.1347	5.34853e-08	18.4552	3.86746e-14
14.8006	4.29092e-08		17.9979	5.33983e-08	19.3914	4.0408e-14
15.4562	4.26305e-08		18.861	5.29355e-08	20.3275	3.79175e-14
16.1116	4.27241e-08		19.7241	5.28745e-08	21.2637	3.86073e-14
16.767	4.33732e-08		20.5873	5.31342e-08	22.1999	3.64788e-14
17.4224	4.29618e-08		21.4504	5.27678e-08	23.1361	3.55197e-14
18.078	4.28109e-08		22.3136	5.28876e-08	24.0722	3.85569e-14
18.7334	4.27208e-08		23.1767	5.23899e-08	25.0083	3.80605e-14
19.389	4.31835e-08		24.0399	5.19941e-08	25.9444	4.4876e-14
20.0444	4.30249e-08		24.9031	5.21957e-08	26.8806	4.1848e-14
20.6998	4.29817e-08		25.7662	5.18541e-08	27.8167	3.93309e-14
21.3554	4.28218e-08		26.6294	5.17731e-08	28.7598	4.082e-14
22.0108	4.29194e-08		27.4926	5.17048e-08	29.6959	4.0904e-14
22.6662	4.28114e-08		28.3558	5.18759e-08	30.632	3.85653e-14
23.3216	4.29582e-08		29.2189	5.04256e-08	31.5681	4.0248e-14
23.9772	4.28381e-08		30.0821	5.24595e-08	32.5112	3.79006e-14
24.6326	4.27478e-08		30.9453	5.04272e-08	33.4473	4.242e-14
25.288	4.26305e-08		31.8084	5.16253e-08	34.3835	4.03e-14
25.9436	4.24563e-08		32.6715	5.21257e-08	35.3196	3.96253e-14
26.599	4.20847e-08		33.5346	5.18554e-08	36.2557	4.316e-14
27.2546	4.2163e-08		34.3978	5.13568e-08	37.1918	4.014e-14
27.91	4.22523e-08		35.261	5.21285e-08	38.1279	3.80857e-14
28.5654	4.16504e-08		36.1241	5.25338e-08	39.064	4.1612e-14
29.221	4.18727e-08		36.9872	5.16663e-08	40.0002	3.86999e-14
29.8764	4.16188e-08		37.8503	5.15748e-08	40.9363	4.0164e-14
30.532	4.20102e-08		38.7134	5.14668e-08	41.8725	3.93477e-14
31.1876	4.20823e-08		39.5766	5.13651e-08	42.8086	3.81783e-14
31.843	4.18931e-08		40.4398	5.1425e-08	43.7448	3.84811e-14
32.4984	4.17875e-08		41.303	5.17485e-08	44.6809	4.0896e-14
33.154	4.16888e-08		42.1662	5.16145e-08	45.6171	3.73033e-14
33.8094	4.14634e-08		43.0293	4.87358e-08	46.5532	4.452e-14
34.465	4.12096e-08		43.8924	5.14499e-08	47.4893	3.77071e-14
35.1204	4.13694e-08		44.7556	5.19001e-08	48.4254	4.0928e-14
35.7758	4.13378e-08		45.6257	5.19928e-08	49.3615	3.74043e-14
36.4314	4.15986e-08		46.4888	5.17983e-08	50.2977	4.104e-14
37.0868	4.16772e-08		47.352	5.19142e-08	51.2339	4.5036e-14
38.255	3.2621e-09		48.2151	5.18064e-08	52.17	4.2756e-14
38.6041	3.3305e-09		49.0782	5.2135e-08	53.1061	4.2292e-14
38.9532	3.2143e-09		49.9414	5.19999e-08	54.0422	3.88008e-14
39.3023	3.2864e-09		50.8045	5.20681e-08	54.9784	4.0416e-14
39.6513	3.2944e-09		51.6676	5.25796e-08	55.9145	4.5008e-14
40.0004	3.2586e-09		52.5308	5.33487e-08	56.8507	4.1744e-14
40.3495	3.2359e-09		53.3939	5.21986e-08	57.7939	4.1864e-14
40.6986	3.2838e-09		54.2569	4.96712e-08	58.7371	4.1164e-14
41.0476	3.4551e-09		55.1201	5.29171e-08	59.6732	4.1568e-14
41.3967	3.473e-09		55.9833	5.19632e-08	60.6093	4.0432e-14
41.7458	3.5127e-09		56.8464	5.28411e-08	61.5455	4.156e-14
42.0949	3.5188e-09		57.7095	5.22812e-08	62.4816	4.0164e-14
42.4439	3.5927e-09		58.5726	5.20665e-08	63.4178	4.0072e-14
42.793	3.5126e-09		59.4358	5.17911e-08	64.354	4.0592e-14
43.1421	3.4815e-09		60.2989	5.21133e-08	65.2901	4.166e-14
43.4912	3.539e-09		61.169	5.23862e-08	66.2263	3.90785e-14
43.8403	3.4911e-09		62.0322	5.24043e-08	67.1625	4.1308e-14
44.1893	3.524e-09		62.8953	5.17679e-08	68.0987	3.89439e-14
44.5384	3.5224e-09		63.7584	4.91516e-08	69.0349	4.21e-14
44.8875	3.5305e-09		64.6216	5.21148e-08	69.971	4.4396e-14
45.2366	3.5321e-09		65.4848	5.21191e-08	70.9072	4.702e-14
45.5856	3.4639e-09		66.3479	5.19041e-08	71.8433	4.0256e-14
45.9347	3.4624e-09		67.211	5.33182e-08	72.7794	4.75e-14
46.2838	3.5155e-09		68.0742	5.31148e-08	73.7155	4.4168e-14
46.6328	3.4709e-09		68.9374	5.14904e-08	74.6517	4.156e-14
46.9819	3.537e-09		69.8005	5.18898e-08	75.5879	4.4624e-14
47.331	3.5056e-09		70.6637	5.11951e-08	76.524	4.48e-14
47.6801	3.5152e-09		71.5269	4.91772e-08	77.4602	4.4632e-14
48.0292	3.5011e-09		72.3901	4.97245e-08	78.3963	3.74632e-14
48.3782	3.5513e-09		73.2533	5.21992e-08	79.3324	4.4748e-14
48.7273	3.5869e-09		74.1165	5.0344e-08	80.2686	3.90616e-14
49.0764	3.6013e-09		74.9797	5.22985e-08	81.2047	4.0684e-14
49.4255	3.5795e-09		75.8428	5.12275e-08	82.1409	4.33e-14
49.7745	3.6334e-09		76.7059	4.95701e-08	83.0841	4.2132e-14
50.1236	3.6005e-09		77.5691	5.21709e-08	84.0203	4.3236e-14
50.4727	3.6045e-09		78.4323	5.22303e-08	84.9564	4.592e-14
50.8218	3.566e-09		79.2954	5.21591e-08	85.8926	4.1704e-14
51.1708	3.6582e-09		80.1586	5.21784e-08	86.8288	3.93056e-14
51.5199	3.7191e-09		81.0218	5.22376e-08	87.7649	4.0232e-14
51.869	3.6327e-09		81.885	5.22666e-08	88.7011	3.89523e-14
52.2181	3.6868e-09		82.7481	5.23841e-08	89.6372	4.348e-14
52.5672	3.6764e-09		83.6112	5.01673e-08	90.5733	4.1048e-14
52.9162	3.7275e-09		84.4744	5.28095e-08	91.5094	4.2972e-14
53.2653	3.6734e-09		85.3375	5.42864e-08	92.4456	4.0972e-14
53.6144	3.6283e-09		86.2006	5.27853e-08	93.3818	3.95075e-14
53.9635	3.5672e-09		87.0638	5.24217e-08	94.3179	3.85905e-14
54.3125	3.6648e-09		87.9269	5.37604e-08	95.261	4.0948e-14
54.6616	3.6659e-09		88.7901	5.22828e-08	96.2042	4.056e-14
55.0107	3.6072e-09		89.6532	5.24334e-08	97.1404	4.4136e-14
55.3597	3.6003e-09		90.5163	5.24864e-08	98.0765	4.188e-14
55.7088	3.6917e-09		91.3794	5.34748e-08	99.0127	4.256e-14
56.0579	3.6283e-09		92.2425	5.29296e-08	99.9489	4.0196e-14
56.407	3.6755e-09		93.1057	5.28051e-08	100.885	4.008e-14
56.756	3.7278e-09		93.9688	5.26116e-08	101.821	4.316e-14
57.1051	3.7418e-09		94.832	5.25851e-08	102.757	3.88177e-14
57.4542	3.7338e-09		95.6951	5.01315e-08	103.694	4.0888e-14
57.8032	3.6987e-09		96.5583	5.20292e-08	104.63	4.1864e-14
58.1523	3.6801e-09		97.4214	5.20141e-08	105.566	3.70677e-14
58.5014	3.6421e-09		98.2846	5.24351e-08	106.502	4.2368e-14
58.8504	3.6789e-09		99.1477	5.28614e-08	107.438	4.22e-14
59.1995	3.6479e-09		100.011	5.28011e-08	108.374	4.2252e-14
59.5486	3.6726e-09		100.874	5.24537e-08	109.31	3.85821e-14
59.8977	3.6721e-09		101.737	5.27659e-08	110.246	4.0936e-14
60.2468	3.5984e-09		102.6	4.98934e-08	111.183	4.0788e-14
60.5958	3.6078e-09		103.463	5.37463e-08	112.119	4.2056e-14
60.9449	3.6977e-09		104.327	5.25781e-08	113.055	3.56712e-14
61.294	3.5863e-09		105.19	5.23651e-08	113.991	3.81278e-14
61.643	3.5282e-09		106.053	5.19401e-08	114.927	4.03e-14
61.9921	3.5197e-09		106.916	5.23803e-08	115.863	3.84054e-14
62.3412	3.5364e-09		107.779	5.24112e-08	116.799	4.6508e-14
62.6903	3.5522e-09		108.642	5.21867e-08	117.736	4.2308e-14
63.0394	3.5735e-09		109.506	5.01369e-08	118.672	4.3496e-14
63.3884	3.5522e-09		110.369	5.26663e-08	119.608	4.272e-14
63.7375	3.5782e-09		111.232	4.99074e-08	120.544	3.69079e-14
64.0866	3.6e-09		112.095	5.08011e-08	121.48	4.2276e-14
64.4356	3.6816e-09		112.958	5.23114e-08	122.416	4.4564e-14
64.7847	3.5314e-09		113.821	5.25962e-08	123.359	3.90364e-14
65.1338	3.5389e-09		114.685	4.9486e-08	124.303	4.0012e-14
65.4829	3.5756e-09		115.548	5.27544e-08	125.239	4.162e-14
65.832	3.6193e-09		116.411	5.274e-08	126.175	3.92131e-14
66.1811	3.5725e-09		117.274	5.26644e-08	127.111	4.0272e-14
66.5302	3.6238e-09		118.137	4.9506e-08	128.047	3.91794e-14
66.8792	3.6788e-09		119	5.23031e-08	128.983	3.96674e-14
67.2283	3.6232e-09		119.864	4.97061e-08	129.919	4.3932e-14
67.5774	3.5824e-09		120.727	5.25809e-08	130.856	3.93729e-14
67.9264	3.588e-09		121.59	5.35056e-08	131.792	4.0148e-14
68.2755	3.6644e-09		122.453	5.16149e-08	132.728	3.84475e-14
68.6246	3.6307e-09		123.316	5.35063e-08	133.664	4.2352e-14
68.9737	3.5925e-09		124.179	5.32628e-08	134.6	4.06e-14
69.3228	3.529e-09		125.042	5.37935e-08	135.536	4.0948e-14
69.6718	3.5489e-09		125.906	5.38096e-08	136.472	4.2872e-14
70.0209	3.7182e-09		126.769	5.30571e-08	137.409	4.0232e-14
70.37	3.7152e-09		127.632	5.29825e-08	138.345	3.90616e-14
70.719	3.7255e-09		128.495	5.21608e-08	139.281	4.0796e-14
71.0681	3.77e-09		129.358	5.24206e-08	140.217	3.96842e-14
71.4172	3.7344e-09		130.221	4.99052e-08	141.153	4.4276e-14
71.7663	3.6977e-09		131.084	5.25977e-08	142.089	4.0912e-14
72.1154	3.7534e-09		131.948	4.97467e-08	143.026	3.81614e-14
72.4644	3.7372e-09		132.811	5.21829e-08	143.962	4.3016e-14
72.8135	3.7085e-09		133.674	5.21361e-08	144.898	4.4436e-14
73.1626	3.7031e-09		134.537	5.21055e-08	145.834	4.2452e-14
73.5117	3.8494e-09		135.4	5.25438e-08	146.77	4.6012e-14
73.8607	3.7796e-09		136.263	4.97496e-08	147.706	4.1636e-14
74.2098	3.6893e-09		137.127	5.2474e-08	148.642	3.70004e-14
74.5589	3.7677e-09		137.99	5.2355e-08	149.578	3.98272e-14
74.9079	3.7828e-09		138.853	5.24085e-08	150.515	4.3384e-14
75.257	3.6184e-09		139.716	5.32928e-08	151.458	4.474e-14
75.6061	3.6868e-09		140.579	5.21987e-08	152.401	4.1508e-14
75.9552	3.6977e-09		141.443	5.22772e-08	153.337	4.028e-14
76.3043	3.7752e-09		142.306	5.23044e-08	154.273	4.0568e-14
76.6533	3.749e-09		143.169	5.21582e-08	155.209	4.226e-14
77.0024	3.7238e-09		144.032	5.25021e-08	156.145	4.4876e-14
77.3515	3.7212e-09		144.895	5.1052e-08	157.082	3.8927e-14
77.7006	3.7028e-09		145.758	5.256e-08	158.018	3.83465e-14
78.0497	3.6828e-09		146.621	5.22826e-08	158.954	4.21e-14
78.3987	3.7302e-09		147.485	5.16075e-08	159.89	4.0088e-14
78.7478	3.6622e-09		148.348	5.20247e-08	160.826	4.044e-14
79.0969	3.6736e-09		149.211	5.18339e-08	161.762	4.1736e-14
79.4459	3.6225e-09		150.074	5.29091e-08	162.698	4.4144e-14
79.795	3.6465e-09		150.937	5.22755e-08	163.634	4.3604e-14
80.1441	3.7635e-09		151.8	5.06728e-08	164.57	4.1828e-14
80.4932	3.6906e-09		152.663	5.23879e-08	165.506	4.044e-14
80.8423	3.7054e-09		153.527	5.31906e-08	166.442	4.2276e-14
81.1914	3.7556e-09		154.39	5.22994e-08	167.379	4.124e-14
81.5404	3.7561e-09		155.253	5.21164e-08	168.315	4.5808e-14
81.8895	3.7529e-09		156.116	5.18993e-08	169.251	4.0836e-14
82.2386	3.7799e-09		156.979	5.19751e-08	170.187	4.1324e-14
82.5877	3.7842e-09		157.842	5.12155e-08	171.123	4.2804e-14
82.9368	3.7102e-09		158.706	4.21155e-08	172.059	4.4168e-14
83.2859	3.7062e-09		159.569	4.46964e-08	172.995	4.1764e-14
83.6349	3.6848e-09		160.432	4.4393e-08	173.931	4.2352e-14
83.984	3.7509e-09		161.295	4.21611e-08	174.868	4.3344e-14
84.3331	3.7474e-09		162.158	4.47271e-08	175.804	4.332e-14
84.6822	3.7351e-09		163.021	4.20533e-08	176.74	4.2056e-14
85.0313	3.6176e-09		163.885	4.14856e-08	177.676	4.246e-14
85.3803	3.7356e-09		164.748	4.47904e-08	178.612	4.1492e-14
85.7294	3.7064e-09		165.611	4.40015e-08	179.555	5.064e-14
86.0785	3.7935e-09		166.474	4.52781e-08	180.498	4.6264e-14
86.4275	3.6905e-09		167.337	4.29546e-08	181.434	3.79932e-14
86.7766	3.7212e-09		168.2	4.30431e-08	182.37	4.152e-14
87.1257	3.6413e-09		169.063	4.39073e-08	183.306	4.242e-14
87.4747	3.673e-09		169.927	4.34418e-08	184.243	4.4932e-14
87.8238	3.6838e-09		172.531	4.25085e-08	185.179	4.1544e-14
88.1729	3.7273e-09		185.356	4.5804e-08	186.115	4.346e-14
88.5219	3.7856e-09		198.182	4.37176e-08	187.051	4.4876e-14
88.8711	3.7204e-09		211.008	4.57833e-08	187.987	4.3236e-14
89.2201	3.7438e-09		223.833	4.4375e-08	188.923	4.422e-14
89.5692	3.7725e-09		236.66	4.6072e-08	189.859	4.5196e-14
89.9183	3.7595e-09		249.485	4.67146e-08	190.796	4.41e-14
90.2673	3.7769e-09		262.31	4.29762e-08	191.732	4.3376e-14
90.6164	3.771e-09		275.135	4.26616e-08	192.668	4.4204e-14
90.9655	3.8215e-09		287.96	4.28593e-08	193.604	4.39e-14
91.3146	3.8154e-09		300.786	4.43569e-08	194.541	4.4816e-14
91.6637	3.8291e-09		313.612	4.32641e-08	195.477	4.3216e-14
92.0127	3.8294e-09		326.437	4.32473e-08	196.413	4.4116e-14
92.3618	3.8127e-09		339.262	4.34717e-08	197.349	4.082e-14
92.7109	3.7107e-09		352.087	4.27152e-08	198.285	4.4456e-14
93.06	3.7846e-09		364.912	4.14259e-08	199.221	4.4412e-14
93.409	3.7264e-09		377.738	4.49932e-08	200.157	4.1256e-14
93.7581	3.7113e-09		390.563	4.25633e-08	201.094	4.3732e-14
94.1072	3.7704e-09		403.388	4.20021e-08	202.03	4.4952e-14
94.4563	3.7829e-09		416.213	4.23099e-08	202.966	4.4708e-14
94.8053	3.7138e-09		429.039	4.24094e-08	203.902	4.1424e-14
95.1544	3.7091e-09		441.865	4.30175e-08	204.838	4.146e-14
95.5035	3.6346e-09		454.69	4.2975e-08	205.774	4.4984e-14
95.8525	3.7566e-09		467.515	4.55476e-08	206.71	4.5104e-14
96.2016	3.6611e-09		480.34	4.34351e-08	207.654	4.4624e-14
96.5507	3.6325e-09		493.165	4.31446e-08	208.597	4.6716e-14
96.8998	3.6624e-09		505.99	4.62207e-08	209.533	4.468e-14
97.2489	3.7013e-09		518.816	4.59581e-08	210.469	4.0692e-14
97.598	3.6336e-09		531.641	4.26361e-08	211.405	4.152e-14
97.947	3.6454e-09		544.466	4.3064e-08	212.341	4.4044e-14
98.2961	3.6239e-09		557.291	4.24052e-08	213.278	4.5052e-14
98.6452	3.7539e-09		570.116	4.56276e-08	214.214	4.3032e-14
98.9943	3.7468e-09		582.942	5.2523e-08	215.15	4.1232e-14
99.3434	3.6896e-09		595.767	4.27513e-08	216.086	4.0828e-14
99.6925	3.6978e-09		608.592	4.28499e-08	217.022	4.4312e-14
100.041	3.7088e-09		621.417	4.3551e-08	217.958	4.4456e-14
100.391	3.6761e-09		634.242	4.25642e-08	218.895	3.90953e-14
100.74	3.5883e-09		647.068	4.28146e-08	219.831	4.0272e-14
101.089	3.584e-09		659.893	4.34047e-08	220.767	3.88934e-14
101.438	3.6911e-09		672.718	4.22561e-08	221.703	3.74295e-14
101.787	3.6586e-09		685.543	4.21704e-08	222.639	3.98441e-14
102.136	3.5962e-09		698.369	4.26308e-08	223.576	4.028e-14
102.485	3.5818e-09		711.194	4.49637e-08	224.512	4.4472e-14
102.834	3.4757e-09		724.019	4.22299e-08	225.448	4.0644e-14
103.183	3.4896e-09		736.844	4.51107e-08	226.384	4.3672e-14
103.532	3.5245e-09		749.669	4.60158e-08	227.32	4.1924e-14
103.882	3.4581e-09		762.495	4.6626e-08	228.256	4.4808e-14
104.231	3.5197e-09		775.32	4.604e-08	229.192	4.1628e-14
104.58	3.5356e-09		788.145	4.5356e-08	230.128	4.2436e-14
104.929	3.5059e-09		800.97	4.38788e-08	231.065	3.99029e-14
105.278	3.5932e-09		813.795	4.49747e-08	232.001	4.2384e-14
105.627	3.6562e-09		826.62	4.4746e-08	232.937	4.0788e-14
105.976	3.5201e-09		839.446	4.84806e-08	233.873	4.1508e-14
106.325	3.5454e-09		852.271	4.34448e-08	234.809	4.2772e-14
106.674	3.6588e-09		865.096	4.37152e-08	235.745	3.94823e-14
107.023	3.6438e-09		877.922	4.83841e-08	236.681	4.0752e-14
107.372	3.6533e-09		890.748	4.29618e-08	237.618	3.93645e-14
107.721	3.67e-09		903.573	4.72283e-08	238.554	4.1248e-14
108.07	3.5874e-09		916.398	4.40082e-08	239.49	4.0956e-14
108.419	3.6303e-09		929.223	4.44978e-08	240.426	4.2656e-14
108.769	3.5677e-09		942.048	4.78584e-08	241.362	3.66471e-14
109.118	3.6209e-09		954.874	5.18452e-08	242.298	3.86158e-14
109.467	3.6652e-09		967.699	4.78677e-08	243.234	3.83045e-14
109.816	3.5501e-09		980.524	5.18194e-08	244.171	3.854e-14
110.165	3.6047e-09		993.349	5.28559e-08	245.114	3.72444e-14
110.514	3.6008e-09		1006.17	5.16285e-08	246.057	4.134e-14
110.863	3.6355e-09		1019	4.88108e-08	246.993	3.88261e-14
111.212	3.6467e-09		1031.82	5.12903e-08	247.929	4.1904e-14
111.561	3.5997e-09		1044.65	5.14487e-08	248.865	3.8111e-14
111.91	3.5947e-09		1057.48	5.12149e-08	249.801	4.0188e-14
112.259	3.5815e-09		1070.3	4.7604e-08	250.738	4.1172e-14
112.609	3.6154e-09		1083.13	5.1809e-08	251.674	4.0072e-14
112.958	3.6699e-09		1095.95	5.30458e-08	252.61	4.0132e-14
113.307	3.6113e-09		1108.78	5.07631e-08	253.546	4.0172e-14
113.656	3.5529e-09		1121.6	5.10047e-08	254.482	4.4084e-14
114.005	3.5368e-09		1134.43	5.10817e-08	255.418	4.5784e-14
114.354	3.4935e-09		1147.25	5.0946e-08	256.354	4.4616e-14
114.703	3.5068e-09		1160.08	5.19721e-08	257.291	4.5356e-14
115.052	3.6026e-09		1172.9	5.21323e-08	258.227	4.0468e-14
115.401	3.5774e-09		1185.7	5.04004e-08	259.163	4.0248e-14
115.75	3.5549e-09		1198.6	5.05234e-08	260.099	4.0532e-14
116.099	3.5852e-09		1211.4	4.77438e-08	261.035	4.3276e-14
116.448	3.4761e-09		1224.2	4.74291e-08	261.971	3.9171e-14
116.797	3.5582e-09		1237	4.70495e-08	262.907	4.2392e-14
117.147	3.5623e-09		1249.9	5.17949e-08	263.844	3.90616e-14
117.496	3.5311e-09		1262.7	5.17852e-08	264.78	4.4776e-14
117.845	3.5611e-09		1275.5	5.20622e-08	265.716	4.194e-14
118.194	3.4692e-09		1288.3	5.15838e-08	266.652	4.1996e-14
118.543	3.4788e-09		1301.2	5.22485e-08	267.588	4.2156e-14
118.892	3.5598e-09		1314	5.21849e-08	268.524	4.1484e-14
119.241	3.5217e-09		1326.8	5.42687e-08	269.46	3.82287e-14
119.59	3.4984e-09		1339.6	5.36781e-08	270.396	3.65209e-14
119.939	3.4852e-09		1352.5	5.34708e-08	271.332	4.0148e-14
120.288	3.4924e-09		1365.3	5.23132e-08	272.269	4.416e-14
120.637	3.4461e-09		1378.1	5.34778e-08	273.212	4.014e-14
120.987	3.4616e-09		1390.9	5.37617e-08	274.155	3.96253e-14
121.336	3.4213e-09		1403.8	5.28801e-08	275.091	3.70846e-14
121.685	3.4327e-09		1416.6	5.21472e-08	276.027	4.0156e-14
122.034	3.4283e-09		1429.4	4.85751e-08	276.963	4.4288e-14
122.383	3.4569e-09		1442.2	5.19542e-08	277.899	4.2132e-14
122.732	3.4795e-09		1455.1	5.2127e-08	278.835	4.2468e-14
123.081	3.5263e-09		1467.9	5.23487e-08	279.772	3.88345e-14
123.43	3.485e-09		1480.7	5.28908e-08	280.708	4.3152e-14
123.779	3.3924e-09		1493.5	5.20578e-08	281.644	4.2224e-14
124.128	3.443e-09		1506.4	5.1299e-08	282.58	4.1172e-14
124.477	3.4296e-09		1519.2	5.13637e-08	283.516	4.0552e-14
124.826	3.4645e-09		1532	5.2694e-08	284.452	4.32e-14
125.175	3.5051e-09		1544.8	5.10018e-08	285.388	4.056e-14
125.525	3.488e-09		1557.7	4.81115e-08	286.325	4.5076e-14
125.874	3.4938e-09		1570.5	5.28711e-08	287.261	4.0964e-14
126.223	3.5032e-09		1583.3	5.35121e-08	288.197	4.638e-14
126.572	3.5432e-09		1596.1	5.3141e-08	289.133	4.506e-14
126.921	3.5087e-09		1609	5.3284e-08	290.069	4.1124e-14
127.27	3.5513e-09		1621.8	5.33119e-08	291.005	4.2276e-14
127.619	3.5054e-09		1634.6	5.34066e-08	291.941	3.96842e-14
127.968	3.4258e-09		1647.4	5.35305e-08	292.877	3.73285e-14
128.317	3.4549e-09		1660.3	5.40814e-08	293.813	4.5624e-14
128.666	3.5023e-09		1673.1	5.23375e-08	294.75	3.98945e-14
129.015	3.4176e-09		1685.9	5.32977e-08	295.686	4.2728e-14
129.364	3.4556e-09		1698.7	5.31087e-08	296.622	3.77492e-14
129.713	3.4258e-09		1711.6	5.17176e-08	297.558	4.0132e-14
130.062	3.3903e-09		1724.4	5.0041e-08	298.494	4.23e-14
130.411	3.441e-09		1737.2	5.25588e-08	299.43	4.7316e-14
130.761	3.3665e-09		1750	5.20429e-08	300.366	4.1468e-14
131.11	3.407e-09		1762.9	5.18475e-08	301.303	4.0004e-14
131.459	3.4469e-09		1775.7	5.06163e-08	302.239	3.86242e-14
131.808	3.4444e-09		1788.5	5.17066e-08	303.175	4.1148e-14
132.157	3.4626e-09		1801.3	5.06556e-08	304.111	4.124e-14
132.506	3.4443e-09		1814.2	5.1637e-08	305.047	3.88261e-14
132.855	3.5048e-09		1827	5.12656e-08	305.983	4.1904e-14
133.204	3.4909e-09		1839.8	4.81174e-08	306.919	4.1064e-14
133.553	3.4894e-09		1852.6	4.81175e-08	307.855	4.108e-14
133.902	3.4512e-09		1865.5	4.74831e-08	308.791	4.242e-14
134.251	3.4064e-09		1878.3	4.79733e-08	309.727	4.1004e-14
134.6	3.4343e-09		1891.1	4.80195e-08	310.663	4.188e-14
134.949	3.4157e-09		1903.9	5.12573e-08	311.6	4.2568e-14
135.298	3.4099e-09		1916.8	5.14867e-08	312.536	4.1628e-14
135.648	3.4506e-09		1929.6	4.86052e-08	313.472	3.79763e-14
135.997	3.4724e-09		1942.4	4.68176e-08	314.408	3.72697e-14
136.346	3.4459e-09		1955.2	4.78885e-08	315.344	3.63442e-14
136.695	3.4694e-09		1968.1	5.12727e-08	316.28	4.1192e-14
137.044	3.4658e-09		1980.9	5.05688e-08	317.216	4.2552e-14
137.393	3.4083e-09		1993.7	5.11122e-08	318.153	4.0272e-14
137.742	3.4376e-09		2006.5	5.04908e-08	319.089	3.97599e-14
138.091	3.4394e-09		2019.4	5.16056e-08	320.025	3.65545e-14
138.44	3.4013e-09		2032.2	5.12806e-08	320.961	4.1192e-14
138.789	3.4194e-09		2045	5.21111e-08	321.897	3.88597e-14
139.138	3.3451e-09		2057.8	5.12065e-08	322.833	3.52169e-14
139.487	3.4013e-09		2070.7	4.73629e-08	323.769	4.32e-14
139.836	3.3613e-09		2083.5	5.22923e-08	324.706	4.0316e-14
140.185	3.3361e-09		2096.3	4.93166e-08	325.642	3.95159e-14
140.535	3.3121e-09		2109.1	5.1783e-08	326.578	3.76482e-14
140.884	3.4217e-09		2122	4.80164e-08	327.514	3.7724e-14
141.233	3.4275e-09		2134.8	5.16757e-08	328.45	3.83045e-14
141.582	3.3293e-09		2147.6	5.13004e-08	329.386	4.0384e-14
141.931	3.3062e-09		2160.4	5.12172e-08	330.322	4.2872e-14
142.421	9.49191e-11		2173.3	4.75123e-08	331.259	4.0384e-14
142.857	9.51483e-11		2186.1	4.78132e-08	332.195	4.3236e-14
143.293	9.67377e-11		2198.9	4.77578e-08	333.131	4.5176e-14
143.729	9.76159e-11		2211.7	5.09513e-08	334.067	3.77997e-14
144.164	9.55307e-11		2224.6	4.30693e-08	335.003	4.2552e-14
144.6	9.3989e-11		2237.4	4.76032e-08	335.939	4.5236e-14
145.036	9.72708e-11		2250.2	4.68539e-08	336.876	4.1216e-14
145.472	9.99443e-11		2263	4.31615e-08	337.812	4.256e-14
145.907	9.98737e-11		2275.9	4.66934e-08	338.748	4.358e-14
146.343	1.02322e-10		2288.7	4.66597e-08	339.684	4.3024e-14
146.779	9.70677e-11		2301.5	4.67542e-08	340.62	4.6684e-14
147.215	9.81384e-11		2314.3	4.18598e-08	341.557	4.41e-14
147.65	9.96987e-11		2327.2	4.62618e-08	342.493	3.854e-14
148.086	9.93845e-11		2340	4.44786e-08	343.429	3.77997e-14
148.522	9.81432e-11		2352.8	5.18757e-08	344.365	4.2672e-14
148.958	9.75625e-11		2365.6	4.72652e-08	345.301	4.522e-14
149.393	9.83646e-11		2378.5	4.82711e-08	346.237	4.4128e-14
149.829	9.85876e-11		2391.3	5.13822e-08	347.173	4.4084e-14
150.265	9.69217e-11		2404.1	5.17721e-08	348.11	4.2856e-14
150.701	9.95001e-11		2416.9	5.19396e-08	349.046	4.3216e-14
151.137	9.69317e-11		2429.8	5.1914e-08	349.982	4.2072e-14
151.572	9.83914e-11		2442.6	4.77448e-08	350.918	4.13e-14
152.008	9.707e-11		2455.4	5.15366e-08	351.854	4.3108e-14
152.444	1.0183e-10		2468.2	5.14056e-08	352.791	4.7516e-14
152.879	1.00041e-10		2481.1	4.78e-08	353.727	4.166e-14
153.315	9.79566e-11		2493.9	4.92852e-08	354.663	4.7104e-14
153.751	9.72646e-11		2506.7	4.83502e-08	355.599	4.4092e-14
154.187	9.96008e-11		2519.5	4.79128e-08	356.535	4.152e-14
154.623	9.78034e-11		2532.4	5.18877e-08	357.471	4.4184e-14
155.058	1.02096e-10		2545.2	5.23017e-08	358.407	4.6012e-14
155.494	1.01644e-10		2558	5.28376e-08	359.344	3.98861e-14
155.93	1.02161e-10		2570.8	5.29753e-08	360.28	4.4436e-14
156.366	9.77076e-11		2583.7	5.11807e-08	361.216	3.89943e-14
156.801	1.01606e-10		2596.5	5.04661e-08	362.152	3.95917e-14
157.237	9.94533e-11		2609.3	4.86622e-08	363.088	4.0584e-14
157.673	1.01296e-10		2622.2	4.74877e-08	364.024	4.1476e-14
158.109	1.02232e-10		2635	5.18651e-08	364.961	4.0204e-14
158.544	1.07502e-10		2647.8	5.13493e-08	365.897	4.5188e-14
158.98	1.02064e-10		2660.6	5.22349e-08	366.833	4.2992e-14
159.416	1.0575e-10		2673.5	5.12241e-08	367.769	4.7676e-14
159.852	1.07014e-10		2686.3	4.75945e-08	368.705	4.4624e-14
160.287	1.05735e-10		2699.1	5.15227e-08	369.641	4.438e-14
160.723	1.08061e-10		2711.9	5.1353e-08	370.577	4.2812e-14
161.159	1.07898e-10		2724.8	5.13174e-08	371.514	4.342e-14
161.595	1.0787e-10		2737.6	5.10494e-08	372.45	4.1812e-14
162.03	1.07428e-10		2750.4	5.12295e-08	373.386	4.2412e-14
162.466	1.05732e-10		2763.2	5.10709e-08	374.322	4.1408e-14
162.902	1.0574e-10		2776.1	5.06893e-08	375.258	4.5732e-14
163.338	1.06265e-10		2788.9	5.08451e-08	376.194	4.1948e-14
163.773	1.0871e-10		2801.7	5.07428e-08	377.13	4.5196e-14
164.209	1.07051e-10		2814.5	5.12461e-08	378.067	4.5792e-14
164.645	1.0993e-10		2827.4	5.12955e-08	379.003	4.3116e-14
165.081	1.09804e-10		2840.2	5.14988e-08	379.939	4.166e-14
165.517	1.0525e-10		2853	4.86858e-08	380.875	4.1164e-14
165.952	1.1075e-10		2865.8	4.74232e-08	381.811	4.38e-14
166.388	1.0711e-10		2878.7	5.10511e-08	382.747	4.394e-14
166.824	1.07281e-10		2891.5	5.13893e-08	383.683	4.3428e-14
167.26	1.06744e-10		2904.3	4.78547e-08	384.62	3.99871e-14
167.695	1.05473e-10		2917.1	5.1174e-08	385.556	4.1032e-14
168.131	1.05906e-10		2930	4.69649e-08	386.492	4.1352e-14
168.567	1.05603e-10		2942.8	4.69841e-08	387.428	4.3108e-14
169.003	1.04813e-10		2955.6	4.68924e-08	388.364	3.91289e-14
169.438	1.06552e-10		2968.4	4.73345e-08	389.3	4.1156e-14
169.874	1.0434e-10		2981.3	4.77541e-08	390.237	4.4288e-14
170.31	1.06468e-10		2994.1	4.35138e-08	391.173	4.4892e-14
170.746	1.07528e-10		3006.9	4.26541e-08	392.109	4.576e-14
171.181	1.07998e-10		3019.7	4.71057e-08	393.045	4.1284e-14
171.617	1.09214e-10		3032.6	4.33844e-08	393.981	4.4204e-14
172.053	1.08168e-10		3045.4	4.44609e-08	394.917	3.96085e-14
172.489	1.06807e-10		3058.2	4.47402e-08	395.853	4.1652e-14
172.924	1.07751e-10		3071	5.09457e-08	396.79	3.93477e-14
173.36	1.07596e-10		3083.9	5.06899e-08	397.726	4.2276e-14
173.796	1.09423e-10		3096.7	5.187e-08	398.662	4.3132e-14
174.232	1.05235e-10		3109.5	5.26549e-08	399.598	4.2032e-14
174.667	1.08346e-10		3122.3	5.31483e-08	400.534	4.1896e-14
175.103	1.0942e-10		3135.2	5.2867e-08	401.47	4.1392e-14
175.539	1.08261e-10		3148	4.9315e-08	402.406	4.2848e-14
175.975	1.09674e-10		3160.8	4.93538e-08	403.343	4.4572e-14
176.411	1.06578e-10		3173.6	4.92314e-08	404.279	4.348e-14
176.846	1.08537e-10		3186.5	5.36904e-08	405.215	4.1988e-14
177.282	1.04655e-10		3199.3	5.32538e-08	406.151	4.0196e-14
177.718	1.06158e-10		3212.1	5.29205e-08	407.087	4.1696e-14
178.154	1.06028e-10		3224.9	5.07575e-08	408.023	3.98441e-14
178.589	1.09924e-10		3237.8	5.18701e-08	408.959	4.0904e-14
179.025	1.06867e-10		3250.6	5.25022e-08	409.895	3.99787e-14
179.461	1.09626e-10		3263.4	5.11536e-08	410.832	4.2728e-14
179.897	1.08624e-10		3276.2	4.94905e-08	411.768	4.3892e-14
180.332	1.07643e-10		3289.1	5.19521e-08	412.704	4.32e-14
180.768	1.09993e-10		3301.9	5.04327e-08	413.64	4.3968e-14
181.204	1.12557e-10		3314.7	5.15252e-08	414.576	4.034e-14
181.64	1.09024e-10		3327.5	4.9975e-08	415.512	4.1108e-14
182.076	1.09411e-10		3340.4	5.03412e-08	416.448	4.304e-14
182.511	1.05663e-10		3353.2	5.30374e-08	417.384	4.274e-14
182.947	1.06029e-10		3366	5.17954e-08	418.32	4.7424e-14
183.383	1.06699e-10		3378.8	5.10848e-08	419.257	4.2972e-14
183.819	1.11159e-10		3391.7	5.14892e-08	420.193	3.76567e-14
184.254	1.08153e-10		3404.5	5.10585e-08	421.129	4.2008e-14
184.69	1.11384e-10		3417.3	5.06235e-08	422.065	4.1644e-14
185.126	1.10987e-10		3430.1	5.13225e-08	423.001	4.0752e-14
185.562	1.1195e-10		3443	5.20391e-08	423.937	4.2528e-14
185.997	1.12132e-10		3455.8	5.20072e-08	424.873	4.1912e-14
186.433	1.12836e-10		3468.6	5.24605e-08	425.809	4.3076e-14
186.869	1.11616e-10		3481.4	5.09703e-08	426.745	4.3696e-14
187.305	1.11097e-10		3494.3	5.18043e-08	427.682	4.2308e-14
187.74	1.10586e-10		3507.1	5.16071e-08	428.618	4.2704e-14
188.176	1.12333e-10		3519.9	5.11975e-08	429.554	4.2864e-14
188.612	1.10581e-10		3532.7	5.14773e-08	430.49	4.1704e-14
189.048	1.11988e-10		3545.6	5.33262e-08	431.426	3.94318e-14
189.483	1.10969e-10		3558.4	5.22508e-08	432.362	4.3472e-14
189.919	1.09857e-10		3571.2	5.20346e-08	433.298	4.5396e-14
190.355	1.09742e-10		3584	5.23247e-08	434.234	4.104e-14
190.791	1.11471e-10		3596.9	5.19544e-08	435.171	4.1804e-14
191.226	1.11129e-10		3609.7	5.21388e-08	436.107	4.1352e-14
191.662	1.10066e-10		3622.5	5.25587e-08	437.043	4.4556e-14
192.098	1.10442e-10		3635.3	5.08922e-08	437.979	4.1736e-14
192.534	1.08967e-10		3648.2	5.13551e-08	438.915	4.5176e-14
192.97	1.10498e-10		3661	4.80211e-08	439.851	4.4044e-14
193.405	1.12335e-10		3673.8	5.23544e-08	440.787	4.1224e-14
193.841	1.11805e-10		3686.6	4.82861e-08	441.723	4.5852e-14
194.277	1.11417e-10		3699.5	5.15033e-08	442.659	4.8096e-14
194.713	1.11199e-10		3712.3	5.14311e-08	443.596	4.4548e-14
195.148	1.12055e-10		3725.1	5.23286e-08	444.532	4.3244e-14
195.584	1.09444e-10		3737.9	5.08253e-08	445.468	4.0036e-14
196.02	1.12395e-10		3750.8	5.15571e-08	446.404	4.0608e-14
196.456	1.08974e-10		3763.6	5.05757e-08	447.34	4.5432e-14
196.891	1.1197e-10		3776.4	5.19879e-08	448.276	4.3856e-14
197.327	1.10938e-10		3789.2	5.15698e-08	449.212	3.9701e-14
197.763	1.06901e-10		3802.1	5.15309e-08	450.148	3.95748e-14
198.199	1.10629e-10		3814.9	5.2214e-08	451.084	4.0424e-14
198.635	1.07481e-10		3827.7	5.2676e-08	452.021	4.162e-14
199.07	1.06135e-10		3840.5	5.10211e-08	452.957	3.58058e-14
199.506	1.05399e-10		3853.4	5.13373e-08	453.893	4.2888e-14
199.942	1.08056e-10		3866.2	5.22212e-08	454.829	4.1788e-14
200.377	1.09587e-10		3879	5.28325e-08	455.765	4.528e-14
200.813	1.07971e-10		3891.8	5.32065e-08	456.701	4.2444e-14
201.249	1.07803e-10		3904.7	5.2843e-08	457.637	4.1088e-14
201.685	1.08037e-10		3917.5	5.2221e-08	458.573	4.5092e-14
202.12	1.08788e-10		3930.3	5.16892e-08	459.51	4.4548e-14
202.556	1.07381e-10		3943.1	5.1101e-08	460.446	4.0636e-14
202.992	1.09628e-10		3956	5.12599e-08	461.382	4.1544e-14
203.428	1.07617e-10		3968.8	4.83275e-08	462.318	4.178e-14
203.863	1.07544e-10		3981.6	4.75793e-08	463.254	4.1536e-14
204.299	1.06636e-10		3994.4	5.1619e-08	464.19	4.3152e-14
204.735	1.04351e-10		4007.3	5.1213e-08	465.126	4.2552e-14
205.171	1.05951e-10		4020.1	5.22296e-08	466.062	4.0888e-14
205.607	1.05619e-10		4032.9	5.1154e-08	466.999	4.0164e-14
206.042	1.07126e-10		4045.7	5.13794e-08	467.935	4.4944e-14
206.478	1.07746e-10		4058.6	4.77868e-08	468.871	4.0148e-14
206.914	1.05411e-10		4071.4	5.08362e-08	469.807	3.80857e-14
207.35	1.07166e-10		4084.2	5.0903e-08	470.743	3.67228e-14
207.785	1.07614e-10		4097	5.09999e-08	471.679	4.358e-14
208.221	1.06868e-10		4109.9	5.09856e-08	472.616	4.368e-14
208.657	1.0978e-10		4122.7	5.14007e-08	473.552	4.3864e-14
209.093	1.13432e-10		4135.5	5.07461e-08	474.488	3.96085e-14
209.528	1.10138e-10		4148.3	5.09693e-08	475.424	4.1788e-14
209.964	1.1282e-10		4161.2	5.13679e-08	476.36	3.97599e-14
210.4	1.10303e-10		4174	5.21414e-08	477.296	4.3024e-14
210.835	1.09153e-10		4186.8	5.18344e-08	478.233	4.9788e-14
211.271	1.09911e-10		4199.7	5.12759e-08	479.169	4.8416e-14
211.707	1.10274e-10		4212.5	5.08749e-08	480.105	5.4576e-14
212.143	1.07266e-10		4225.3	5.16574e-08	481.041	3.99703e-14
212.578	1.08063e-10		4238.1	5.18718e-08	481.977	5.0024e-14
213.014	1.12625e-10		4251	4.80308e-08	482.913	3.93729e-14
213.45	1.09475e-10		4263.8	5.17727e-08	483.849	4.114e-14
213.886	1.06534e-10		4276.6	5.18066e-08	484.786	4.1744e-14
214.321	1.05517e-10		4289.4	5.19323e-08	485.722	5.0528e-14
214.757	1.04433e-10		4302.3	4.85434e-08	486.658	3.82876e-14
215.193	1.09125e-10		4315.1	5.18097e-08	487.594	4.548e-14
215.629	1.07435e-10		4327.9	4.82941e-08	488.53	4.2756e-14
216.064	1.068e-10		4340.7	5.22252e-08	489.466	4.12e-14
216.5	1.08823e-10		4353.6	5.17484e-08	490.403	4.772e-14
216.936	1.08388e-10		4366.4	5.20232e-08	491.339	4.3968e-14
217.372	1.10863e-10		4379.2	5.18419e-08	492.275	3.95328e-14
217.807	1.10935e-10		4392	5.20687e-08	493.211	3.91878e-14
218.243	1.12057e-10		4404.9	5.22465e-08	494.147	4.1544e-14
218.679	1.10642e-10		4417.7	5.21213e-08	495.084	4.3732e-14
219.115	1.06353e-10		4430.5	5.13433e-08	496.02	4.3444e-14
219.55	1.07565e-10		4443.3	4.84623e-08	496.956	4.554e-14
219.986	1.08299e-10		4456.2	5.14055e-08	497.892	4.1812e-14
220.422	1.11576e-10		4469	5.19865e-08	498.828	4.3544e-14
220.857	1.11025e-10		4481.8	4.82695e-08	499.764	4.346e-14
221.293	1.0995e-10		4494.6	5.16334e-08	500.7	4.4136e-14
221.729	1.10825e-10		4507.5	5.13991e-08	501.637	4.2016e-14
222.165	1.06034e-10		4520.3	4.7943e-08	502.573	4.1444e-14
222.6	1.07116e-10		4533.1	5.12988e-08	503.509	5.7648e-14
223.036	1.09313e-10		4545.9	4.84161e-08	504.445	4.5984e-14
223.472	1.09972e-10		4558.8	5.20121e-08	505.381	3.85821e-14
223.908	1.10284e-10		4571.6	5.15316e-08	506.317	4.4496e-14
224.343	1.06852e-10		4584.4	5.14216e-08	507.254	4.2336e-14
224.779	1.08314e-10		4597.2	5.11465e-08	508.19	4.0768e-14
225.215	1.1211e-10		4610.1	5.21103e-08	509.126	4.304e-14
225.651	1.1476e-10		4622.9	5.10585e-08	510.062	4.5488e-14
226.086	1.09055e-10		4635.7	5.10068e-08	510.998	4.2476e-14
226.522	1.06385e-10		4648.5	5.098e-08	511.934	4.2444e-14
226.958	1.09054e-10		4661.4	5.27879e-08	512.87	4.6548e-14
227.394	1.06947e-10		4674.2	5.09456e-08	513.807	4.6472e-14
227.829	1.04581e-10		4687	5.1138e-08	514.743	4.0668e-14
228.265	1.06255e-10		4699.8	5.20042e-08	515.679	4.1712e-14
228.701	1.05557e-10		4712.7	5.05883e-08	516.615	4.3032e-14
229.137	1.07175e-10		4725.5	5.12433e-08	517.551	4.458e-14
229.572	1.05955e-10		4738.3	5.11009e-08	518.487	4.0668e-14
230.008	1.06763e-10		4751.1	5.13695e-08	519.423	4.284e-14
230.444	1.0898e-10		4764	5.05872e-08	520.36	4.0492e-14
230.88	1.08243e-10		4776.8	5.22078e-08	521.296	3.92047e-14
231.315	1.08274e-10		4789.6	5.16331e-08	522.232	3.72444e-14
231.751	1.09868e-10		4802.4	4.79078e-08	523.168	4.0788e-14
232.187	1.09948e-10		4815.3	4.79428e-08	524.104	3.98188e-14
232.623	1.11115e-10		4828.1	5.09606e-08	525.04	4.1484e-14
233.059	1.11156e-10		4840.9	4.73464e-08	525.977	4.152e-14
233.494	1.10067e-10		4853.7	5.19266e-08	526.913	4.6332e-14
233.93	1.07663e-10		4866.6	5.14239e-08	527.849	4.2688e-14
234.366	1.09929e-10		4879.4	4.75937e-08	528.785	4.2468e-14
234.802	1.1071e-10		4892.2	5.10323e-08	529.721	4.2184e-14
235.237	1.12056e-10		4905	5.13112e-08	530.657	4.2316e-14
235.673	1.04215e-10		4917.9	4.69727e-08	531.593	4.5676e-14
236.109	1.05653e-10		4930.7	5.16557e-08	532.529	4.2168e-14
236.544	1.06256e-10		4943.5	5.08085e-08	533.466	4.5908e-14
236.98	1.07522e-10		4956.3	5.1855e-08	534.402	4.3528e-14
237.416	1.05607e-10		4969.2	5.20467e-08	535.338	3.87588e-14
237.852	1.08743e-10		4982	5.06925e-08	536.274	4.7684e-14
238.287	1.05424e-10		4994.8	5.1903e-08	537.21	4.6432e-14
238.723	1.06743e-10		5007.6	5.07975e-08	538.146	4.1416e-14
239.159	1.08829e-10		5020.5	5.16948e-08	539.082	4.6812e-14
239.595	1.08531e-10		5033.3	5.09584e-08	540.018	4.4076e-14
240.031	1.02508e-10		5046.1	5.24568e-08	540.955	4.4212e-14
240.466	1.04153e-10		5058.9	4.79259e-08	541.891	4.586e-14
240.902	1.04919e-10		5071.8	5.11835e-08	542.827	4.2048e-14
241.338	1.03127e-10		5084.6	5.1372e-08	543.763	4.2544e-14
241.774	1.01641e-10		5097.4	4.7761e-08	544.699	3.97179e-14
242.209	1.02554e-10		5110.2	4.76986e-08	545.635	4.4808e-14
242.645	1.0586e-10		5123.1	5.16087e-08	546.571	3.84391e-14
243.081	1.05931e-10		5135.9	5.2171e-08	547.507	4.1164e-14
243.517	1.03982e-10		5148.7	5.10265e-08	548.443	4.1248e-14
243.952	1.07576e-10		5161.5	5.11539e-08	549.38	4.5304e-14
244.388	1.03213e-10		5174.4	4.74791e-08	550.316	4.4352e-14
244.824	1.05863e-10		5187.2	5.14933e-08	551.252	4.2688e-14
245.26	1.09123e-10		5200	5.08833e-08	552.188	4.146e-14
245.695	1.05625e-10		5212.8	4.78839e-08	553.124	4.3704e-14
246.131	1.02092e-10		5225.7	5.064e-08	554.06	4.3152e-14
246.567	1.04092e-10		5238.5	5.03673e-08	554.996	4.028e-14
247.003	1.06344e-10		5251.3	5.05687e-08	555.932	3.92383e-14
247.438	1.06314e-10		5264.1	5.11508e-08	556.868	4.15e-14
247.874	1.06338e-10		5277	5.06755e-08	557.804	4.0056e-14
248.31	1.08944e-10		5289.8	5.1117e-08	558.741	3.72444e-14
248.746	1.07745e-10		5302.6	4.78247e-08	559.677	4.098e-14
249.181	1.07148e-10		5315.4	5.02371e-08	560.613	3.86326e-14
249.617	1.07748e-10		5328.3	4.95233e-08	561.549	4.4184e-14
250.053	1.08651e-10		5341.1	5.02431e-08	562.485	4.2924e-14
250.489	1.07232e-10		5353.9	5.00171e-08	563.421	3.94655e-14
250.924	1.09171e-10		5366.7	5.09594e-08	564.357	4.0416e-14
251.36	1.0738e-10		5379.6	5.20642e-08	565.293	3.72528e-14
251.796	1.08841e-10		5392.4	5.20507e-08	566.229	3.8641e-14
252.232	1.09203e-10		5405.2	5.19342e-08	567.165	3.63526e-14
252.667	1.09889e-10		5418	5.18525e-08	568.101	4.0104e-14
253.103	1.111e-10		5430.9	5.24757e-08	569.038	4.0864e-14
253.539	1.09946e-10		5443.7	4.9957e-08	569.974	4.2972e-14
253.975	1.11771e-10		5456.5	5.16721e-08	570.91	4.4396e-14
254.282	4.2296e-12		5469.3	5.12983e-08	571.846	4.146e-14
255.272	4.1038e-12		5482.2	4.71087e-08	572.782	4.0872e-14
257.321	3.9599e-12		5495	5.10539e-08	573.718	3.854e-14
258.923	4.0242e-12		5507.8	5.07015e-08	574.654	3.94234e-14
260.526	3.9921e-12		5520.6	5.06192e-08	575.59	4.22e-14
262.129	4.0468e-12		5533.5	5.09356e-08	576.526	4.3244e-14
263.731	3.9986e-12		5546.3	5.06285e-08	577.462	4.3948e-14
265.334	3.9645e-12		5559.1	4.73202e-08	578.399	4.0012e-14
266.937	3.9811e-12		5571.9	4.71042e-08	579.335	3.94907e-14
268.539	4.1086e-12		5584.8	5.03757e-08	580.271	4.3556e-14
270.142	4.114e-12		5597.6	5.09379e-08	581.207	4.3704e-14
271.745	4.0727e-12		5610.4	5.02002e-08	582.143	3.96253e-14
273.348	4.2144e-12		5623.2	5.01784e-08	583.079	4.5432e-14
274.95	4.1961e-12		5636.1	5.07255e-08	584.015	4.4396e-14
276.553	4.3656e-12		5648.9	5.07355e-08	584.952	3.92131e-14
278.156	4.3814e-12		5661.7	5.06719e-08	585.888	4.4244e-14
279.758	4.3138e-12		5674.5	4.72268e-08	586.824	4.1788e-14
281.361	4.4736e-12		5687.4	5.10043e-08	587.76	4.3108e-14
282.964	4.3858e-12		5700.2	4.67895e-08	588.696	4.0424e-14
284.566	4.4152e-12		5713	5.08957e-08	589.632	3.84222e-14
286.169	4.3932e-12		5725.8	5.08201e-08	590.568	4.0012e-14
287.772	4.5763e-12		5738.7	4.73805e-08	591.504	4.2604e-14
289.374	4.3763e-12		5751.5	5.12501e-08	592.441	3.97599e-14
290.977	4.5142e-12		5764.3	4.99181e-08	593.377	3.72781e-14
292.58	4.5421e-12		5777.1	5.1729e-08	594.313	4.1508e-14
294.182	4.5066e-12		5790	5.04457e-08	595.249	4.0964e-14
295.785	4.5683e-12		5802.8	4.7792e-08	596.185	4.134e-14
297.388	4.5863e-12		5815.6	4.92746e-08	597.121	4.6432e-14
298.99	4.6799e-12		5828.5	4.90803e-08	598.057	4.7072e-14
300.593	4.6319e-12		5841.3	4.68405e-08	598.994	4.288e-14
302.196	4.629e-12		5854.1	4.68079e-08	599.93	4.4808e-14
303.798	4.5976e-12		5866.9	4.73229e-08	600.866	4.21e-14
305.401	4.5284e-12		5879.8	4.68742e-08	601.802	4.304e-14
307.004	4.7918e-12		5892.6	4.91874e-08	602.738	4.4016e-14
308.606	4.787e-12		5905.4	5.1147e-08	603.674	4.1292e-14
310.209	4.6497e-12		5918.2	5.0957e-08	604.61	4.226e-14
311.812	4.7358e-12		5931.1	5.09844e-08	605.547	4.4068e-14
313.414	4.6709e-12		5943.9	5.0959e-08	606.483	4.0692e-14
315.017	4.6765e-12		5956.7	5.07729e-08	607.419	4.2192e-14
316.62	4.645e-12		5969.5	4.78062e-08	608.355	4.364e-14
318.222	4.5691e-12		5982.4	5.12601e-08	609.291	4.3292e-14
319.825	4.6959e-12		5995.2	5.05886e-08	610.227	3.78249e-14
321.428	4.6297e-12		6008	5.06252e-08	611.163	4.5456e-14
323.03	4.6535e-12		6020.8	5.14963e-08	612.1	3.46195e-14
324.633	4.5371e-12		6033.7	4.98862e-08	613.036	3.63863e-14
326.236	4.6499e-12		6046.5	5.01861e-08	613.972	4.1704e-14
327.838	4.595e-12		6059.3	5.00282e-08	614.908	4.2412e-14
329.441	4.6511e-12		6072.1	5.13645e-08	615.844	4.0804e-14
331.044	4.7223e-12		6085	5.13908e-08	616.78	3.94486e-14
332.647	4.7491e-12		6097.8	5.01234e-08	617.716	4.4404e-14
334.249	4.7496e-12		6110.6	4.77385e-08	618.653	4.2656e-14
335.852	4.6793e-12		6123.4	4.7349e-08	619.589	3.91374e-14
337.454	4.7113e-12		6136.3	5.07977e-08	620.525	3.72276e-14
339.057	4.756e-12		6149.1	5.0703e-08	621.461	4.3132e-14
340.66	4.8331e-12		6161.9	5.09082e-08	622.397	3.95412e-14
342.262	4.721e-12		6174.7	4.74271e-08	623.333	4.2772e-14
343.865	4.8378e-12		6187.6	5.04891e-08	624.269	4.1192e-14
345.468	4.8439e-12		6200.4	4.77537e-08	625.205	4.1124e-14
347.07	4.8442e-12		6213.2	4.97065e-08	626.141	3.98777e-14
348.673	4.9041e-12		6226	4.94124e-08	627.078	3.98609e-14
350.276	4.9428e-12		6238.9	4.48657e-08	628.014	4.3496e-14
355.397	4.4133e-12		6251.7	4.69199e-08	628.95	4.262e-14
360.963	5.1863e-12		6264.5	4.40262e-08	629.886	4.1324e-14
361.953	5.1327e-12		6277.3	4.27709e-08	630.822	3.60161e-14
362.943	5.1676e-12		6290.2	4.62972e-08	631.759	3.81446e-14
363.933	5.0443e-12		6303	4.22703e-08	632.695	4.224e-14
364.922	5.0011e-12		6315.8	4.26903e-08	633.631	4.352e-14
365.912	5.0775e-12		6328.6	4.53584e-08	634.567	3.93477e-14
366.902	5.0951e-12		6341.5	4.54725e-08	635.503	3.66471e-14
367.892	5.2557e-12		6354.3	4.28179e-08	636.439	3.99366e-14
368.882	5.2242e-12		6367.1	4.44175e-08	637.375	4.1772e-14
369.199	5.56071e-14		6379.9	4.40222e-08	638.312	3.83802e-14
371.542	4.3209e-14		6392.8	4.4445e-08	639.248	4.1132e-14
374.184	3.34406e-14		6405.6	4.41779e-08	640.184	4.1124e-14
376.826	3.30833e-14		6418.4	4.37878e-08	641.12	4.3704e-14
379.468	2.62377e-14		6431.2	4.43145e-08	642.056	3.89523e-14
382.111	3.05924e-14		6444.1	4.40236e-08	642.992	4.118e-14
384.753	3.77717e-14		6456.9	4.24415e-08	643.928	4.6952e-14
387.395	3.47094e-14		6469.7	4.27976e-08	644.865	4.1492e-14
390.037	3.79769e-14		6482.5	4.58675e-08	645.801	4.3596e-14
392.679	3.51018e-14		6495.4	4.28294e-08	646.737	3.92636e-14
395.321	3.93907e-14		6508.2	4.25435e-08	647.673	3.51159e-14
397.964	4.03856e-14		6521	4.60873e-08	648.609	3.89354e-14
400.606	4.11536e-14		6533.8	4.27756e-08	649.545	3.44008e-14
403.248	3.15868e-14		6546.7	4.57623e-08	650.481	3.81278e-14
405.89	2.90341e-14		6559.5	4.96139e-08	651.418	4.088e-14
408.532	2.74977e-14		6572.3	5.07403e-08	652.354	4.1056e-14
411.174	3.21656e-14		6585.1	4.96541e-08	653.29	3.73033e-14
413.816	2.96982e-14		6598	4.99679e-08	654.226	3.52337e-14
416.459	3.40816e-14		6610.8	5.0404e-08	655.162	3.76819e-14
419.101	3.09339e-14		6623.6	5.04164e-08	656.098	3.96926e-14
421.743	3.62621e-14		6636.4	4.93197e-08	657.034	4.0036e-14
424.385	4.67133e-14		6649.3	4.96172e-08	657.971	3.87167e-14
427.027	4.44126e-14		6662.1	4.98911e-08	658.907	3.92551e-14
429.669	4.49167e-14		6674.9	5.04845e-08	659.843	4.088e-14
432.311	4.20036e-14		6687.7	5.02331e-08	660.779	3.93393e-14
434.954	4.06014e-14		6700.6	4.61027e-08	661.715	4.2252e-14
437.596	4.33867e-14		6713.4	4.98774e-08	662.651	3.90028e-14
440.238	3.80335e-14		6726.2	4.97887e-08	663.587	3.46195e-14
442.88	3.09377e-14		6739	4.96848e-08	664.524	3.70509e-14
445.522	3.0509e-14		6751.9	4.64066e-08	665.46	4.028e-14
448.164	3.117e-14		6764.7	4.93995e-08	666.396	4.5388e-14
450.806	3.35763e-14		6777.5	4.64683e-08	667.332	3.97095e-14
453.449	3.4185e-14		6790.3	5.03324e-08	668.268	4.0348e-14
456.091	2.92157e-14		6803.2	5.04517e-08	669.204	3.78754e-14
458.733	3.06595e-14		6816	5.03847e-08	670.14	3.68911e-14
461.375	2.80265e-14		6828.8	5.10262e-08	671.077	3.96842e-14
464.017	2.83018e-14		6841.6	4.98948e-08	672.013	3.88513e-14
466.659	2.43625e-14		6854.5	4.90592e-08	672.949	3.56459e-14
469.302	2.35079e-14		6867.3	5.00963e-08	673.885	4.0036e-14
471.944	2.54274e-14		6880.1	4.72969e-08	674.821	3.74043e-14
474.586	2.08535e-14		6892.9	5.01814e-08	675.757	3.93729e-14
			6905.8	4.71562e-08	676.693	4.1956e-14
			6918.6	5.04527e-08	677.63	3.99871e-14
			6931.4	5.03503e-08	678.566	4.03e-14
			6944.2	5.07645e-08	679.502	3.54945e-14
			6957.1	5.08619e-08	680.438	4.1384e-14
			6969.9	4.66136e-08	681.374	3.77155e-14
			6982.7	5.08281e-08	682.31	3.67733e-14
			6995.5	4.97444e-08	683.246	4.3056e-14
			7008.4	5.02767e-08	684.183	3.98104e-14
			7021.2	5.06598e-08	685.119	4.14e-14
			7034	4.94778e-08	686.055	4.3068e-14
			7046.8	5.03648e-08	686.991	4.0484e-14
			7059.7	4.94078e-08	687.927	4.2604e-14
			7072.5	5.07605e-08	688.863	3.97095e-14
			7085.3	4.99787e-08	689.799	4.13e-14
			7098.1	4.98882e-08	690.735	4.1064e-14
			7111	4.96452e-08	691.671	3.68153e-14
			7123.8	5.09511e-08	692.607	3.89523e-14
			7136.6	5.02786e-08	693.544	3.89523e-14
			7149.4	5.0624e-08	694.48	4.2308e-14
			7162.3	4.97229e-08	695.416	3.71098e-14
			7175.1	5.09545e-08	696.352	3.80352e-14
			7187.9	5.07133e-08	697.288	4.0996e-14
			7200.7	5.06144e-08	698.224	3.84307e-14
			7213.6	5.05838e-08	699.16	4.0956e-14
			7226.4	4.89441e-08	700.096	3.89775e-14
			7239.2	5.04745e-08	701.032	4.076e-14
			7252	5.06729e-08	701.968	3.98188e-14
			7264.9	4.98761e-08	702.904	4.2072e-14
			7277.7	5.09575e-08	703.841	4.1972e-14
			7290.5	4.93107e-08	704.777	3.92972e-14
			7303.3	5.05815e-08	705.713	3.95832e-14
			7316.2	5.037e-08	706.649	3.8927e-14
			7329	5.03947e-08	707.585	3.78586e-14
			7341.8	4.80723e-08	708.521	4.3228e-14
			7354.6	4.6677e-08	709.457	4.0256e-14
			7367.5	5.04952e-08	710.393	3.69752e-14
			7380.3	4.6549e-08	711.33	4.3968e-14
			7393.1	4.73535e-08	712.266	3.96337e-14
			7406	5.03715e-08	713.202	3.82203e-14
			7418.8	4.68213e-08	714.138	4.272e-14
			7431.6	5.06483e-08	715.074	4.4412e-14
			7444.4	4.72238e-08	716.01	4.1948e-14
			7457.3	5.10507e-08	716.946	3.96842e-14
			7470.1	4.83864e-08	717.882	3.7766e-14
			7482.9	4.97694e-08	718.818	3.9802e-14
			7495.7	4.94832e-08	719.755	3.75978e-14
			7508.6	5.02819e-08	720.69	4.3092e-14
			7521.4	4.70162e-08	721.626	3.34585e-14
			7534.2	5.07145e-08	722.563	3.89018e-14
			7547	4.71096e-08	723.499	3.85316e-14
			7559.9	4.69397e-08	724.435	4.0204e-14
			7572.7	5.08893e-08	725.371	3.91037e-14
			7585.5	4.68788e-08	726.307	4.0036e-14
			7598.3	5.06729e-08	727.243	3.96169e-14
			7611.2	5.12572e-08	728.179	3.94655e-14
			7624	5.0239e-08	729.115	3.7093e-14
			7636.8	5.00627e-08	730.052	4.1536e-14
			7649.6	4.7152e-08	730.988	3.77576e-14
			7662.5	5.08157e-08	731.924	4.0956e-14
			7675.3	5.11638e-08	732.86	3.90785e-14
			7688.1	5.08142e-08	733.796	3.8254e-14
			7700.9	5.0208e-08	734.732	3.94402e-14
			7713.8	4.69774e-08	735.668	3.65798e-14
			7726.6	5.04417e-08	736.605	3.62433e-14
			7739.4	5.07329e-08	737.541	3.81867e-14
			7752.2	5.03962e-08	738.477	4.0448e-14
			7765.1	5.07545e-08	739.413	4.1804e-14
			7777.9	4.99411e-08	740.349	3.74211e-14
			7790.7	4.93301e-08	741.285	4.246e-14
			7803.5	4.96173e-08	742.221	3.57553e-14
			7816.4	4.68521e-08	743.158	3.96421e-14
			7829.2	4.68084e-08	744.094	3.76482e-14
			7842	4.7222e-08	745.03	4.034e-14
			7854.8	4.71472e-08	745.966	3.41316e-14
			7867.7	5.08602e-08	746.902	3.80773e-14
			7880.5	4.98469e-08	747.838	3.68995e-14
			7893.3	5.07301e-08	748.774	4.0788e-14
			7906.1	4.97866e-08	749.71	4.342e-14
			7919	5.14363e-08	750.646	4.0104e-14
			7931.8	5.08989e-08	751.583	3.58058e-14
			7944.6	4.70488e-08	752.519	3.74379e-14
			7957.4	4.97703e-08	753.455	3.93898e-14
			7970.3	5.05201e-08	754.391	3.91878e-14
			7983.1	5.09069e-08	755.327	4.024e-14
			7995.9	5.03233e-08	756.264	4.3176e-14
			8008.7	5.06756e-08	757.2	3.71855e-14
			8021.6	5.01106e-08	758.136	4.1544e-14
			8034.4	5.13152e-08	759.072	4.0704e-14
			8047.2	4.69465e-08	760.008	3.88177e-14
			8060	5.02374e-08	760.944	4.1132e-14
			8072.9	5.01494e-08	761.88	4.5288e-14
			8085.7	5.00286e-08	762.817	3.88934e-14
			8098.5	4.95067e-08	763.753	4.0112e-14
			8111.3	4.72675e-08	766.575	4.1148e-14
			8124.2	5.10086e-08	779.473	4.086e-14
			8137	4.73612e-08	792.372	3.896e-14
			8149.8	4.41447e-08	805.27	3.60407e-14
			8162.6	4.79451e-08	818.169	3.65286e-14
			8175.5	4.77221e-08	831.068	3.8472e-14
			8188.3	4.76197e-08	843.966	4.1872e-14
			8201.1	4.796e-08	856.865	3.71512e-14
			8213.9	4.80509e-08	869.763	3.81355e-14
			8226.8	4.76678e-08	882.661	3.94984e-14
			8239.6	4.76844e-08	895.559	3.78158e-14
			8252.4	4.76588e-08	908.457	4.0064e-14
			8265.2	4.77174e-08	921.355	4.2184e-14
			8278.1	4.77071e-08	934.253	4.0232e-14
			8290.9	4.75249e-08	947.152	4.034e-14
			8303.7	4.76717e-08	960.052	3.87496e-14
			8316.5	4.75059e-08	972.95	3.80261e-14
			8329.4	4.75799e-08	985.848	3.64445e-14
			8342.2	4.7851e-08	998.746	3.77485e-14
			8355	4.77818e-08	1011.64	3.59481e-14
			8367.8	4.74089e-08	1024.54	4.1804e-14
			8380.7	4.70958e-08	1037.44	3.67978e-14
			8393.5	4.76028e-08	1050.34	4.204e-14
			8406.3	4.77899e-08	1063.24	3.77737e-14
			8419.1	4.76649e-08	1076.13	4.1928e-14
			8432	4.7369e-08	1089.03	4.4656e-14
			8444.8	4.73374e-08	1101.93	3.97929e-14
			8457.6	4.74937e-08	1114.83	4.4564e-14
			8470.4	4.70255e-08	1127.73	4.268e-14
			8483.3	4.70778e-08	1140.62	3.86319e-14
			8496.1	4.76793e-08	1153.52	3.9877e-14
			8508.9	4.69609e-08	1166.42	3.79168e-14
			8521.7	4.75249e-08	1179.32	3.9347e-14
			8534.6	4.76069e-08	1192.22	3.75718e-14
			8547.4	4.7685e-08	1205.12	4.1712e-14
			8560.2	4.42696e-08	1218.01	4.2644e-14
			8573	4.44148e-08	1230.91	3.45852e-14
			8585.9	4.38668e-08	1243.81	4.1652e-14
			8598.7	4.39278e-08	1256.71	3.63015e-14
			8611.5	4.36788e-08	1269.61	3.81523e-14
			8624.3	4.41677e-08	1282.51	4.0028e-14
			8637.2	4.37273e-08	1295.4	4.1576e-14
			8650	4.42475e-08	1308.3	3.96246e-14
			8662.8	4.39788e-08	1321.2	3.66632e-14
			8675.6	4.39167e-08	1334.1	3.88843e-14
			8688.5	4.44145e-08	1347	3.98013e-14
			8701.3	4.41907e-08	1359.89	3.9633e-14
			8714.1	4.41437e-08	1372.79	4.1348e-14
			8726.9	4.49232e-08	1385.69	3.85562e-14
			8739.8	4.53761e-08	1398.59	4.0476e-14
			8752.6	4.45215e-08	1411.49	4.3756e-14
			8765.4	4.57041e-08	1424.38	3.61164e-14
			8778.2	5.15986e-08	1437.28	4.22e-14
			8791.1	5.18122e-08	1450.18	4.298e-14
			8803.9	5.15326e-08	1463.08	4.4656e-14
			8816.7	5.14576e-08	1475.98	4.2172e-14
			8829.5	5.14694e-08	1488.87	4.0944e-14
			8842.4	5.14911e-08	1501.77	4.3864e-14
			8855.2	5.12485e-08	1514.67	4.0028e-14
			8868	5.15143e-08	1527.57	4.2636e-14
			8880.8	5.16e-08	1540.47	4.0576e-14
			8893.7	5.14639e-08	1553.36	4.0952e-14
			8906.5	5.13958e-08	1566.26	4.1668e-14
			8919.3	5.12967e-08	1579.16	3.98854e-14
			8932.1	5.16449e-08	1592.06	4.066e-14
			8945	5.1447e-08	1604.96	4.1652e-14
			8957.8	5.13997e-08	1617.86	4.0332e-14
			8970.6	5.15298e-08	1630.75	4.124e-14
			8983.5	4.48429e-08	1643.65	4.0964e-14
			8996.3	4.50581e-08	1656.55	4.1392e-14
			9009.1	5.12854e-08	1669.45	3.75886e-14
			9021.9	5.12559e-08	1682.35	3.8085e-14
			9034.8	5.15105e-08	1695.24	4.2764e-14
			9047.6	5.1116e-08	1708.14	4.6356e-14
			9060.4	5.07663e-08	1721.04	4.6884e-14
			9073.2	5.11541e-08	1733.94	4.0212e-14
			9086.1	5.14235e-08	1746.84	3.81103e-14
			9098.9	5.1251e-08	1759.73	3.98938e-14
			9111.7	5.14651e-08	1772.6	3.61668e-14
			9124.5	5.11635e-08	1785.5	4.0248e-14
			9137.4	5.11529e-08	1798.4	3.63519e-14
			9150.2	5.12045e-08	1811.3	4.2964e-14
			9163	5.12176e-08	1824.2	4.1036e-14
			9175.8	5.11934e-08	1837.1	4.2392e-14
			9188.7	5.10705e-08	1850	4.2612e-14
			9201.5	5.13253e-08	1862.9	4.3992e-14
			9214.3	5.09678e-08	1875.8	4.1104e-14
			9227.1	5.13073e-08	1888.7	4.5572e-14
			9240	5.15966e-08	1901.6	3.88254e-14
			9252.8	5.10442e-08	1914.5	4.002e-14
			9265.6	5.14482e-08	1927.4	4.32e-14
			9278.4	5.12716e-08	1940.3	3.97424e-14
			9291.3	5.13021e-08	1953.2	3.9002e-14
			9304.1	5.06934e-08	1966.1	4.0308e-14
			9316.9	5.0766e-08	1979	4.124e-14
			9329.7	5.13398e-08	1991.9	4.1476e-14
			9342.6	5.11243e-08	2004.8	4.246e-14
			9355.4	5.08159e-08	2017.7	4.2392e-14
			9368.2	5.12264e-08	2030.6	3.72101e-14
			9381	5.13596e-08	2043.5	3.60743e-14
			9393.9	5.16932e-08	2056.4	3.85309e-14
			9406.7	5.11769e-08	2069.3	3.51741e-14
			9419.5	5.11003e-08	2082.2	3.5763e-14
			9432.3	5.16264e-08	2095.1	3.92292e-14
			9445.2	5.16272e-08	2108	4.4808e-14
			9458	5.14166e-08	2120.9	4.134e-14
			9470.8	5.12951e-08	2133.8	4.3628e-14
			9483.6	5.1066e-08	2146.7	4.2276e-14
			9496.5	5.10737e-08	2159.6	3.73783e-14
			9509.3	5.13838e-08	2172.5	4.0904e-14
			9522.1	5.02489e-08	2185.4	4.21e-14
			9534.9	5.13317e-08	2198.3	4.0424e-14
			9547.8	5.12961e-08	2211.2	4.4656e-14
			9560.6	5.13893e-08	2224.1	3.73783e-14
			9573.4	5.15308e-08	2237	4.3016e-14
			9586.2	5.18275e-08	2249.9	3.83122e-14
			9599.1	5.14044e-08	2262.8	3.54349e-14
			9611.9	5.11736e-08	2275.7	4.0464e-14
			9624.7	5.12612e-08	2288.6	4.0204e-14
			9637.5	5.15988e-08	2301.5	4.4168e-14
			9650.4	5.14932e-08	2314.4	4.3336e-14
			9663.2	5.14547e-08	2327.3	4.3132e-14
			9676	5.17437e-08	2340.1	3.78747e-14
			9688.8	5.15497e-08	2353	3.65623e-14
			9701.7	5.14621e-08	2365.9	3.9347e-14
			9714.5	5.19062e-08	2378.8	4.1112e-14
			9727.3	5.12618e-08	2391.7	3.77233e-14
			9740.1	5.17091e-08	2404.6	3.68231e-14
			9753	5.19166e-08	2417.5	4.092e-14
			9765.8	5.14351e-08	2430.4	4.0928e-14
			9778.6	5.12193e-08	2443.3	4.1216e-14
			9791.4	5.14013e-08	2456.2	4.1004e-14
			9804.3	5.13386e-08	2469.1	3.9204e-14
			9817.1	5.15756e-08	2482	3.8186e-14
			9829.9	5.1686e-08	2494.9	3.86908e-14
			9842.7	5.1341e-08	2507.8	4.0972e-14
			9855.6	5.13581e-08	2520.7	4.1752e-14
			9868.4	5.03205e-08	2533.6	3.76644e-14
			9881.2	5.03745e-08	2546.5	4.06e-14
			9894	5.02358e-08	2559.4	3.59986e-14
			9906.9	4.99733e-08	2572.3	3.38701e-14
			9919.7	4.9751e-08	2585.2	4.2116e-14
			9932.5	5.00271e-08	2598.1	4.1292e-14
			9945.3	4.96498e-08	2611	4.1324e-14
			9958.2	4.97918e-08	2623.9	3.55443e-14
			9971	4.99604e-08	2636.8	4.538e-14
			9983.8	5.0007e-08	2649.7	4.1508e-14
			9996.6	5.14598e-08	2662.6	3.74372e-14
			10009.5	5.12211e-08	2675.5	4.2192e-14
			10022.3	5.10825e-08	2688.4	4.356e-14
			10035.1	5.0908e-08	2701.3	4.426e-14
			10047.9	5.12069e-08	2714.2	4.3628e-14
			10060.8	5.14398e-08	2727.1	3.85057e-14
			10073.6	5.10441e-08	2740	4.0356e-14
			10086.4	5.09937e-08	2752.9	3.88927e-14
			10099.2	4.50105e-08	2765.8	4.182e-14
			10112.1	4.53558e-08	2778.7	4.1956e-14
			10124.9	4.54247e-08	2791.6	4.0684e-14
			10137.7	4.54618e-08	2804.5	4.0164e-14
			10150.5	4.54685e-08	2817.4	3.98013e-14
			10163.4	4.58695e-08	2830.3	4.422e-14
			10176.2	4.51909e-08	2843.2	3.85898e-14
			10189	5.15896e-08	2856.1	3.72774e-14
			10201.8	5.13761e-08	2869	4.3452e-14
			10214.7	5.11731e-08	2881.9	4.1668e-14
			10227.5	5.12935e-08	2894.8	4.1676e-14
			10240.3	5.12402e-08	2907.7	4.188e-14
			10253.1	5.19143e-08	2920.6	4.076e-14
			10266	5.20043e-08	2933.5	4.5908e-14
			10278.8	5.15555e-08	2946.4	3.8228e-14
			10291.6	4.97448e-08	2959.3	3.90189e-14
			10304.4	4.98855e-08	2972.2	4.3932e-14
			10317.3	5.04375e-08	2985.1	3.86908e-14
			10330.1	5.08469e-08	2998	4.426e-14
			10342.9	4.64262e-08	3010.9	4.3804e-14
			10355.7	4.62378e-08	3023.7	4.1516e-14
			10368.6	4.65045e-08	3036.6	4.336e-14
			10381.4	4.64784e-08	3049.5	3.78074e-14
			10394.2	4.6351e-08	3062.4	4.0432e-14
			10407	4.66642e-08	3075.3	4.0652e-14
			10419.9	4.65915e-08	3088.2	4.278e-14
			10432.7	4.62014e-08	3101.1	3.7656e-14
			10445.5	5.05851e-08	3114	4.2688e-14
			10458.3	5.0052e-08	3126.9	4.1308e-14
			10471.2	4.98537e-08	3139.8	4.056e-14
			10484	4.99497e-08	3152.7	3.83458e-14
			10496.8	5.04895e-08	3165.6	4.3872e-14
			10509.6	4.99951e-08	3178.5	3.89684e-14
			10522.5	5.09555e-08	3191.4	3.55275e-14
			10535.3	5.03052e-08	3204.3	4.2368e-14
			10548.1	4.9783e-08	3217.2	4.1188e-14
			10560.9	4.99525e-08	3230.1	3.92965e-14
			10573.8	5.03353e-08	3243	3.60238e-14
			10586.6	4.99898e-08	3255.9	4.2108e-14
			10599.4	5.04923e-08	3268.8	4.3284e-14
			10612.3	5.03523e-08	3281.7	3.71932e-14
			10625.1	4.9719e-08	3294.6	4.1424e-14
			10637.9	5.04144e-08	3307.5	4.1888e-14
			10650.7	5.01473e-08	3320.4	4.0728e-14
			10663.6	4.99764e-08	3333.3	4.0172e-14
			10676.4	5.00029e-08	3346.2	4.3504e-14
					3359.1	3.93301e-14
					3372	3.37523e-14
					3384.9	3.96583e-14
					3397.8	3.87665e-14
					3410.7	3.82869e-14
					3423.6	3.67053e-14
					3436.5	3.30204e-14
					3449.4	3.78831e-14
					3462.3	3.59229e-14
					3475.2	3.88085e-14
					3488.1	3.88254e-14
					3501	3.6108e-14
					3513.9	4.1096e-14
					3526.8	3.84131e-14
					3539.7	3.72437e-14
					3552.6	3.86992e-14
					3565.5	4.2452e-14
					3578.4	4.3572e-14
					3591.3	4.0128e-14
					3604.2	4.0392e-14
					3617.1	3.82449e-14
					3630	3.79925e-14
					3642.9	3.55527e-14
					3655.8	4.0576e-14
					3668.7	4.1056e-14
					3681.6	4.16e-14
					3694.5	4.1712e-14
					3707.4	4.008e-14
					3720.2	3.85898e-14
					3733.1	4.0904e-14
					3746	3.74961e-14
					3758.9	4.134e-14
					3771.8	4.4864e-14
					3784.7	3.87665e-14
					3797.6	4.2148e-14
					3810.5	3.84888e-14
					3823.4	4.172e-14
					3836.3	3.84131e-14
					3849.2	4.1928e-14
					3862.1	3.82701e-14
					3875	4.4412e-14
					3887.9	3.99779e-14
					3900.8	4.2116e-14
					3913.7	4.3648e-14
					3926.6	3.95236e-14
					3939.5	4.1332e-14
					3952.4	3.94816e-14
					3965.3	3.74456e-14
					3978.2	4.1368e-14
					3991.1	3.85646e-14
					4004	3.87581e-14
					4016.9	3.69661e-14
					4029.8	4.3268e-14
					4042.7	4.2248e-14
					4055.6	3.75213e-14
					4068.5	3.97508e-14
					4081.4	4.1408e-14
					4094.3	4.134e-14
					4107.2	3.98181e-14
					4120.1	4.06e-14
					4133	3.92544e-14
					4145.9	4.0692e-14
					4158.8	3.62426e-14
					4171.7	3.69156e-14
					4184.6	3.79336e-14
					4197.5	3.9246e-14
					4210.4	3.95405e-14
					4223.3	4.3504e-14
					4236.2	3.8615e-14
					4249.1	4.2072e-14
					4262	4.378e-14
					4274.9	3.99779e-14
					4287.8	4.3656e-14
					4300.7	4.2416e-14
					4313.6	4.1004e-14
					4326.5	3.7656e-14
					4339.4	3.78915e-14
					4352.3	4.0456e-14
					4365.2	3.38449e-14
					4378.1	4.0416e-14
					4390.9	3.79252e-14
					4403.8	3.66632e-14
					4416.7	3.76139e-14
					4429.6	4.0424e-14
					4442.5	4.0028e-14
					4455.4	3.87833e-14
					4468.3	4.1188e-14
					4481.2	3.61248e-14
					4494.1	4.166e-14
					4507	3.83206e-14
					4519.9	4.326e-14
					4532.8	3.4846e-14
					4545.7	4.2384e-14
					4558.6	4.0552e-14
					4571.5	3.86739e-14
					4584.4	4.3848e-14
					4597.3	4.162e-14
					4610.2	4.4848e-14
					4623.1	4.278e-14
					4636	4.2544e-14
					4648.9	4.4632e-14
					4661.8	4.2072e-14
					4674.7	4.214e-14
					4687.6	4.0944e-14
					4700.5	4.0196e-14
					4713.4	3.90862e-14
					4726.3	3.66885e-14
					4739.2	4.0196e-14
					4752.1	3.85057e-14
					4765	3.58219e-14
					4777.9	3.84299e-14
					4790.8	3.77317e-14
					4803.7	3.92039e-14
					4816.6	4.49e-14
					4829.5	4.0752e-14
					4842.4	4.0064e-14
					4855.3	4.3536e-14
					4868.2	4.2108e-14
					4881.1	4.1752e-14
					4894	4.284e-14
					4906.9	4.4716e-14
					4919.8	4.0316e-14
					4932.7	4.516e-14
					4945.6	4.0868e-14
					4958.5	3.86908e-14
					4971.4	4.0356e-14
					4984.3	4.1376e-14
					4997.2	4.272e-14
					5010.1	4.6684e-14
					5023	4.288e-14
					5035.9	4.618e-14
					5048.8	4.1516e-14
					5061.7	4.422e-14
					5074.5	4.3648e-14
					5087.4	4.432e-14
					5100.3	4.6724e-14
					5113.2	4.3756e-14
					5126.1	4.5252e-14
					5139	3.92544e-14
					5151.9	3.52246e-14
					5164.8	3.58808e-14
					5177.7	3.75045e-14
					5190.6	3.99948e-14
					5203.5	3.58387e-14
					5216.4	3.48123e-14
					5229.3	3.3828e-14
					5242.2	3.85561e-14
					5255.1	3.85393e-14
					5268	3.75213e-14
					5280.9	3.67726e-14
					5293.8	3.56116e-14
					5306.7	3.28858e-14
					5319.6	3.52751e-14
					5332.5	3.62005e-14
					5345.4	3.92039e-14
					5358.3	3.56957e-14
					5371.2	3.51152e-14
					5384.1	3.69493e-14
					5397	3.23557e-14
					5409.9	3.75802e-14
					5422.8	3.72437e-14
					5435.7	3.53003e-14
					5448.6	3.42655e-14
					5461.5	4.022e-14
					5474.4	3.58471e-14
					5487.3	3.38701e-14
					5500.2	3.66127e-14
					5513.1	3.6924e-14
					5526	3.30877e-14
					5538.9	3.66885e-14
					5551.8	3.32559e-14
					5564.7	3.24735e-14
					5577.6	3.35083e-14
					5590.5	3.41141e-14
					5603.4	3.44001e-14
					5616.3	3.32559e-14
					5629.2	3.5233e-14
					5642.1	3.3542e-14
					5655	3.91703e-14
					5667.9	3.75634e-14
					5680.8	3.47535e-14
					5693.7	3.1649e-14
					5706.6	3.20361e-14
					5719.5	3.14976e-14
					5732.3	3.21202e-14
					5745.2	3.21622e-14
					5758.1	3.37944e-14
					5771	3.82028e-14
					5783.9	3.13714e-14
					5796.8	3.42571e-14
					5809.7	3.56621e-14
					5822.6	3.61668e-14
					5835.5	3.39542e-14
					5848.4	3.29278e-14
					5861.3	3.29951e-14
					5874.2	3.43328e-14
					5887.1	3.3685e-14
					5900	3.29362e-14
					5912.9	3.38028e-14
					5925.8	3.45515e-14
					5938.7	3.4703e-14
					5951.6	3.26165e-14
					5964.5	3.68904e-14
					5977.4	3.5477e-14
					5990.3	3.47198e-14
					6003.2	3.7168e-14
					6016.1	3.36598e-14
					6029	3.53255e-14
					6041.9	4.2644e-14
					6054.8	3.89095e-14
					6067.7	3.19856e-14
					6080.6	3.50984e-14
					6093.5	3.66211e-14
					6106.4	3.91366e-14
					6119.3	3.38028e-14
					6132.2	3.896e-14
					6145.1	3.49638e-14
					6158	3.42403e-14
					6170.9	3.72858e-14
					6183.8	3.45515e-14
					6196.7	3.4947e-14
					6209.6	3.19519e-14
					6222.5	3.58387e-14
					6235.4	3.55864e-14
					6248.3	3.62005e-14
					6261.2	3.49301e-14
					6274.1	3.63099e-14
					6287	3.39542e-14
					6299.9	3.58387e-14
					6312.8	3.64781e-14
					6325.7	3.73363e-14
					6338.6	3.94311e-14
					6351.5	3.92039e-14
					6364.4	3.50563e-14
					6377.3	3.45684e-14
					6390.1	3.34831e-14
					6403	3.5334e-14
					6415.9	3.30204e-14
					6428.8	3.60154e-14
					6441.7	3.35167e-14
					6454.6	3.61164e-14
					6467.5	3.80934e-14
					6480.4	3.78158e-14
					6493.3	3.31718e-14
					6506.2	2.87297e-14
					6519.1	3.30204e-14
					6532	3.20697e-14
					6544.9	3.36261e-14
					6557.8	3.27007e-14
					6570.7	3.17921e-14
					6583.6	3.41309e-14
					6596.5	3.72353e-14
					6609.4	3.73951e-14
					6622.3	3.55863e-14
					6635.2	3.281e-14
					6648.1	3.30456e-14
					6661	3.15902e-14
					6673.9	3.78158e-14
					6686.8	3.12368e-14
					6699.7	3.30372e-14
					6712.6	3.26418e-14
					6725.5	3.7656e-14
					6738.4	3.31382e-14
					6751.3	3.07741e-14
					6764.2	3.45011e-14
					6777.1	2.91083e-14
					6790	3.37523e-14
					6802.9	3.22211e-14
					6815.8	2.92177e-14
					6828.7	3.2238e-14
					6841.6	3.21623e-14
					6854.5	2.52131e-14
					6867.4	2.93018e-14
					6880.3	2.70135e-14
					6893.2	2.8898e-14
					6906.1	2.93775e-14
					6919	2.95794e-14
					6931.9	2.88055e-14
					6944.8	3.29278e-14
					6957.7	2.89569e-14
					6970.6	2.5415e-14
					6983.5	2.83596e-14
					6996.4	2.85867e-14
					7009.3	2.85446e-14
					7022.2	2.99496e-14
					7035.1	2.88223e-14
					7047.9	3.0202e-14
					7060.8	2.58609e-14
					7073.7	2.92177e-14
					7086.6	3.14051e-14
					7099.5	2.85026e-14
					7112.4	2.83259e-14
					7125.3	3.01936e-14
					7138.2	3.17837e-14
					7151.1	3.00674e-14
					7164	3.122e-14
					7176.9	3.34074e-14
					7189.8	3.0446e-14
					7202.7	2.7981e-14
					7215.6	3.05974e-14
					7228.5	2.83175e-14
					7241.4	2.96215e-14
					7254.3	2.83175e-14
					7267.2	3.15986e-14
					7280.1	3.15481e-14
					7293	3.19772e-14
					7305.9	2.9815e-14
					7318.8	2.72659e-14
					7331.7	3.3298e-14
					7344.6	3.28774e-14
					7357.5	3.24735e-14
					7370.4	2.88391e-14
					7383.3	3.20865e-14
					7396.2	3.20781e-14
					7409.1	3.49722e-14
					7422	3.17248e-14
					7434.9	3.23642e-14
					7447.8	3.23053e-14
					7460.7	3.14303e-14
					7473.6	3.10181e-14
					7486.5	3.02441e-14
					7499.4	2.79389e-14
					7512.3	3.29531e-14
					7525.2	3.46862e-14
					7538.1	3.06647e-14
					7551	2.94112e-14
					7563.9	3.56284e-14
					7576.8	3.12032e-14
					7589.7	3.59649e-14
					7602.6	3.48544e-14
					7615.5	3.55611e-14
					7628.4	3.2423e-14
					7641.3	3.73951e-14
					7654.2	3.47703e-14
					7667.1	3.42739e-14
					7680	3.53255e-14
					7692.9	3.62341e-14
					7705.8	3.13967e-14
					7718.6	3.45515e-14
					7731.5	3.80682e-14
					7744.4	3.25072e-14
					7757.3	3.30624e-14
					7770.2	3.18846e-14
					7783.1	3.281e-14
					7796	3.65623e-14
					7808.9	3.26754e-14
					7821.8	3.29447e-14
					7834.7	3.44506e-14
					7847.6	3.09844e-14
					7860.5	3.05049e-14
					7873.4	2.60207e-14
					7886.3	3.12621e-14
					7899.2	3.30709e-14
					7912.1	3.8573e-14
					7925	2.63741e-14
					7937.9	2.8898e-14
					7950.8	2.97645e-14
					7963.7	3.14387e-14
					7976.6	2.9773e-14
					7989.5	3.1994e-14
					8002.4	3.10854e-14
					8015.3	2.98991e-14
					8028.2	3.16911e-14
					8041.1	2.94785e-14
					8054	3.41309e-14
					8066.9	3.17584e-14
					8079.8	3.51489e-14
					8092.7	3.51573e-14
					8105.6	3.38196e-14
					8118.5	3.33148e-14
					8131.4	3.52582e-14
					8144.3	3.08246e-14
					8157.2	3.73026e-14
					8170.1	3.09676e-14
					8183	3.07573e-14
					8195.9	3.45936e-14
					8208.8	3.1363e-14
					8221.7	3.42487e-14
					8234.6	3.6394e-14
					8247.5	3.37607e-14
					8260.4	3.34747e-14
					8273.3	3.60911e-14
					8286.2	3.07573e-14
					8299.1	3.64108e-14
					8312	3.6781e-14
					8324.9	3.39963e-14
					8337.8	3.22127e-14
					8350.7	3.62426e-14
					8363.6	3.74625e-14
					8376.5	3.39122e-14
					8389.3	3.37355e-14
					8402.2	3.16238e-14
					8415.1	3.5334e-14
					8428	2.85867e-14
					8440.9	3.16995e-14
					8453.8	3.49133e-14
					8466.7	3.19772e-14
					8479.6	2.88139e-14
					8492.5	3.41309e-14
					8505.4	3.35504e-14
					8518.3	3.37102e-14
					8531.2	3.28689e-14
					8544.1	3.1893e-14
					8557	3.11947e-14
					8569.9	3.59145e-14
					8582.8	3.14387e-14
					8595.7	3.65454e-14
					8608.6	3.48965e-14
					8621.5	3.39458e-14
					8634.4	3.10517e-14
					8647.3	3.30624e-14
					8660.2	3.26334e-14
					8673.1	3.08077e-14
					8686	3.06816e-14
					8698.9	3.15986e-14
					8711.8	3.12705e-14
					8724.7	3.02777e-14
					8737.6	3.12284e-14
					8750.5	3.0976e-14
					8763.4	3.18846e-14
					8776.3	2.92009e-14
					8789.2	3.02525e-14
					8802.1	2.85615e-14
					8815	2.98739e-14
					8827.9	3.05049e-14
					8840.8	3.41645e-14
					8853.7	3.66716e-14
					8866.6	3.56789e-14
					8879.5	3.23557e-14
					8892.4	3.19772e-14
					8905.3	2.96804e-14
					8918.2	3.20949e-14
					8931.1	3.06984e-14
					8944	2.8755e-14
					8956.9	3.46862e-14
					8969.8	3.26418e-14
					8982.7	3.1119e-14
					8995.6	3.55948e-14
					9008.5	3.13294e-14
					9021.4	3.18257e-14
					9034.3	3.55443e-14
					9047.2	3.4459e-14
					9060	3.34242e-14
					9072.9	3.06816e-14
					9085.8	3.04039e-14
					9098.7	3.34326e-14
					9111.6	3.1607e-14
					9124.5	2.88307e-14
					9137.4	3.20024e-14
					9150.3	3.00169e-14
					9163.2	3.27175e-14
					9176.1	3.13882e-14
					9189	3.43076e-14
					9201.9	3.38533e-14
					9214.8	3.05385e-14
					9227.7	2.97225e-14
					9240.6	3.34747e-14
					9253.5	3.49301e-14
					9266.4	3.5763e-14
					9279.3	3.79841e-14
					9292.2	3.11863e-14
					9305.1	3.22211e-14
					9318	3.54349e-14
					9330.9	3.25829e-14
					9343.8	3.55359e-14
					9356.7	2.86624e-14
					9369.6	3.11022e-14
					9382.5	3.25492e-14
					9395.4	3.71343e-14
					9408.3	3.61837e-14
					9421.2	3.20781e-14
					9434.1	3.5906e-14
					9447	3.43076e-14
					9459.9	3.34663e-14
					9472.8	3.13882e-14
					9485.7	3.08835e-14
					9498.6	3.34999e-14
					9511.5	3.40468e-14
					9524.4	3.175e-14
					9537.3	3.14471e-14
					9550.2	2.92513e-14
					9563.1	3.00169e-14
					9576	3.3441e-14
					9588.9	2.71565e-14
					9601.8	3.42907e-14
					9614.7	3.05722e-14
					9627.6	3.04123e-14
					9640.5	3.43833e-14
					9653.4	3.04796e-14
					9666.3	3.32307e-14
					9679.2	3.77821e-14
					9692.1	3.46441e-14
					9705	3.14303e-14
					9717.8	3.3054e-14
					9730.7	3.23221e-14
					9743.6	3.37691e-14
					9756.5	3.62846e-14
					9769.4	3.46946e-14
					9782.3	3.65538e-14
					9795.2	3.62762e-14
					9808.1	3.26923e-14
					9821	3.41393e-14
					9833.9	2.82249e-14
					9846.8	3.09424e-14
					9859.7	3.36345e-14
					9872.6	2.84184e-14
					9885.5	3.72185e-14
					9898.4	3.47871e-14
					9911.3	3.32139e-14
					9924.2	3.72774e-14
					9937.1	3.20192e-14
					9950	3.55022e-14
					9962.9	3.41057e-14
					9975.8	3.69324e-14
					9988.7	3.39795e-14
					10001.6	3.56116e-14
					10014.5	3.88927e-14
					10027.4	3.27932e-14
					10040.3	3.26418e-14
					10053.2	3.46357e-14
					10066.1	3.65538e-14
					10079	3.13967e-14
					10091.9	3.23557e-14
					10104.8	3.64613e-14
					10117.7	3.46862e-14
					10130.6	3.52246e-14
					10143.5	3.35083e-14
					10156.4	3.43076e-14
					10169.3	3.34915e-14
					10182.2	3.55527e-14
					10195.1	3.31718e-14
					10208	3.27175e-14
					10220.9	3.53171e-14
					10233.8	3.37271e-14
					10246.7	3.56116e-14
					10259.6	2.90074e-14
					10272.5	3.05301e-14
					10285.4	3.66043e-14
					10298.3	3.15397e-14
					10311.2	3.03366e-14
					10324.1	3.30877e-14
					10337	3.43076e-14
					10349.9	3.29026e-14
					10362.8	3.07152e-14
					10375.7	3.28942e-14
					10388.5	3.10433e-14
					10401.4	3.44422e-14
					10414.3	3.17416e-14
					10427.2	3.27512e-14
					10440.1	3.41814e-14
					10453	3.29867e-14
					10465.9	3.03703e-14
					10478.8	3.16743e-14
					10491.7	3.08246e-14
					10504.6	3.0345e-14
					10517.5	3.12789e-14
					10530.4	3.51993e-14
					10543.3	2.93271e-14
					10556.2	3.05385e-14
					10569.1	3.08246e-14
					10582	2.81661e-14
					10594.9	3.18173e-14
					10607.8	3.2381e-14
					10620.7	2.90915e-14
					10633.6	3.10686e-14
					10646.5	3.08077e-14
					10659.4	3.24146e-14
					10672.3	3.35083e-14
					10685.2	3.34494e-14
					10698.1	2.57347e-14
					10711	3.41898e-14
					10723.9	3.23894e-14
					10736.8	3.47282e-14
					10749.7	3.2137e-14
					10762.6	3.03114e-14
					10775.5	2.64077e-14
					10788.4	2.95794e-14
					10801.3	3.22464e-14
					10814.2	3.19267e-14
					10827.1	3.31382e-14
					10840	3.55275e-14
					10852.9	3.48208e-14
					10865.8	3.32307e-14
					10878.7	3.3441e-14
					10891.6	3.27259e-14
					10904.5	3.40215e-14
					10917.4	3.44506e-14
					10930.3	3.42571e-14
					10943.2	3.40552e-14
					10956.1	4.0508e-14
					10969	3.34663e-14
					10981.9	3.87328e-14
					10994.8	3.6007e-14
					11007.7	3.08078e-14
					11020.6	3.23221e-14
					11033.5	3.27343e-14
					11046.4	3.24735e-14
					11059.2	3.17332e-14
					11072.1	3.25913e-14
					11085	3.17668e-14
					11097.9	2.84353e-14
					11110.8	2.56674e-14
					11123.7	3.175e-14
					11136.6	3.05385e-14
					11149.5	3.00758e-14
					11162.4	2.92429e-14
					11175.3	3.32475e-14
					11188.2	3.39037e-14
					11201.1	3.22632e-14
					11214	3.26923e-14
					11226.9	3.51152e-14
					11239.8	3.66716e-14
					11252.7	3.34326e-14
					11265.6	3.47871e-14
					11278.5	3.35925e-14
					11291.4	3.43917e-14
					11304.3	3.5721e-14
					11317.2	3.42739e-14
					11330.1	3.72774e-14

## Sheet: h
time	multistate		time1	hrs	time2	lrs
s	A		s	A	s	A
1.5537	1.28504e-08		0.5213	1.05642e-13	0.5953	2.79781e-08
1.8814	1.28658e-08		4.4728	1.02567e-13	1.4666	2.80971e-08
2.2092	1.2841e-08		8.4241	9.8724e-14	2.3309	2.81406e-08
2.5369	1.28482e-08		12.3755	9.921e-14	3.1951	2.80528e-08
2.8646	1.2862e-08		16.3268	1.00397e-13	4.0594	2.80216e-08
3.1923	1.28643e-08		20.2782	9.9157e-14	4.9237	2.79279e-08
3.5201	1.28512e-08		24.2293	9.9839e-14	5.7879	2.8067e-08
3.8478	1.28562e-08		28.1805	1.01139e-13	6.6592	2.80442e-08
4.1755	1.28286e-08		32.1318	8.9723e-14	7.5234	2.79968e-08
4.5033	1.28535e-08		36.083	9.5425e-14	8.3878	2.78894e-08
4.831	1.28441e-08		40.0342	8.9303e-14	9.252	2.78186e-08
5.1587	1.28523e-08		43.9857	8.6546e-14	10.1233	2.78592e-08
5.4865	1.28482e-08		47.937	1.15679e-13	10.9876	2.7805e-08
5.8142	1.28783e-08		51.8885	9.5939e-14	11.8519	2.78069e-08
6.1419	1.28519e-08		55.8397	1.16801e-13	12.7232	2.7786e-08
6.4697	1.28554e-08		59.7911	1.02845e-13	13.5945	2.7849e-08
6.7974	1.28342e-08		63.7424	1.12016e-13	14.4588	2.78172e-08
7.1252	1.28291e-08		67.6938	1.19e-13	15.3231	2.78204e-08
7.4529	1.28512e-08		71.6449	1.16761e-13	16.1944	2.7666e-08
7.7806	1.28378e-08		75.5962	1.12511e-13	17.0656	2.7727e-08
8.1084	1.30209e-08		79.5478	1.16405e-13	17.9299	2.77427e-08
8.4361	1.30079e-08		83.4993	1.17348e-13	18.7942	2.77415e-08
8.7638	1.30147e-08		87.4505	1.16779e-13	19.6654	2.76659e-08
9.0915	1.30192e-08		91.4018	1.16224e-13	20.5367	2.76183e-08
9.4193	1.30202e-08		95.3532	1.16432e-13	21.401	2.76278e-08
9.747	1.302e-08		99.3045	1.16259e-13	22.2653	2.75717e-08
10.0747	1.3019e-08		103.256	1.18717e-13	23.1365	2.7467e-08
10.4025	1.30364e-08		107.207	1.15213e-13	24.0078	2.74123e-08
10.7302	1.30311e-08		111.158	1.17503e-13	24.872	2.75434e-08
11.058	1.30144e-08		115.11	1.15208e-13	25.7364	2.75662e-08
11.3857	1.30108e-08		119.061	1.1733e-13	26.6076	2.74476e-08
11.7134	1.30086e-08		123.012	9.559e-14	27.4789	2.75437e-08
12.0411	1.30178e-08		126.964	1.12407e-13	28.3432	2.74759e-08
12.3688	1.30289e-08		130.915	1.11178e-13	29.2074	2.74597e-08
12.6966	1.30159e-08		134.866	1.09137e-13	30.0787	2.7456e-08
13.0243	1.29988e-08		138.818	1.10999e-13	30.9499	2.74154e-08
13.352	1.30187e-08		142.769	8.4881e-14	31.8142	2.73673e-08
13.6798	1.30099e-08		146.72	8.4292e-14	32.6785	2.74292e-08
14.0075	1.30101e-08		150.672	8.2204e-14	33.5497	2.73816e-08
14.3352	1.30007e-08		154.623	8.3268e-14	34.421	2.74051e-08
14.663	1.29947e-08		158.574	7.009e-14	35.2852	2.7333e-08
14.9907	1.29941e-08		162.526	1.12695e-13	36.1494	2.73178e-08
15.3184	1.29999e-08		166.477	1.13641e-13	37.0206	2.72892e-08
15.6462	1.30031e-08		170.429	1.13137e-13	37.8918	2.73051e-08
15.9739	1.30093e-08		174.38	1.08546e-13	38.756	2.73022e-08
16.3016	1.29826e-08		178.331	1.08753e-13	39.6203	2.72908e-08
16.6294	1.29975e-08		182.283	1.08157e-13	40.4917	2.7207e-08
16.9571	1.29979e-08		186.234	1.1078e-13	41.3629	2.72325e-08
17.2848	1.30161e-08		190.185	1.11918e-13	42.2272	2.72878e-08
17.6126	1.30288e-08		194.137	1.09306e-13	43.0915	2.72448e-08
17.9403	1.30096e-08		198.088	1.15789e-13	43.9627	2.72173e-08
18.268	1.29983e-08		202.04	1.06634e-13	44.8338	2.71233e-08
18.5957	1.30014e-08		205.991	1.07102e-13	45.6981	2.71452e-08
18.9235	1.3012e-08		209.942	1.10165e-13	46.5623	2.71745e-08
19.2512	1.30076e-08		213.894	1.1237e-13	47.4335	2.71168e-08
19.5789	1.30128e-08		217.845	1.08074e-13	48.3048	2.7137e-08
19.9066	1.30308e-08		221.796	1.08977e-13	49.169	2.71529e-08
20.2344	1.3014e-08		225.748	1.12653e-13	50.0332	2.71127e-08
20.5621	1.29899e-08		229.699	1.10946e-13	50.9045	2.70351e-08
20.8898	1.29914e-08		233.65	1.13479e-13	51.7757	2.70486e-08
21.2176	1.30102e-08		237.602	1.11038e-13	52.64	2.7068e-08
21.5453	1.29997e-08		241.553	1.12969e-13	53.5042	2.70905e-08
21.8731	1.29887e-08		245.504	1.12232e-13	54.3755	2.70365e-08
22.2008	1.30059e-08		249.456	1.11196e-13	55.2468	2.70365e-08
22.5285	1.30025e-08		253.407	1.0822e-13	56.111	2.7059e-08
22.8563	1.2998e-08		257.358	1.10366e-13	56.9754	2.70623e-08
23.184	1.29977e-08		261.31	1.06302e-13	57.8467	2.70324e-08
23.5117	1.30113e-08		265.261	1.0524e-13	58.7179	2.70069e-08
23.8395	1.30115e-08		269.212	1.09993e-13	59.5822	2.69663e-08
24.1672	1.30044e-08		273.164	1.12364e-13	60.4464	2.70046e-08
24.4949	4.482e-09		277.115	1.10762e-13	61.3177	2.70035e-08
25.0253	3.5753e-09		281.066	1.08167e-13	62.189	2.71461e-08
25.3743	3.5003e-09		285.018	1.08672e-13	63.0533	2.70232e-08
25.7234	3.4046e-09		288.969	1.0411e-13	63.9175	2.69995e-08
26.0725	3.3447e-09		292.921	7.9017e-14	64.7888	2.70061e-08
26.4216	3.3097e-09		296.872	1.01292e-13	65.6601	2.70367e-08
26.7707	3.25e-09		300.823	7.4345e-14	66.5244	2.69294e-08
27.1198	3.1964e-09		304.774	7.579e-14	67.3886	2.69018e-08
27.4689	3.164e-09		308.725	8.1922e-14	68.2599	2.69503e-08
27.8179	3.1546e-09		312.676	8.3781e-14	69.1311	2.70114e-08
28.167	3.1243e-09		316.628	1.07123e-13	69.9954	2.69931e-08
28.5161	3.1252e-09		320.579	1.06722e-13	70.8597	2.69965e-08
28.8651	3.0941e-09		324.531	7.9272e-14	71.731	2.68862e-08
29.2142	3.0963e-09		328.482	7.7573e-14	72.6023	2.69251e-08
29.5633	3.0978e-09		332.433	5.7121e-14	73.4666	2.68797e-08
29.9123	3.0796e-09		336.385	5.8612e-14	74.3308	2.69644e-08
30.2614	3.0727e-09		340.336	5.9164e-14	75.2021	2.67918e-08
30.6105	3.0738e-09		344.287	1.04679e-13	76.0733	2.67624e-08
30.9595	3.0752e-09		348.239	1.06803e-13	76.9377	2.67997e-08
31.3086	3.0628e-09		352.19	8.7841e-14	77.802	2.68325e-08
31.6577	3.0653e-09		356.142	1.08165e-13	78.6732	2.67447e-08
32.0067	3.0627e-09		360.093	1.00944e-13	79.5445	2.67266e-08
32.3558	3.0392e-09		364.045	7.5405e-14	80.4088	2.66888e-08
32.7049	3.041e-09		367.996	7.4172e-14	81.2731	2.67275e-08
33.0539	3.0325e-09		371.947	7.4322e-14	82.1443	2.65654e-08
33.403	3.0295e-09		375.898	6.9946e-14	83.0156	2.67399e-08
33.7521	3.0357e-09		379.849	7.7015e-14	83.8799	2.67033e-08
34.1012	3.0291e-09		383.801	7.3093e-14	84.7441	2.67431e-08
34.4502	3.0237e-09		387.752	7.2022e-14	85.6153	2.67024e-08
34.7993	3.0241e-09		391.703	6.1453e-14	86.4866	2.6646e-08
35.1483	3.0207e-09		395.654	7.8189e-14	87.3509	2.66734e-08
35.4974	3.0121e-09		399.606	8.0469e-14	88.2152	2.66337e-08
35.8465	3.0087e-09		403.557	7.7612e-14	89.0864	2.65793e-08
36.1956	3.0118e-09		407.508	7.8982e-14	89.9577	2.64857e-08
36.5447	3.0058e-09		411.459	7.8108e-14	90.822	2.65591e-08
36.8937	2.9975e-09		415.41	6.0855e-14	91.6862	2.66378e-08
37.2428	3.0057e-09		419.362	1.04662e-13	92.5574	2.65821e-08
37.5919	3.0029e-09		423.313	1.07171e-13	93.4287	2.66518e-08
37.941	2.99e-09		427.264	1.06158e-13	94.2929	2.65945e-08
38.2901	2.9785e-09		431.216	1.05048e-13	95.1572	2.65468e-08
38.6392	2.9832e-09		435.167	7.7924e-14	96.0284	2.65434e-08
38.9882	2.9603e-09		439.118	1.02032e-13	96.8997	2.6487e-08
39.3373	2.9636e-09		443.069	1.04137e-13	97.7639	2.64977e-08
39.6864	2.962e-09		447.021	1.04941e-13	98.6282	2.65079e-08
40.0354	2.962e-09		450.972	9.5752e-14	99.4995	2.65021e-08
40.3845	2.9586e-09		454.923	9.6402e-14	100.371	2.65657e-08
40.7336	2.958e-09		458.875	1.01231e-13	101.235	2.65298e-08
41.0826	2.9433e-09		462.826	9.7385e-14	102.099	2.65561e-08
41.4317	2.9563e-09		466.777	9.9518e-14	102.971	2.65952e-08
41.7807	2.9429e-09		470.729	1.00139e-13	103.842	2.66494e-08
42.1298	2.9503e-09		474.68	9.9479e-14	104.706	2.65782e-08
42.4789	2.941e-09		478.631	9.8013e-14	105.57	2.65432e-08
42.828	2.938e-09		482.582	9.9377e-14	106.442	2.63946e-08
43.1771	2.933e-09		486.534	9.9248e-14	107.313	2.64428e-08
43.5261	2.9359e-09		490.485	9.4535e-14	108.177	2.64129e-08
43.8752	2.9343e-09		494.436	9.8381e-14	109.041	2.63452e-08
44.2243	2.9325e-09		498.388	9.7667e-14	109.912	2.65149e-08
44.5733	2.932e-09		502.339	1.00733e-13	110.784	2.65222e-08
44.9224	2.9346e-09		506.29	1.06272e-13	111.648	2.65551e-08
45.2715	2.9374e-09		510.242	1.04029e-13	112.512	2.64273e-08
45.6205	2.9212e-09		514.193	9.9128e-14	113.383	2.6345e-08
45.9696	2.92e-09		518.145	1.02727e-13	114.255	2.63906e-08
46.3186	2.9224e-09		522.096	1.03633e-13	115.119	2.6408e-08
46.6677	2.9339e-09		526.047	1.09176e-13	115.983	2.63602e-08
47.0168	2.9331e-09		529.999	6.1266e-14	116.854	2.64249e-08
47.3658	2.9335e-09		533.95	7.6244e-14	117.726	2.63605e-08
47.7149	2.9334e-09		537.902	7.258e-14	118.59	2.64035e-08
48.064	2.9302e-09		541.853	6.241e-14	119.454	2.63389e-08
48.4131	2.9315e-09		545.804	7.9606e-14	120.325	2.63055e-08
48.7621	2.9245e-09		549.755	6.5583e-14	121.197	2.63089e-08
49.1112	2.9267e-09		553.707	6.4478e-14	122.061	2.63111e-08
49.4603	2.9271e-09		557.658	7.896e-14	122.925	2.62709e-08
49.8093	2.9195e-09		561.609	7.2437e-14	123.796	2.62571e-08
50.1584	2.9202e-09		565.56	7.5639e-14	124.668	2.62301e-08
50.5075	2.9297e-09		569.511	7.7362e-14	125.532	2.63188e-08
50.8565	2.9175e-09		573.463	7.724e-14	126.396	2.64621e-08
51.2056	2.9157e-09		577.414	7.6517e-14	127.267	2.64186e-08
51.5547	2.9101e-09		581.365	7.6029e-14	128.138	2.6415e-08
51.9038	2.9153e-09		585.316	7.2507e-14	129.003	2.63639e-08
52.2528	2.9071e-09		589.268	7.3084e-14	129.867	2.63463e-08
52.6019	2.9122e-09		593.219	7.1537e-14	130.738	2.63752e-08
52.951	2.9068e-09		597.17	7.5538e-14	131.609	2.63537e-08
53.3001	2.9058e-09		601.121	7.6798e-14	132.474	2.64269e-08
53.6491	2.8993e-09		605.072	7.5837e-14	133.338	2.64322e-08
53.9982	2.9084e-09		609.023	7.4741e-14	134.209	2.64103e-08
54.3473	2.9016e-09		612.974	7.7308e-14	135.08	2.63305e-08
54.6963	2.902e-09		616.926	7.8788e-14	135.945	2.64174e-08
55.0454	2.9177e-09		620.877	8.1096e-14	136.809	2.64131e-08
55.3945	2.904e-09		624.828	7.4944e-14	137.68	2.63715e-08
55.7435	2.8914e-09		628.779	7.0392e-14	138.551	2.63479e-08
56.0926	2.8907e-09		632.731	7.5323e-14	139.416	2.63103e-08
56.4417	2.8983e-09		636.682	7.288e-14	140.28	2.6247e-08
56.7908	2.8996e-09		640.633	7.456e-14	141.151	2.61715e-08
57.1399	2.8996e-09		644.584	7.3545e-14	142.022	2.629e-08
57.4889	2.8993e-09		648.536	7.4487e-14	142.887	2.62567e-08
57.838	2.9032e-09		652.487	7.6954e-14	143.751	2.63465e-08
58.187	2.912e-09		656.438	7.1689e-14	144.622	2.63392e-08
58.5361	2.9077e-09		660.389	1.02886e-13	145.493	2.64467e-08
58.8852	2.9039e-09		664.34	9.3383e-14	146.358	2.64559e-08
59.2342	2.8902e-09		668.292	8.13e-14	147.222	2.62935e-08
59.5833	2.8841e-09		672.243	1.01819e-13	148.093	2.6425e-08
59.9324	2.8859e-09		676.194	1.02166e-13	148.964	2.63382e-08
60.2814	2.8903e-09		680.146	1.03461e-13	149.829	2.63189e-08
60.6305	2.8903e-09		684.097	8.2234e-14	150.693	2.63096e-08
60.9796	2.8924e-09		688.049	1.03149e-13	151.564	2.61907e-08
61.3287	2.8864e-09		692	1.05336e-13	152.435	2.62541e-08
61.6777	2.887e-09		695.951	9.2316e-14	153.3	2.62503e-08
62.0267	2.8856e-09		699.903	5.4363e-14	154.164	2.62135e-08
62.3758	2.8864e-09		703.854	5.1481e-14	155.035	2.62171e-08
62.7248	2.8887e-09		707.805	5.1926e-14	155.907	2.62115e-08
63.0739	2.9015e-09		711.756	5.4047e-14	156.771	2.63999e-08
63.423	2.8973e-09		715.708	5.5074e-14	157.635	2.64064e-08
63.7721	2.8926e-09		719.659	5.5268e-14	158.506	2.63685e-08
64.1212	2.8975e-09		723.61	5.2212e-14	159.378	2.63705e-08
64.4702	2.8957e-09		727.562	5.3168e-14	160.242	2.633e-08
64.8193	2.8925e-09		731.513	5.4068e-14	161.106	2.64095e-08
65.1684	2.8891e-09		735.464	5.5851e-14	161.977	2.63213e-08
65.5174	2.8859e-09		739.416	5.666e-14	162.849	2.63183e-08
65.8665	2.8898e-09		743.367	5.4004e-14	163.713	2.6396e-08
66.2155	2.8873e-09		747.318	5.8326e-14	164.577	2.63599e-08
66.5646	2.8951e-09		751.269	6.0812e-14	165.448	2.62806e-08
66.9137	2.8923e-09		755.221	5.1679e-14	166.32	2.62984e-08
67.2627	2.887e-09		759.172	4.9679e-14	167.184	2.62807e-08
67.6118	2.8843e-09		763.123	5.3865e-14	168.048	2.63532e-08
67.9609	2.886e-09		767.074	5.7482e-14	168.919	2.62107e-08
68.3099	2.8864e-09		771.026	5.223e-14	169.791	2.63373e-08
68.659	2.8851e-09		774.977	5.2482e-14	170.655	2.63329e-08
69.0081	2.8869e-09		778.928	5.0188e-14	171.519	2.62876e-08
69.3571	2.8858e-09		782.88	5.2462e-14	172.391	2.62143e-08
69.7062	2.8902e-09		786.831	5.4791e-14	173.262	2.62608e-08
70.0552	2.8818e-09		790.783	5.4317e-14	174.126	2.62673e-08
70.4043	2.8893e-09		794.734	5.1786e-14	174.99	2.62784e-08
70.7533	2.8775e-09		798.685	4.8359e-14	175.862	2.62265e-08
71.1024	2.8783e-09		802.637	4.9246e-14	176.733	2.62723e-08
71.4515	2.8764e-09		806.588	5.2121e-14	177.597	2.62257e-08
71.8005	2.8699e-09		810.539	7.6639e-14	178.462	2.62276e-08
72.1496	2.8813e-09		814.49	8.0245e-14	179.333	2.6099e-08
72.4987	2.879e-09		818.442	5.381e-14	180.204	2.61707e-08
72.8477	2.8834e-09		822.393	5.177e-14	181.068	2.61363e-08
73.1968	2.879e-09		826.344	5.2783e-14	181.933	2.60204e-08
73.5458	2.8743e-09		830.296	5.0711e-14	182.804	2.60628e-08
73.8949	2.8887e-09		834.247	5.2084e-14	183.675	2.60614e-08
74.244	2.8877e-09		838.198	5.3489e-14	184.539	2.61096e-08
74.5931	2.889e-09		842.149	7.4979e-14	185.404	2.60486e-08
74.9421	2.8943e-09		846.1	7.4361e-14	186.275	2.60263e-08
75.2912	2.8856e-09		850.051	7.5897e-14	187.146	2.6049e-08
75.6403	2.8899e-09		854.003	5.3192e-14	188.01	2.60483e-08
75.9893	2.8919e-09		857.954	5.4319e-14	188.875	2.60876e-08
76.3384	2.8795e-09		861.905	5.3431e-14	189.746	2.60388e-08
76.6875	2.885e-09		865.857	5.2171e-14	190.617	2.60649e-08
77.0366	2.8849e-09		869.808	7.7304e-14	191.482	2.60648e-08
77.3856	2.8883e-09		873.76	7.6641e-14	192.346	2.61457e-08
77.7347	2.8794e-09		877.711	7.2241e-14	193.217	2.6091e-08
78.0838	2.8736e-09		881.662	7.3713e-14	194.088	2.6137e-08
78.4328	2.8708e-09		885.613	7.6681e-14	194.953	2.61422e-08
78.7819	2.881e-09		889.564	7.6851e-14	195.817	2.60423e-08
79.131	2.8849e-09		893.515	7.8458e-14	196.688	2.59059e-08
79.4801	2.8765e-09		897.466	7.9642e-14	197.559	2.60632e-08
79.8291	2.8705e-09		901.417	8.1654e-14	198.424	2.59839e-08
80.1782	2.8622e-09		905.368	8.0123e-14	199.288	2.6002e-08
80.5273	2.8673e-09		909.319	7.989e-14	200.159	2.60682e-08
80.8763	2.8707e-09		913.27	7.6458e-14	201.03	2.60312e-08
81.2254	2.8709e-09		917.222	7.7127e-14	201.895	2.6067e-08
81.5745	2.8711e-09		921.173	7.5058e-14	202.759	2.60408e-08
81.9236	2.8736e-09		925.124	7.7276e-14	203.63	2.60874e-08
82.2726	2.8751e-09		929.075	7.9292e-14	204.502	2.61339e-08
82.6217	2.8755e-09		933.026	7.6291e-14	205.366	2.59502e-08
82.9708	2.8676e-09		936.978	6.6374e-14	206.23	2.59855e-08
83.3199	2.87e-09		940.929	5.2507e-14	207.101	2.6015e-08
83.669	2.8711e-09		944.88	5.3197e-14	207.973	2.60981e-08
84.0181	2.8684e-09		948.831	5.3113e-14	208.837	2.61501e-08
84.3671	2.8769e-09		952.783	6.1006e-14	209.701	2.60612e-08
84.7162	2.8698e-09		956.734	5.3713e-14	210.572	2.60728e-08
85.0653	2.8663e-09		960.686	5.5337e-14	211.444	2.60324e-08
85.4143	2.8638e-09		964.637	5.3891e-14	212.308	2.60773e-08
85.7634	2.8758e-09		968.588	5.7374e-14	213.172	2.61186e-08
86.1125	2.8624e-09		972.539	5.2727e-14	214.044	2.60875e-08
86.4616	2.8637e-09		976.491	5.398e-14	214.915	2.60832e-08
86.8106	2.862e-09		980.442	5.66e-14	215.779	2.60869e-08
87.1597	2.8576e-09		984.393	5.2488e-14	216.643	2.60619e-08
87.5087	2.8621e-09		988.345	5.3425e-14	217.515	2.59598e-08
87.8578	2.8614e-09		992.295	8.146e-14	218.386	2.59724e-08
88.2068	2.8651e-09		996.2	8.2096e-14	219.25	2.59732e-08
88.5559	2.8637e-09		1000.2	7.6584e-14	220.114	2.597e-08
88.905	2.8724e-09		1004.1	8.1328e-14	220.986	2.59854e-08
89.2541	2.8708e-09		1008.1	7.9738e-14	221.857	2.60259e-08
89.6032	2.869e-09		1012.1	7.5835e-14	222.721	2.60072e-08
89.9523	2.8614e-09		1016	8.0034e-14	223.585	2.61291e-08
90.3014	2.8645e-09		1020	7.6771e-14	224.457	2.61029e-08
90.6505	2.8584e-09		1023.9	7.6198e-14	225.328	2.61057e-08
90.9995	2.8785e-09		1027.9	7.6643e-14	226.192	2.61715e-08
91.3486	2.8633e-09		1031.8	8.098e-14	227.056	2.61627e-08
91.6977	2.8629e-09		1035.8	5.325e-14	227.928	2.61562e-08
92.0467	2.8615e-09		1039.7	5.285e-14	228.799	2.61576e-08
92.3958	2.8611e-09		1043.7	5.6725e-14	229.663	2.61258e-08
92.7449	2.8529e-09		1047.6	5.2138e-14	230.527	2.60278e-08
93.0939	2.8597e-09		1051.6	5.0588e-14	231.399	2.60208e-08
93.443	2.8604e-09		1055.5	5.3135e-14	232.27	2.59616e-08
93.792	2.8554e-09		1059.5	5.889e-14	233.134	2.6084e-08
94.1411	2.8615e-09		1063.4	5.677e-14	233.998	2.60826e-08
94.4902	2.8616e-09		1067.4	5.5011e-14	234.87	2.6033e-08
94.8392	2.8652e-09		1071.3	7.8257e-14	235.741	2.59336e-08
95.1883	2.8701e-09		1075.3	7.8833e-14	236.605	2.58889e-08
95.5374	2.8628e-09		1079.2	8.2199e-14	237.469	2.59768e-08
95.8864	2.8592e-09		1083.2	7.8862e-14	238.341	2.59072e-08
96.2355	2.8661e-09		1087.1	7.4505e-14	239.212	2.59219e-08
96.5846	2.8668e-09		1091.1	7.5173e-14	240.076	2.59417e-08
96.9336	2.8618e-09		1095	7.398e-14	240.94	2.59689e-08
97.2827	2.867e-09		1099	7.5294e-14	241.812	2.59739e-08
97.6318	2.8756e-09		1102.9	8.1577e-14	242.683	2.59565e-08
97.9808	2.8762e-09		1106.9	7.872e-14	243.547	2.6014e-08
98.3299	2.8675e-09		1110.8	5.6823e-14	244.411	2.59092e-08
98.679	2.8752e-09		1114.8	7.9186e-14	245.283	2.59107e-08
99.028	2.8673e-09		1118.7	7.5952e-14	246.154	2.58599e-08
99.3771	2.8714e-09		1122.7	7.3893e-14	247.018	2.58408e-08
99.7262	2.8745e-09		1126.6	7.4365e-14	247.882	2.58603e-08
100.075	2.8641e-09		1130.6	7.9917e-14	248.754	2.57909e-08
100.424	2.8723e-09		1134.5	8.0364e-14	249.625	2.59656e-08
100.773	2.8666e-09		1138.5	8.1414e-14	250.489	2.58335e-08
101.123	2.857e-09		1142.4	7.9467e-14	251.354	2.57466e-08
101.472	2.8603e-09		1146.4	8.0311e-14	252.225	2.58437e-08
101.821	2.8629e-09		1150.3	7.8892e-14	253.096	2.58055e-08
102.17	2.8638e-09		1154.3	7.8709e-14	253.96	2.58606e-08
102.519	2.8635e-09		1158.2	8.2041e-14	254.825	2.57395e-08
102.868	2.8632e-09		1162.2	7.9392e-14	255.696	2.57237e-08
103.217	2.8634e-09		1166.1	7.7146e-14	256.567	2.58043e-08
103.566	2.8587e-09		1170.1	7.7274e-14	257.432	2.57883e-08
103.915	2.871e-09		1174.1	8.1191e-14	258.296	2.57912e-08
104.264	2.8671e-09		1178	7.9505e-14	259.167	2.57592e-08
104.613	2.8665e-09		1182	8.3948e-14	260.038	2.57767e-08
104.962	2.8791e-09		1185.9	8.0917e-14	260.903	2.58011e-08
105.311	2.8564e-09		1189.9	8.0962e-14	261.767	2.58378e-08
105.66	2.8657e-09		1193.8	8.3687e-14	262.638	2.57804e-08
106.009	2.8676e-09		1197.8	7.7503e-14	263.509	2.57943e-08
106.359	2.8678e-09		1201.7	7.883e-14	264.374	2.58246e-08
106.707	2.8659e-09		1205.7	8.2639e-14	265.238	2.5793e-08
107.057	2.857e-09		1209.6	8.0857e-14	266.109	2.59451e-08
107.406	2.8587e-09		1213.6	7.7379e-14	266.981	2.5876e-08
107.755	2.853e-09		1217.5	7.8165e-14	267.845	2.58789e-08
108.104	2.8523e-09		1221.5	5.6431e-14	268.709	2.58457e-08
108.453	2.8553e-09		1225.4	5.5858e-14	269.58	2.57957e-08
108.802	2.857e-09		1229.4	5.8375e-14	270.452	2.57547e-08
109.151	2.8543e-09		1233.3	5.5687e-14	271.316	2.58019e-08
109.5	2.8731e-09		1237.3	5.8587e-14	272.18	2.57706e-08
109.849	2.8491e-09		1241.2	5.7611e-14	273.051	2.57863e-08
110.198	2.8564e-09		1245.2	5.5676e-14	273.923	2.57803e-08
110.547	2.8485e-09		1249.1	5.5971e-14	274.787	2.584e-08
110.896	2.8623e-09		1253.1	5.5283e-14	275.651	2.57287e-08
111.246	2.862e-09		1257	5.5539e-14	276.522	2.57566e-08
111.595	2.8635e-09		1261	5.752e-14	277.394	2.568e-08
111.944	2.8593e-09		1264.9	5.6851e-14	278.258	2.56566e-08
112.293	2.8547e-09		1268.9	5.3861e-14	279.122	2.57026e-08
112.642	2.8551e-09		1272.8	5.5021e-14	279.993	2.55132e-08
112.991	2.8474e-09		1276.8	5.7662e-14	280.865	2.54601e-08
113.34	2.8486e-09		1280.7	6.3672e-14	281.729	2.54378e-08
113.689	2.8446e-09		1284.7	6.0072e-14	282.593	2.55241e-08
114.038	2.8452e-09		1288.6	5.3569e-14	283.464	2.55123e-08
114.387	2.8464e-09		1292.6	5.4449e-14	284.336	2.55659e-08
114.736	2.8435e-09		1296.5	5.362e-14	285.2	2.55325e-08
115.085	2.8418e-09		1300.5	5.3416e-14	286.064	2.55303e-08
115.434	2.8419e-09		1304.4	5.227e-14	286.935	2.54984e-08
115.783	2.8428e-09		1308.4	5.2069e-14	287.807	2.55289e-08
116.132	2.8374e-09		1312.3	5.5252e-14	288.671	2.55782e-08
116.481	2.8391e-09		1316.3	5.1866e-14	289.535	2.54905e-08
116.831	2.8418e-09		1320.2	5.4847e-14	290.406	2.53386e-08
117.18	2.8401e-09		1324.2	5.2151e-14	291.278	2.54199e-08
117.529	2.8425e-09		1328.1	5.3209e-14	292.142	2.53895e-08
117.878	2.8356e-09		1332.1	5.235e-14	293.006	2.53198e-08
118.227	2.8401e-09		1336.1	5.5893e-14	293.877	2.53623e-08
118.576	2.8432e-09		1340	5.4171e-14	294.749	2.54297e-08
118.925	2.8531e-09		1344	5.3748e-14	295.613	2.53914e-08
119.274	2.85e-09		1347.9	5.4394e-14	296.477	2.53765e-08
119.623	2.8462e-09		1351.9	5.3391e-14	297.348	2.54022e-08
119.972	2.8486e-09		1355.8	5.7435e-14	298.219	2.5358e-08
120.321	2.8527e-09		1359.8	5.2948e-14	299.084	2.54302e-08
120.67	2.8554e-09		1363.7	5.8753e-14	299.948	2.54598e-08
121.019	2.8532e-09		1367.7	5.7086e-14	300.819	2.54453e-08
121.368	2.8512e-09		1371.6	5.7044e-14	301.691	2.54084e-08
121.718	2.8623e-09		1375.6	6.1225e-14	302.555	2.53365e-08
122.067	2.8625e-09		1379.5	5.3975e-14	303.419	2.53354e-08
122.416	2.8569e-09		1383.5	5.3659e-14	304.29	2.53739e-08
122.765	2.8614e-09		1387.4	5.4821e-14	305.162	2.53728e-08
123.114	2.8481e-09		1391.4	5.3506e-14	306.026	2.53202e-08
123.463	2.8412e-09		1395.3	5.6652e-14	306.89	2.53263e-08
123.812	2.8425e-09		1399.3	5.4399e-14	307.761	2.52992e-08
124.161	2.8463e-09		1403.2	5.8304e-14	308.633	2.52683e-08
124.51	2.849e-09		1407.2	5.7626e-14	309.497	2.53278e-08
124.859	2.8433e-09		1411.1	5.9892e-14	310.361	2.53588e-08
125.208	2.8407e-09		1415.1	5.859e-14	311.232	2.52864e-08
125.557	2.8359e-09		1419	5.9255e-14	312.104	2.53296e-08
125.906	2.8342e-09		1423	5.8833e-14	312.968	2.52246e-08
126.255	2.837e-09		1426.9	6.0298e-14	313.832	2.52556e-08
126.605	2.8346e-09		1430.9	5.4767e-14	314.704	2.51787e-08
126.954	2.8409e-09		1434.8	5.6045e-14	315.575	2.52631e-08
127.303	2.8361e-09		1438.8	6.5661e-14	316.439	2.52828e-08
127.652	2.8316e-09		1442.7	8.5826e-14	317.304	2.52547e-08
128.001	2.8355e-09		1446.7	8.6174e-14	318.175	2.52587e-08
128.35	2.8424e-09		1450.6	8.1474e-14	319.046	2.52548e-08
128.699	3.1071e-09		1454.6	7.745e-14	319.91	2.53099e-08
129.258	2.19096e-10		1458.5	7.7798e-14	320.775	2.53111e-08
129.694	2.1826e-10		1462.5	7.934e-14	321.646	2.51965e-08
130.13	2.1559e-10		1466.4	8.4262e-14	322.517	2.52544e-08
130.566	2.13645e-10		1470.4	8.4266e-14	323.381	2.52451e-08
131.001	2.12018e-10		1474.3	6.3777e-14	324.246	2.51613e-08
131.437	2.1084e-10		1478.3	5.7547e-14	325.117	2.51707e-08
131.873	2.08052e-10		1482.2	5.3288e-14	325.988	2.51962e-08
132.309	2.0664e-10		1486.2	4.9006e-14	326.852	2.52848e-08
132.744	2.05598e-10		1490.2	5.2229e-14	327.717	2.52702e-08
133.18	2.04995e-10		1494.1	5.1531e-14	328.588	2.52501e-08
133.616	2.03726e-10		1498.1	5.7085e-14	329.459	2.52895e-08
134.052	2.03882e-10		1502	5.3291e-14	330.324	2.51988e-08
134.487	2.04033e-10		1506	5.3431e-14	331.188	2.52222e-08
134.923	2.04093e-10		1509.9	5.0409e-14	332.059	2.52715e-08
135.359	2.03675e-10		1513.9	5.3582e-14	332.93	2.52925e-08
135.794	2.03225e-10		1517.8	5.1138e-14	333.795	2.52536e-08
136.23	2.03171e-10		1521.8	5.395e-14	334.659	2.52468e-08
136.666	2.02776e-10		1525.7	5.2192e-14	335.53	2.52253e-08
137.102	2.0314e-10		1529.7	5.5497e-14	336.402	2.51896e-08
137.537	2.02709e-10		1533.6	5.2528e-14	337.266	2.51897e-08
137.973	2.02192e-10		1537.6	5.1856e-14	338.13	2.52143e-08
138.409	2.03098e-10		1541.5	5.1376e-14	339.001	2.52364e-08
138.845	2.02909e-10		1545.5	4.9327e-14	339.873	2.52875e-08
139.28	2.02483e-10		1549.4	4.9999e-14	340.737	2.51033e-08
139.716	2.02549e-10		1553.4	5.062e-14	341.601	2.51577e-08
140.152	2.03192e-10		1557.3	4.923e-14	342.473	2.51221e-08
140.588	2.02621e-10		1561.3	5.1339e-14	343.344	2.52571e-08
141.023	2.02089e-10		1565.2	4.8329e-14	344.208	2.51711e-08
141.459	2.02804e-10		1569.2	4.8978e-14	345.072	2.52481e-08
141.895	2.0239e-10		1573.1	5.5842e-14	345.943	2.51371e-08
142.331	2.02947e-10		1577.1	5.6713e-14	346.815	2.51915e-08
142.766	2.02752e-10		1581	4.9725e-14	347.679	2.52509e-08
143.202	2.03119e-10		1585	5.0474e-14	348.543	2.52397e-08
143.638	2.02688e-10		1588.9	5.1496e-14	349.414	2.51599e-08
144.074	2.02653e-10		1592.9	5.0817e-14	350.286	2.51186e-08
144.509	2.02779e-10		1596.8	4.6187e-14	351.15	2.5104e-08
144.945	2.02368e-10		1600.8	4.9716e-14	352.014	2.5189e-08
145.381	2.0305e-10		1604.7	7.3467e-14	352.885	2.50854e-08
145.817	2.04391e-10		1608.7	7.2818e-14	353.757	2.51466e-08
146.252	2.04868e-10		1612.6	7.7152e-14	354.621	2.51197e-08
146.688	2.04653e-10		1616.6	7.7975e-14	355.485	2.51399e-08
147.124	2.04158e-10		1620.5	7.4841e-14	356.356	2.51664e-08
147.56	2.04983e-10		1624.5	8.113e-14	357.228	2.51377e-08
147.995	2.05591e-10		1628.4	7.5956e-14	358.092	2.51423e-08
148.431	2.06635e-10		1632.4	7.5747e-14	358.956	2.51338e-08
148.867	2.06158e-10		1636.3	7.242e-14	359.827	2.51046e-08
149.303	2.07041e-10		1640.3	7.5708e-14	360.699	2.51298e-08
149.738	2.06632e-10		1644.3	7.4768e-14	361.563	2.50937e-08
150.174	2.06467e-10		1648.2	7.7173e-14	362.427	2.51722e-08
150.61	2.0647e-10		1652.2	7.626e-14	363.298	2.51761e-08
151.046	2.06892e-10		1656.1	7.2814e-14	364.17	2.51885e-08
151.481	2.06883e-10		1660.1	8.0458e-14	365.034	2.51916e-08
151.917	2.06426e-10		1664	7.3091e-14	365.898	2.51635e-08
152.353	2.06558e-10		1668	7.6208e-14	366.769	2.5153e-08
152.789	2.06877e-10		1671.9	7.4474e-14	367.64	2.5104e-08
153.224	2.06694e-10		1675.9	7.787e-14	368.505	2.51292e-08
153.66	2.07003e-10		1679.8	7.6966e-14	369.369	2.51408e-08
154.096	2.07383e-10		1683.8	7.7971e-14	370.24	2.51532e-08
154.532	2.08213e-10		1687.7	7.6039e-14	371.111	2.51126e-08
154.967	2.08017e-10		1691.7	7.849e-14	371.976	2.51352e-08
155.403	2.08522e-10		1695.6	7.5942e-14	372.84	2.50548e-08
155.839	2.08332e-10		1699.6	7.408e-14	373.711	2.50212e-08
156.275	2.08942e-10		1703.5	7.8363e-14	374.583	2.49685e-08
156.71	2.08377e-10		1707.5	7.7506e-14	375.447	2.50388e-08
157.146	2.08003e-10		1711.4	8.1533e-14	376.311	2.50912e-08
157.582	2.0808e-10		1715.4	8.1072e-14	377.182	2.51278e-08
158.018	2.07892e-10		1719.3	8.0427e-14	378.054	2.51238e-08
158.453	2.07843e-10		1723.3	8.0168e-14	378.918	2.50591e-08
158.889	2.07773e-10		1727.2	8.2006e-14	379.782	2.51322e-08
159.325	2.08676e-10		1731.2	7.7755e-14	380.653	2.50896e-08
159.761	2.0852e-10		1735.1	7.7045e-14	381.525	2.51059e-08
160.196	2.07917e-10		1739.1	7.2074e-14	382.389	2.50602e-08
160.632	2.07811e-10		1743	7.3829e-14	383.253	2.50197e-08
161.068	2.07899e-10		1747	7.6361e-14	384.125	2.51921e-08
161.504	2.08194e-10		1750.9	7.5596e-14	384.996	2.51381e-08
161.939	2.08581e-10		1754.9	7.3117e-14	385.86	2.50904e-08
162.375	2.08494e-10		1758.8	7.8947e-14	386.724	2.5015e-08
162.811	2.08955e-10		1762.8	5.4179e-14	387.596	2.50366e-08
163.247	2.0872e-10		1766.7	5.8491e-14	388.467	2.50735e-08
163.682	2.0853e-10		1770.7	5.7589e-14	389.331	2.50404e-08
164.118	2.09053e-10		1774.6	5.815e-14	390.195	2.51134e-08
164.554	2.08589e-10		1778.6	5.4633e-14	391.067	2.51263e-08
164.99	2.08951e-10		1782.5	5.7395e-14	391.938	2.50882e-08
165.425	2.08748e-10		1786.5	5.2732e-14	392.802	2.51019e-08
165.861	2.10125e-10		1790.4	5.3595e-14	393.667	2.49889e-08
166.297	2.08983e-10		1794.4	5.2156e-14	394.538	2.50411e-08
166.733	2.09445e-10		1798.3	5.2228e-14	395.409	2.51295e-08
167.168	2.10508e-10		1802.3	4.9851e-14	396.274	2.50571e-08
167.604	2.10178e-10		1806.2	4.9114e-14	397.138	2.50727e-08
168.04	2.10633e-10		1810.2	5.0332e-14	398.009	2.51166e-08
168.476	2.10463e-10		1814.2	5.3421e-14	398.88	2.54682e-08
168.912	2.10942e-10		1818.1	5.4421e-14	399.745	2.49783e-08
169.347	2.10634e-10		1822.1	5.9035e-14	400.609	2.50405e-08
169.783	2.10955e-10		1826	5.3819e-14	401.48	2.50898e-08
170.219	2.10766e-10		1830	5.3477e-14	402.351	2.50237e-08
170.655	2.10457e-10		1833.9	5.3715e-14	403.216	2.50383e-08
171.09	2.10726e-10		1837.9	5.4894e-14	404.08	2.50613e-08
171.526	2.1001e-10		1841.8	5.4242e-14	404.951	2.50472e-08
171.962	2.10226e-10		1845.8	5.9309e-14	405.823	2.50262e-08
172.398	2.11171e-10		1849.7	4.8461e-14	406.687	2.50071e-08
172.833	2.10823e-10		1853.7	5.1293e-14	407.551	2.50185e-08
173.269	2.1053e-10		1857.6	5.1829e-14	408.423	2.50199e-08
173.705	2.10802e-10		1861.6	5.1103e-14	409.294	2.5034e-08
174.141	2.10939e-10		1865.5	5.0159e-14	410.158	2.51189e-08
174.577	2.1097e-10		1869.5	5.2378e-14	411.022	2.4968e-08
175.012	2.11382e-10		1873.4	5.1735e-14	411.894	2.48708e-08
175.448	2.10954e-10		1877.4	5.5208e-14	412.765	2.50474e-08
175.884	2.11169e-10		1881.3	5.6277e-14	413.629	2.49378e-08
176.32	2.11793e-10		1885.3	5.5071e-14	414.493	2.50171e-08
176.755	2.11155e-10		1889.2	5.3054e-14	415.365	2.48874e-08
177.191	2.11888e-10		1893.2	5.7514e-14	416.236	2.50121e-08
177.627	2.1251e-10		1897.1	5.3619e-14	417.1	2.51092e-08
178.063	2.12202e-10		1901.1	5.5939e-14	417.965	2.49842e-08
178.498	2.1159e-10		1905	5.3196e-14	418.836	2.50215e-08
178.934	2.11226e-10		1909	5.9201e-14	419.707	2.5025e-08
179.37	2.11928e-10		1912.9	5.4053e-14	420.571	2.50229e-08
179.805	2.1177e-10		1916.9	5.0074e-14	421.436	2.50212e-08
180.241	2.12186e-10		1920.8	5.5312e-14	422.307	2.5086e-08
180.677	2.11947e-10		1924.8	5.3304e-14	423.178	2.49817e-08
181.113	2.11931e-10		1928.7	4.9971e-14	424.042	2.50082e-08
181.549	2.11884e-10		1932.7	4.8142e-14	424.907	2.49384e-08
181.984	2.12037e-10		1936.6	4.6958e-14	425.778	2.49819e-08
182.42	2.12745e-10		1940.6	5.0273e-14	426.649	2.49547e-08
182.856	2.12399e-10		1944.5	4.9298e-14	427.514	2.4989e-08
183.292	2.13432e-10		1948.5	5.1205e-14	428.378	2.50213e-08
183.727	2.13696e-10		1952.4	5.0748e-14	429.249	2.49657e-08
184.163	2.12838e-10		1956.4	7.369e-14	430.12	2.48994e-08
184.599	2.12778e-10		1960.3	8.032e-14	430.985	2.48786e-08
185.035	2.12861e-10		1964.3	7.3672e-14	431.849	2.50298e-08
185.47	2.13474e-10		1968.3	5.1541e-14	432.72	2.49484e-08
185.906	2.1278e-10		1972.2	4.8514e-14	433.591	2.49091e-08
186.342	2.13471e-10		1976.2	5.5543e-14	434.456	2.49432e-08
186.778	2.13639e-10		1980.1	5.1566e-14	435.32	2.49082e-08
187.214	2.14344e-10		1984.1	4.6887e-14	436.191	2.47875e-08
187.649	2.14424e-10		1988	4.6421e-14	437.062	2.50672e-08
188.085	2.13749e-10		1992	5.2346e-14	437.926	2.49212e-08
188.521	2.14389e-10		1995.9	5.1672e-14	438.791	2.49347e-08
188.957	2.14147e-10		1999.9	5.2571e-14	439.662	2.50338e-08
189.392	2.14243e-10		2003.8	5.4692e-14	440.533	2.4974e-08
189.828	2.14984e-10		2007.8	5.7344e-14	441.397	2.49848e-08
190.264	2.15476e-10		2011.7	6.1048e-14	442.262	2.49372e-08
190.7	2.15243e-10		2015.7	7.0652e-14	443.133	2.49972e-08
191.135	2.14936e-10		2019.6	7.4736e-14	444.004	2.49334e-08
191.571	2.16317e-10		2023.6	7.4458e-14	444.868	2.50459e-08
192.007	2.15426e-10		2027.5	7.537e-14	445.733	2.50956e-08
192.442	2.15764e-10		2031.5	7.2519e-14	446.604	2.50491e-08
192.878	2.15495e-10		2035.4	7.4398e-14	447.475	2.49893e-08
193.314	2.15259e-10		2039.4	7.4996e-14	448.339	2.49866e-08
193.75	2.15458e-10		2043.3	7.4982e-14	449.204	2.48703e-08
194.185	2.16317e-10		2047.3	7.5771e-14	450.075	2.48217e-08
194.621	2.15277e-10		2051.2	7.5722e-14	450.946	2.48122e-08
195.057	2.15625e-10		2055.2	7.5113e-14	451.81	2.49766e-08
195.493	2.15891e-10		2059.1	7.3967e-14	452.675	2.49203e-08
195.928	2.16574e-10		2063.1	7.6044e-14	453.546	2.4786e-08
196.364	2.17181e-10		2067	7.86e-14	454.417	2.48317e-08
196.8	2.16394e-10		2071	7.6116e-14	455.281	2.48382e-08
197.236	2.16087e-10		2074.9	7.5472e-14	456.146	2.47115e-08
197.671	2.15246e-10		2078.9	7.4805e-14	457.017	2.47039e-08
198.107	2.16067e-10		2082.8	7.2579e-14	457.888	2.48046e-08
198.543	2.16129e-10		2086.8	7.6545e-14	458.752	2.4856e-08
198.978	2.1641e-10		2090.7	7.2766e-14	459.617	2.48836e-08
199.414	2.16073e-10		2094.7	7.3375e-14	460.488	2.48506e-08
199.85	2.1618e-10		2098.6	7.4421e-14	461.359	2.48167e-08
200.286	2.16514e-10		2102.6	7.7696e-14	462.224	2.47593e-08
200.722	2.16633e-10		2106.5	7.8825e-14	463.088	2.48252e-08
201.157	2.16416e-10		2110.5	7.8053e-14	463.959	2.47903e-08
201.593	2.16549e-10		2114.4	7.9313e-14	464.83	2.48913e-08
202.029	2.17004e-10		2118.4	7.7203e-14	465.695	2.48082e-08
202.464	2.17549e-10		2122.3	7.5282e-14	466.559	2.48463e-08
202.9	2.17222e-10		2126.3	7.3757e-14	467.43	2.48042e-08
203.336	2.17486e-10		2130.3	7.6523e-14	468.301	2.48499e-08
203.772	2.17445e-10		2134.2	7.1555e-14	469.166	2.48469e-08
204.207	2.17579e-10		2138.2	7.4104e-14	470.03	2.47876e-08
204.643	2.17186e-10		2142.1	7.7256e-14	470.901	2.4819e-08
205.079	2.17241e-10		2146.1	7.7325e-14	471.773	2.48457e-08
205.514	2.17682e-10		2150	7.8998e-14	472.637	2.47972e-08
205.95	2.17476e-10		2154	7.9595e-14	473.501	2.47749e-08
206.386	2.17707e-10		2157.9	4.9817e-14	474.373	2.48175e-08
206.822	2.17482e-10		2161.9	5.1041e-14	475.244	2.49168e-08
207.257	2.17418e-10		2165.8	5.2635e-14	476.108	2.49305e-08
207.693	2.17321e-10		2169.8	5.1351e-14	476.972	2.49128e-08
208.129	2.17453e-10		2173.7	5.0036e-14	477.844	2.49265e-08
208.565	2.17744e-10		2177.7	4.9307e-14	478.715	2.5005e-08
209	2.17358e-10		2181.6	4.9936e-14	479.579	2.48874e-08
209.436	2.17061e-10		2185.6	5.1074e-14	480.443	2.47684e-08
209.872	2.16766e-10		2189.5	4.904e-14	481.315	2.48207e-08
210.308	2.1667e-10		2193.5	5.1863e-14	482.186	2.47249e-08
210.743	2.17472e-10		2197.4	5.2072e-14	483.05	2.47499e-08
211.179	2.17546e-10		2201.4	4.858e-14	483.914	2.47551e-08
211.615	2.1798e-10		2205.3	4.7146e-14	484.786	2.47799e-08
212.051	2.17698e-10		2209.3	5.3211e-14	485.657	2.47436e-08
212.486	2.17819e-10		2213.2	5.3025e-14	486.522	2.46718e-08
212.922	2.17888e-10		2217.2	5.2401e-14	487.386	2.47659e-08
213.358	2.19674e-10		2221.1	5.3911e-14	488.257	2.47175e-08
213.793	2.19447e-10		2225.1	5.201e-14	489.128	2.47081e-08
214.229	2.19579e-10		2229	5.2285e-14	489.993	2.4695e-08
214.665	2.19312e-10		2233	4.8567e-14	490.857	2.48223e-08
215.101	2.20821e-10		2236.9	4.9154e-14	491.728	2.47868e-08
215.536	2.20603e-10		2240.9	5.47e-14	492.599	2.48468e-08
215.972	2.20419e-10		2244.8	5.7054e-14	493.464	2.48398e-08
216.408	2.20259e-10		2248.8	5.5964e-14	494.328	2.48191e-08
216.844	2.20313e-10		2252.7	4.9503e-14	495.199	2.47688e-08
217.279	2.19736e-10		2256.7	5.1164e-14	496.07	2.48093e-08
217.715	2.20113e-10		2260.6	5.1097e-14	496.935	2.47715e-08
218.151	2.19908e-10		2264.6	5.0676e-14	497.799	2.48041e-08
218.587	2.19846e-10		2268.5	4.5909e-14	498.67	2.46009e-08
219.022	2.20657e-10		2272.5	4.8132e-14	499.541	2.47707e-08
219.458	2.19836e-10		2276.4	4.9917e-14	500.406	2.47687e-08
219.894	2.20746e-10		2280.4	4.9965e-14	501.27	2.47927e-08
220.33	2.21167e-10		2284.4	4.8726e-14	502.141	2.47126e-08
220.765	2.21156e-10		2288.3	4.8306e-14	503.012	2.48968e-08
221.201	2.21574e-10		2292.3	4.682e-14	503.877	2.48303e-08
221.637	2.2175e-10		2296.2	4.4323e-14	504.741	2.48088e-08
222.073	2.22016e-10		2300.2	4.7713e-14	505.612	2.48008e-08
222.508	2.22513e-10		2304.1	7.2962e-14	506.483	2.47675e-08
222.944	2.22355e-10		2308.1	7.799e-14	507.348	2.48421e-08
223.38	2.22465e-10		2312	7.5524e-14	508.212	2.4818e-08
223.816	2.22374e-10		2316	7.6244e-14	509.083	2.46841e-08
224.251	2.22346e-10		2319.9	7.5609e-14	509.954	2.46991e-08
224.687	2.22128e-10		2323.9	7.8789e-14	510.818	2.4814e-08
225.123	2.22104e-10		2327.8	7.6863e-14	511.683	2.49745e-08
225.559	2.22184e-10		2331.8	7.7856e-14	512.554	2.49374e-08
225.995	2.22589e-10		2335.7	7.8471e-14	513.425	2.49765e-08
226.43	2.22779e-10		2339.7	7.4278e-14	514.289	2.4934e-08
226.866	2.22997e-10		2343.6	7.941e-14	515.153	2.47785e-08
227.302	2.22476e-10		2347.6	7.6748e-14	516.025	2.47412e-08
227.738	2.22598e-10		2351.5	7.6205e-14	516.896	2.46833e-08
228.173	2.22734e-10		2355.5	8.2312e-14	517.76	2.47301e-08
228.609	2.22418e-10		2359.4	7.9593e-14	518.624	2.46799e-08
229.045	2.22381e-10		2363.4	7.3833e-14	519.496	2.47899e-08
229.481	2.23231e-10		2367.3	7.6705e-14	520.367	2.47651e-08
229.916	2.22994e-10		2371.3	7.7485e-14	521.231	2.47641e-08
230.352	2.22836e-10		2375.2	6.9247e-14	522.095	2.4774e-08
230.788	2.23297e-10		2379.2	7.1991e-14	522.967	2.46379e-08
231.224	2.23446e-10		2383.1	7.1908e-14	523.838	2.47649e-08
231.659	2.23459e-10		2387.1	4.6898e-14	524.702	2.47229e-08
232.095	2.23225e-10		2391	5.0492e-14	525.566	2.47234e-08
232.531	2.23835e-10		2395	5.1289e-14	526.438	2.4724e-08
232.967	2.23032e-10		2398.9	4.852e-14	527.309	2.48131e-08
233.402	2.23287e-10		2402.9	5.235e-14	528.173	2.47798e-08
233.838	2.2329e-10		2406.8	4.9177e-14	529.037	2.46888e-08
234.274	2.23042e-10		2410.8	5.9799e-14	529.909	2.4681e-08
234.71	2.23341e-10		2414.7	5.1022e-14	530.78	2.47398e-08
235.145	2.23951e-10		2418.7	5.4711e-14	531.644	2.47274e-08
235.581	2.23978e-10		2422.6	5.7195e-14	532.508	2.47569e-08
236.017	2.23511e-10		2426.6	5.5791e-14	533.379	2.47098e-08
236.453	2.24431e-10		2430.5	5.3281e-14	534.251	2.47117e-08
236.888	2.24833e-10		2434.5	5.2765e-14	535.115	2.47543e-08
237.324	2.25137e-10		2438.4	5.4681e-14	535.979	2.46852e-08
237.76	2.25006e-10		2442.4	5.4607e-14	536.85	2.46583e-08
238.196	2.24997e-10		2446.4	5.1699e-14	537.722	2.46743e-08
238.631	2.25542e-10		2450.3	5.2814e-14	538.586	2.46095e-08
239.067	2.24971e-10		2454.3	5.4508e-14	539.45	2.4606e-08
239.503	2.26234e-10		2458.2	5.5473e-14	540.321	2.46527e-08
239.939	2.25939e-10		2462.2	5.3043e-14	541.193	2.45837e-08
240.375	2.25641e-10		2466.1	5.238e-14	542.057	2.45622e-08
240.81	2.25489e-10		2470.1	5.1853e-14	542.921	2.45221e-08
241.246	2.3367e-10		2474	5.2566e-14	543.793	2.44564e-08
242.742	7.99303e-13		2478	4.9793e-14	544.664	2.4475e-08
244.011	7.12714e-13		2481.9	5.4987e-14	545.528	2.44142e-08
245.442	7.1636e-13		2485.9	5.3111e-14	546.392	2.44463e-08
246.712	7.23895e-13		2489.8	5.698e-14	547.264	2.43002e-08
247.981	7.22658e-13		2493.8	5.5906e-14	548.135	2.45486e-08
249.25	7.28768e-13		2497.7	5.5187e-14	548.999	2.45672e-08
250.519	7.35331e-13		2501.7	5.084e-14	549.864	2.45234e-08
251.789	7.32912e-13		2505.6	5.2441e-14	550.735	2.44358e-08
253.058	7.40222e-13		2509.6	4.9717e-14	551.606	2.44976e-08
254.327	7.42787e-13		2513.5	5.0437e-14	552.47	2.45442e-08
255.596	7.51478e-13		2517.5	4.9861e-14	553.335	2.44292e-08
256.865	7.52149e-13		2521.4	5.7199e-14	554.206	2.43382e-08
258.135	7.50164e-13		2525.4	5.2467e-14	555.077	2.4423e-08
259.404	7.44331e-13		2529.3	4.9551e-14	555.941	2.4447e-08
260.673	7.60522e-13		2533.3	5.3998e-14	556.806	2.44768e-08
261.942	7.44066e-13		2537.2	4.9019e-14	557.677	2.45458e-08
263.212	7.49085e-13		2541.2	4.9121e-14	558.548	2.45228e-08
264.481	7.5376e-13		2545.1	5.6503e-14	559.413	2.44312e-08
265.75	7.6595e-13		2549.1	5.1578e-14	560.277	2.44989e-08
267.019	7.84278e-13		2553	5.0472e-14	561.148	2.44967e-08
268.289	7.81693e-13		2557	5.1706e-14	562.019	2.44803e-08
269.558	7.90936e-13		2560.9	4.9187e-14	562.884	2.45005e-08
270.827	7.92171e-13		2564.9	4.9993e-14	563.748	2.45062e-08
272.096	7.80962e-13		2568.8	5.108e-14	564.619	2.44366e-08
273.366	7.75252e-13		2572.8	4.89e-14	565.491	2.44381e-08
274.635	7.79725e-13		2576.7	4.6434e-14	566.355	2.44967e-08
275.904	7.75384e-13		2580.7	7.2997e-14	567.219	2.45143e-08
277.173	7.82355e-13		2584.6	7.2932e-14	568.091	2.44863e-08
278.442	7.80335e-13		2588.6	7.0227e-14	568.962	2.4346e-08
279.712	7.89963e-13		2592.5	7.1693e-14	569.826	2.43314e-08
280.981	7.92818e-13		2596.5	7.6547e-14	570.69	2.44973e-08
282.25	7.9346e-13		2600.5	6.7941e-14	571.562	2.44418e-08
283.519	7.87363e-13		2604.4	5.149e-14	572.433	2.44795e-08
284.789	7.9645e-13		2608.4	5.142e-14	573.297	2.44469e-08
286.058	7.93274e-13		2612.3	4.5155e-14	574.162	2.43958e-08
287.327	8.00672e-13		2616.3	4.7484e-14	575.033	2.43722e-08
288.596	8.10429e-13		2620.2	4.8714e-14	575.904	2.44665e-08
289.865	8.13868e-13		2624.2	4.9623e-14	576.768	2.45021e-08
291.135	8.09618e-13		2628.1	4.3602e-14	577.633	2.43698e-08
292.404	8.16389e-13		2632.1	5.129e-14	578.504	2.43032e-08
293.673	8.15939e-13		2636	4.5799e-14	579.375	2.42732e-08
294.942	8.2016e-13		2640	4.6072e-14	580.239	2.43384e-08
296.212	8.23018e-13		2643.9	4.8985e-14	581.104	2.44423e-08
297.481	8.22239e-13		2647.9	4.9929e-14	581.975	2.43662e-08
298.75	8.2459e-13		2651.8	4.7947e-14	582.846	2.43833e-08
300.019	8.16349e-13		2655.8	5.2481e-14	583.711	2.43291e-08
301.289	8.22934e-13		2659.7	4.8699e-14	584.575	2.44222e-08
302.558	8.38941e-13		2663.7	4.9162e-14	585.446	2.43736e-08
303.827	8.4834e-13		2667.6	4.929e-14	586.317	2.43705e-08
305.096	8.43079e-13		2671.6	5.3912e-14	587.182	2.42991e-08
306.365	8.47363e-13		2675.5	4.8157e-14	588.046	2.42947e-08
307.635	8.55276e-13		2679.5	4.9962e-14	588.917	2.42924e-08
308.904	8.52534e-13		2683.4	5.4678e-14	589.788	2.44244e-08
310.173	8.61669e-13		2687.4	4.9496e-14	590.653	2.43681e-08
311.443	8.61181e-13		2691.3	7.1831e-14	591.517	2.44545e-08
312.712	8.6303e-13		2695.3	6.9345e-14	592.388	2.44449e-08
313.981	8.44355e-13		2699.2	6.764e-14	593.259	2.43801e-08
315.25	8.53314e-13		2703.2	6.9264e-14	594.124	2.45255e-08
316.52	8.72337e-13		2707.1	5.1187e-14	594.988	2.44058e-08
317.789	8.60524e-13		2711.1	5.0459e-14	595.859	2.45509e-08
319.058	8.6905e-13		2715	4.7295e-14	596.73	2.44062e-08
320.327	8.56013e-13		2719	4.3795e-14	597.595	2.447e-08
321.596	8.54274e-13		2722.9	4.8318e-14	598.459	2.43676e-08
322.866	8.47277e-13		2726.9	7.2167e-14	599.33	2.44315e-08
324.135	8.60927e-13		2730.8	7.5069e-14	600.201	2.44484e-08
325.404	8.73489e-13		2734.8	7.3192e-14	601.066	2.45122e-08
326.674	8.58863e-13		2738.7	7.2851e-14	601.93	2.4351e-08
327.943	8.7353e-13		2742.7	7.4296e-14	602.801	2.43287e-08
329.212	8.63854e-13		2746.6	5.174e-14	603.672	2.42922e-08
330.481	8.70287e-13		2750.6	5.0473e-14	604.537	2.43001e-08
331.75	8.80686e-13		2754.6	4.748e-14	605.401	2.42855e-08
333.02	8.74301e-13		2758.5	4.7545e-14	606.272	2.42708e-08
334.289	8.73892e-13		2762.5	4.9918e-14	607.143	2.42655e-08
335.558	8.65518e-13		2766.4	4.9045e-14	608.008	2.43286e-08
336.827	8.66716e-13		2770.4	7.3662e-14	608.872	2.43151e-08
338.096	8.92661e-13		2774.3	7.5592e-14	609.743	2.42616e-08
339.366	8.85642e-13		2778.3	7.614e-14	610.614	2.41542e-08
340.635	9.03583e-13		2782.2	7.354e-14	611.479	2.43692e-08
341.904	8.87709e-13		2786.2	7.3245e-14	612.343	2.42818e-08
343.173	8.93118e-13		2790.1	7.2466e-14	613.214	2.41723e-08
344.443	8.79163e-13		2794.1	7.1009e-14	614.085	2.42344e-08
345.712	9.01589e-13		2798	4.9541e-14	614.95	2.41962e-08
346.297	1.49139e-13		2802	4.6049e-14	615.814	2.41836e-08
348.64	9.25352e-14		2805.9	4.7474e-14	616.685	2.41593e-08
350.593	8.06608e-14		2809.9	4.7416e-14	617.557	2.42029e-08
352.546	7.52194e-14		2813.8	4.7491e-14	618.421	2.42706e-08
354.748	8.32855e-14		2817.8	4.8129e-14	619.285	2.41439e-08
356.7	7.85005e-14		2821.7	4.6673e-14	620.156	2.41201e-08
358.653	9.27121e-14		2825.7	4.6551e-14	621.028	2.41093e-08
360.606	7.14315e-14		2829.6	4.5552e-14	621.892	2.39926e-08
362.807	6.35539e-14		2833.6	4.7609e-14	622.756	2.40188e-08
365.009	6.68596e-14		2837.5	4.66e-14	623.628	2.39239e-08
367.211	7.4008e-14		2841.5	5.1243e-14	624.499	2.40399e-08
369.413	6.81136e-14		2845.4	4.6955e-14	625.363	2.40948e-08
371.614	6.95738e-14		2849.4	5.2953e-14	626.227	2.41854e-08
373.816	6.33877e-14		2853.3	4.9649e-14	627.099	2.40884e-08
376.018	6.60616e-14		2857.3	4.6499e-14	627.97	2.42427e-08
378.219	6.93199e-14		2861.2	4.5467e-14	628.834	2.42804e-08
380.421	5.56827e-14		2865.2	4.8717e-14	629.698	2.41431e-08
382.623	5.36165e-14		2869.1	7.0097e-14	630.57	2.41759e-08
384.825	5.07878e-14		2873.1	7.0633e-14	631.441	2.42161e-08
387.026	5.32643e-14		2877	6.9226e-14	632.305	2.42058e-08
389.228	5.93281e-14		2881	7.2192e-14	633.169	2.42799e-08
391.43	5.5664e-14		2884.9	7.3897e-14	634.041	2.41676e-08
393.632	6.08415e-14		2888.9	6.8349e-14	634.912	2.41947e-08
395.833	6.42851e-14		2892.8	7.237e-14	635.776	2.41765e-08
398.035	6.45019e-14		2896.8	7.0702e-14	636.64	2.41582e-08
400.237	6.3452e-14		2900.7	7.2512e-14	637.512	2.41107e-08
402.438	6.95165e-14		2904.7	7.5045e-14	638.383	2.41487e-08
404.64	6.40554e-14		2908.7	6.678e-14	639.247	2.40408e-08
406.842	6.63928e-14		2912.6	7.2351e-14	640.111	2.40645e-08
409.043	5.95996e-14		2916.6	6.894e-14	640.983	2.40089e-08
411.245	5.61972e-14		2920.5	7.2108e-14	641.854	2.40736e-08
413.447	6.00582e-14		2924.5	7.133e-14	642.718	2.3982e-08
415.649	5.49382e-14		2928.4	7.614e-14	643.582	2.40157e-08
417.851	8.79823e-14		2932.4	6.8366e-14	644.454	2.40351e-08
420.052	5.57134e-14		2936.3	7.1894e-14	645.325	2.39971e-08
422.254	5.60036e-14		2940.3	7.0861e-14	646.189	2.40016e-08
424.456	5.29349e-14		2944.2	7.0842e-14	647.053	2.39901e-08
426.658	6.45172e-14		2948.2	7.0106e-14	647.925	2.40784e-08
428.859	4.85912e-14		2952.1	6.5316e-14	648.796	2.3939e-08
431.061	6.29338e-14		2956.1	4.9952e-14	649.66	2.40975e-08
433.263	5.30159e-14		2960	4.8307e-14	650.524	2.40307e-08
435.465	5.29917e-14		2964	5.0335e-14	651.396	2.40262e-08
437.666	5.35915e-14		2967.9	4.6641e-14	652.267	2.40544e-08
439.868	5.26882e-14		2971.9	5.2271e-14	653.131	2.402e-08
442.07	5.4391e-14		2975.8	5.4543e-14	653.995	2.40927e-08
444.272	5.62551e-14		2979.8	5.065e-14	654.867	2.38962e-08
446.473	5.98203e-14		2983.7	4.962e-14	655.738	2.39697e-08
448.675	6.15703e-14		2987.7	4.8601e-14	656.602	2.39846e-08
450.877	5.80148e-14		2991.6	4.8221e-14	657.466	2.39698e-08
453.079	5.1778e-14		2995.6	5.0604e-14	658.338	2.40395e-08
455.28	5.81356e-14		2999.5	5.0533e-14	659.209	2.39988e-08
457.482	5.2742e-14		3003.5	4.838e-14	660.073	2.39173e-08
459.684	5.97004e-14		3007.4	4.8306e-14	660.937	2.40273e-08
461.886	5.23314e-14		3011.4	4.682e-14	661.809	2.39861e-08
464.087	5.63089e-14		3015.3	4.8224e-14	662.68	2.39853e-08
466.289	6.04275e-14		3019.3	4.5444e-14	663.544	2.39832e-08
468.491	5.45984e-14		3023.2	5.2615e-14	664.408	2.39938e-08
470.693	5.46687e-14		3027.2	4.8853e-14	665.28	2.3891e-08
472.894	5.2895e-14		3031.1	4.8667e-14	666.151	2.3929e-08
475.096	5.61478e-14		3035.1	7.0782e-14	667.015	2.40228e-08
			3039	4.6739e-14	667.879	2.40399e-08
			3043	5.1356e-14	668.75	2.39674e-08
			3046.9	4.8893e-14	669.622	2.40119e-08
			3050.9	5.1693e-14	670.486	2.39873e-08
			3054.9	4.6794e-14	671.35	2.39984e-08
			3058.8	4.8172e-14	672.221	2.39472e-08
			3062.8	5.1907e-14	673.093	2.40982e-08
			3066.7	4.9215e-14	673.957	2.41667e-08
			3070.7	7.5165e-14	674.821	2.40998e-08
			3074.6	4.7184e-14	675.692	2.41234e-08
			3078.6	7.5585e-14	676.564	2.40867e-08
			3082.5	7.4229e-14	677.428	2.39392e-08
			3086.5	7.072e-14	678.292	2.39637e-08
			3090.4	6.8882e-14	679.163	2.39682e-08
			3094.4	7.0738e-14	680.034	2.40093e-08
			3098.3	7.2834e-14	680.899	2.3951e-08
			3102.3	7.0196e-14	681.763	2.40625e-08
			3106.2	5.2159e-14	682.634	2.40807e-08
			3110.2	5.1645e-14	683.505	2.40283e-08
			3114.1	5.338e-14	684.37	2.40726e-08
			3118.1	5.728e-14	685.234	2.4052e-08
			3122	5.2626e-14	686.105	2.39474e-08
			3126	4.9804e-14	686.976	2.38597e-08
			3129.9	5.2533e-14	687.841	2.3902e-08
			3133.9	5.2397e-14	688.705	2.40335e-08
			3137.8	4.6671e-14	689.576	2.40717e-08
			3141.8	5.2387e-14	690.447	2.39915e-08
			3145.7	4.7945e-14	691.312	2.4037e-08
			3149.7	4.8286e-14	692.176	2.39796e-08
			3153.6	5.5883e-14	693.047	2.40267e-08
			3157.6	5.0027e-14	693.918	2.39111e-08
			3161.5	5.6938e-14	694.783	2.39748e-08
			3165.5	5.0994e-14	695.647	2.39177e-08
			3169.4	5.1133e-14	696.511	2.39275e-08
			3173.4	5.5143e-14	697.375	2.39078e-08
			3177.3	5.4407e-14	698.24	2.38877e-08
			3181.3	5.3444e-14	699.104	2.38024e-08
			3185.2	5.0558e-14	699.968	2.3826e-08
			3189.2	5.3599e-14	700.833	2.37641e-08
			3193.1	5.2967e-14	701.697	2.39004e-08
			3197.1	5.0294e-14	702.561	2.38847e-08
			3201	5.4418e-14	703.426	2.37834e-08
			3205	5.6863e-14	704.29	2.38152e-08
			3208.9	5.39e-14	705.154	2.39174e-08
			3212.9	5.1544e-14	706.018	2.39566e-08
			3216.9	5.5e-14	706.883	2.3864e-08
			3220.8	5.5816e-14	707.747	2.39059e-08
			3224.8	5.5285e-14	708.611	2.38339e-08
			3242.08	5.2445e-14	714.099	2.45101e-08
			3255.5	5.1752e-14	724.434	2.42411e-08
			3268.92	4.3819e-14	734.768	2.4195e-08
			3282.34	7.6354e-14	745.103	2.40436e-08
			3295.76	4.7142e-14	755.437	2.39241e-08
			3309.18	7.1307e-14	765.772	2.39565e-08
			3322.6	7.985e-14	776.106	2.40949e-08
			3336.02	8.095e-14	786.44	2.40329e-08
			3349.44	8.0059e-14	796.774	2.37879e-08
			3362.86	7.3763e-14	807.109	2.37689e-08
			3376.28	7.7272e-14	817.444	2.38129e-08
			3389.7	7.878e-14	827.778	2.37193e-08
			3403.12	7.6165e-14	838.112	2.38227e-08
			3416.54	4.2896e-14	848.448	2.35777e-08
			3429.96	5.5028e-14	858.782	2.36411e-08
			3443.38	4.1651e-14	869.116	2.38983e-08
			3456.8	4.509e-14	879.451	2.37678e-08
			3470.23	5.0552e-14	889.787	2.37099e-08
			3483.65	7.7344e-14	900.121	2.37669e-08
			3497.07	3.0599e-14	910.455	2.37121e-08
			3510.49	6.0215e-14	920.79	2.3576e-08
			3523.91	7.2956e-14	931.126	2.37404e-08
			3537.33	6.3675e-14	941.46	2.3524e-08
			3550.75	8.1434e-14	951.794	2.37524e-08
			3564.17	7.6277e-14	962.13	2.35468e-08
			3577.59	8.2087e-14	972.465	2.33771e-08
			3591.01	4.5353e-14	982.799	2.33356e-08
			3604.43	4.2287e-14	993.133	2.33322e-08
			3617.85	4.8274e-14	1003.47	2.32875e-08
			3631.27	7.9709e-14	1013.8	2.3275e-08
			3644.69	7.8179e-14	1024.14	2.33124e-08
			3658.11	7.919e-14	1034.47	2.33013e-08
			3671.53	7.6409e-14	1044.81	2.32492e-08
			3684.95	5.1749e-14	1055.14	2.32327e-08
			3698.37	5.2707e-14	1065.48	2.32678e-08
			3711.8	5.2179e-14	1075.81	2.32937e-08
			3725.22	6.2037e-14	1086.15	2.32078e-08
			3738.64	5.6548e-14	1096.48	2.33424e-08
			3752.06	5.0194e-14	1106.82	2.33213e-08
			3765.48	5.0049e-14	1117.15	2.32574e-08
			3778.9	5.548e-14	1127.49	2.31967e-08
			3792.32	5.773e-14	1137.82	2.3375e-08
			3805.74	4.9693e-14	1148.16	2.32655e-08
			3819.16	5.5291e-14	1158.49	2.33132e-08
			3832.58	4.9908e-14	1168.83	2.32804e-08
			3846	4.987e-14	1179.16	2.32689e-08
			3859.42	5.3572e-14	1189.5	2.33454e-08
			3872.84	8.0129e-14	1199.83	2.33285e-08
			3886.26	7.7487e-14	1210.16	2.33356e-08
			3899.68	8.5687e-14	1220.5	2.33435e-08
			3913.1	8.1949e-14	1230.83	2.31091e-08
			3926.52	7.5632e-14	1241.17	2.32102e-08
			3939.94	7.7534e-14	1251.5	2.33911e-08
			3953.37	5.176e-14	1261.84	2.3115e-08
			3966.79	4.9085e-14	1272.17	2.30243e-08
			3980.21	4.1333e-14	1282.51	2.2904e-08
			3993.63	4.4507e-14	1292.84	2.3004e-08
			4007.05	5.0926e-14	1303.18	2.28454e-08
			4020.47	5.5714e-14	1313.51	2.30316e-08
			4033.89	7.8312e-14	1323.85	2.29577e-08
			4047.31	7.2057e-14	1334.18	2.29889e-08
			4060.73	7.7813e-14	1344.52	2.2896e-08
			4074.15	7.6609e-14	1354.85	2.2824e-08
			4087.57	7.9084e-14	1365.19	2.27316e-08
			4100.99	6.9221e-14	1375.52	2.27241e-08
			4114.41	7.3509e-14	1385.86	2.28086e-08
			4127.83	7.8498e-14	1396.19	2.27515e-08
			4141.25	8.0306e-14	1406.52	2.26861e-08
			4154.67	7.4145e-14	1416.86	2.27072e-08
			4168.09	6.9353e-14	1427.2	2.27916e-08
			4181.52	6.7457e-14	1437.53	2.27307e-08
			4194.94	7.0133e-14	1447.86	2.27119e-08
			4208.36	3.778e-14	1458.2	2.26535e-08
			4221.78	4.418e-14	1468.53	2.25757e-08
			4235.2	3.8875e-14	1478.87	2.26278e-08
			4248.6	7.2084e-14	1489.2	2.263e-08
			4262	7.8762e-14	1499.54	2.23582e-08
			4275.5	8.1107e-14	1509.87	2.26264e-08
			4288.9	7.9138e-14	1520.21	2.25259e-08
			4302.3	4.7535e-14	1530.54	2.26475e-08
			4315.7	4.6815e-14	1540.88	2.25765e-08
			4329.1	4.7684e-14	1551.21	2.26158e-08
			4342.6	4.0963e-14	1561.55	2.24941e-08
			4356	4.2233e-14	1571.88	2.25328e-08
			4369.4	4.0271e-14	1582.22	2.24957e-08
			4382.8	3.846e-14	1592.55	2.25136e-08
			4396.2	3.4525e-14	1602.89	2.26041e-08
			4409.7	7.1256e-14	1613.22	2.25837e-08
			4423.1	4.3624e-14	1623.56	2.22442e-08
			4436.5	3.807e-14	1633.89	2.23666e-08
			4449.9	3.8601e-14	1644.23	2.23784e-08
			4463.3	3.9622e-14	1654.56	2.23421e-08
			4476.8	3.6394e-14	1664.89	2.2453e-08
			4490.2	4.175e-14	1675.23	2.24219e-08
			4503.6	3.574e-14	1685.56	2.23856e-08
			4517	3.8653e-14	1695.9	2.23211e-08
			4530.4	4.4967e-14	1706.23	2.22434e-08
			4543.9	3.7338e-14	1716.6	2.22193e-08
			4557.3	5.8407e-14	1726.9	2.23609e-08
			4570.7	4.0531e-14	1737.2	2.21976e-08
			4584.1	6.5585e-14	1747.6	2.215e-08
			4597.6	6.7391e-14	1757.9	2.21347e-08
			4611	6.5984e-14	1768.2	2.22378e-08
			4624.4	3.4339e-14	1778.6	2.2079e-08
			4637.8	3.7791e-14	1788.9	2.20756e-08
			4651.2	3.6693e-14	1799.2	2.20895e-08
			4664.7	3.9859e-14	1809.6	2.21998e-08
			4678.1	6.3304e-14	1819.9	2.22348e-08
			4691.5	6.7197e-14	1830.3	2.21895e-08
			4704.9	7.3387e-14	1840.6	2.20618e-08
			4718.3	6.7539e-14	1850.9	2.20369e-08
			4731.8	6.1065e-14	1861.3	2.20581e-08
			4745.2	6.4911e-14	1871.6	2.21844e-08
			4758.6	7.3203e-14	1881.9	2.20431e-08
			4772	7.2586e-14	1892.3	2.20381e-08
			4785.4	6.297e-14	1902.6	2.18995e-08
			4798.9	6.7291e-14	1912.9	2.19365e-08
			4812.3	3.7115e-14	1923.3	2.19334e-08
			4825.7	4.1709e-14	1933.6	2.21759e-08
			4839.1	3.8936e-14	1943.9	2.19728e-08
			4852.5	3.858e-14	1954.3	2.20286e-08
			4866	4.4906e-14	1964.6	2.19311e-08
			4879.4	4.3928e-14	1974.9	2.18368e-08
			4892.8	3.7702e-14	1985.3	2.20357e-08
			4906.2	4.3493e-14	1995.6	2.19744e-08
			4919.6	5.2786e-14	2005.9	2.18127e-08
			4933.1	5.0034e-14	2016.3	2.19213e-08
			4946.5	4.6511e-14	2026.6	2.17514e-08
			4959.9	5.2105e-14	2036.9	2.16474e-08
			4973.3	5.1852e-14	2047.3	2.15938e-08
			4986.7	4.782e-14	2057.6	2.15438e-08
			5000.2	6.8271e-14	2068	2.1487e-08
			5013.6	7.3652e-14	2078.3	2.15764e-08
			5027	7.7947e-14	2088.6	2.16382e-08
			5040.4	7.9258e-14	2099	2.15e-08
			5053.9	8.2046e-14	2109.3	2.16075e-08
			5067.3	8.4685e-14	2119.6	2.14568e-08
			5080.7	8.2937e-14	2130	2.14319e-08
			5094.1	4.8577e-14	2140.3	2.14561e-08
			5107.5	4.6539e-14	2150.6	2.14237e-08
			5121	4.3153e-14	2161	2.13524e-08
			5134.4	4.3646e-14	2171.3	2.13802e-08
			5147.8	4.5009e-14	2181.6	2.14622e-08
			5161.2	5.0087e-14	2192	2.12939e-08
			5174.6	4.9033e-14	2202.3	2.13976e-08
			5188.1	4.7625e-14	2212.6	2.13725e-08
			5201.5	4.6181e-14	2223	2.12174e-08
			5214.9	4.5638e-14	2233.3	2.13392e-08
			5228.3	4.5904e-14	2243.6	2.12806e-08
			5241.7	2.5676e-14	2254	2.13717e-08
			5255.2	3.451e-14	2264.3	2.13867e-08
			5268.6	7.0417e-14	2274.6	2.11645e-08
			5282	8.8329e-14	2285	2.12404e-08
			5295.4	8.8268e-14	2295.3	2.12417e-08
			5308.8	8.3432e-14	2305.7	2.11696e-08
			5322.3	8.9941e-14	2316	2.1231e-08
			5335.7	1.01132e-13	2326.3	2.12912e-08
			5349.1	9.1683e-14	2336.7	2.13325e-08
			5362.5	9.4915e-14	2347	2.11105e-08
			5375.9	9.3738e-14	2357.3	2.12584e-08
			5389.4	8.5221e-14	2367.7	2.10279e-08
			5402.8	9.4829e-14	2378	2.11812e-08
			5416.2	9.3919e-14	2388.3	2.10325e-08
			5429.6	9.3349e-14	2398.7	2.1118e-08
			5443	9.2977e-14	2409	2.10634e-08
			5456.5	5.8066e-14	2419.3	2.11057e-08
			5469.9	5.0252e-14	2429.7	2.10907e-08
			5483.3	6.0422e-14	2440	2.07023e-08
			5496.7	9.0033e-14	2450.3	2.08406e-08
			5510.2	9.0607e-14	2460.7	2.08782e-08
			5523.6	8.3402e-14	2471	2.08001e-08
			5537	7.5924e-14	2481.3	2.07867e-08
			5550.4	9.6562e-14	2491.7	2.08344e-08
			5563.8	5.4034e-14	2502	2.09229e-08
			5577.3	5.8392e-14	2512.3	2.07896e-08
			5590.7	5.4635e-14	2522.7	2.06784e-08
			5604.1	5.4182e-14	2533	2.06614e-08
			5617.5	6.6348e-14	2543.4	2.07533e-08
			5630.9	6.3101e-14	2553.7	2.07448e-08
			5644.4	5.9208e-14	2564	2.05542e-08
			5657.8	8.6996e-14	2574.4	2.0614e-08
			5671.2	9.1211e-14	2584.7	2.06943e-08
			5684.6	1.00097e-13	2595	2.05164e-08
			5698	5.1861e-14	2605.4	2.05493e-08
			5711.5	5.6574e-14	2615.7	2.04667e-08
			5724.9	6.4523e-14	2626	2.0369e-08
			5738.3	6.7947e-14	2636.4	2.04076e-08
			5751.7	6.0533e-14	2646.7	2.04881e-08
			5765.1	5.6855e-14	2657	2.04266e-08
			5778.6	5.3286e-14	2667.4	2.03281e-08
			5792	9.0822e-14	2677.7	2.03841e-08
			5805.4	9.8417e-14	2688	2.03845e-08
			5818.8	9.0827e-14	2698.4	2.02948e-08
			5832.2	8.3842e-14	2708.7	2.03053e-08
			5845.7	8.5746e-14	2719	2.03273e-08
			5859.1	9.4705e-14	2729.4	2.02673e-08
			5872.5	5.806e-14	2739.7	2.03769e-08
			5885.9	5.568e-14	2750	2.04315e-08
			5899.3	8.6724e-14	2760.4	2.02752e-08
			5912.8	9.3957e-14	2770.7	2.03144e-08
			5926.2	9.3062e-14	2781.1	2.03993e-08
			5939.6	9.4574e-14	2791.4	2.02572e-08
			5953	9.2033e-14	2801.7	2.00733e-08
			5966.5	8.4177e-14	2812.1	2.01532e-08
			5979.9	9.9e-14	2822.4	2.01652e-08
			5993.3	9.4097e-14	2832.7	2.01923e-08
			6006.7	5.8239e-14	2843.1	2.02913e-08
			6020.1	6.1119e-14	2853.4	2.02324e-08
			6033.6	5.8768e-14	2863.7	2.00796e-08
			6047	6.6592e-14	2874.1	2.02349e-08
			6060.4	6.2184e-14	2884.4	2.02997e-08
			6073.8	7.1902e-14	2894.7	2.0221e-08
			6087.2	6.4234e-14	2905.1	2.01122e-08
			6100.7	6.5189e-14	2915.4	2.01872e-08
			6114.1	6.6396e-14	2925.7	2.00744e-08
			6127.5	6.6756e-14	2936.1	2.00802e-08
			6140.9	5.9068e-14	2946.4	2.01958e-08
			6154.3	6.1636e-14	2956.7	2.02717e-08
			6167.8	6.1057e-14	2967.1	2.02779e-08
			6181.2	7.185e-14	2977.4	2.00841e-08
			6194.6	6.9728e-14	2987.7	2.0095e-08
			6208	6.4009e-14	2998.1	2.01001e-08
			6221.4	6.0926e-14	3008.4	1.99902e-08
			6234.9	6.27e-14	3018.8	1.99972e-08
			6248.3	5.8604e-14	3029.1	1.99398e-08
			6261.7	6.3359e-14	3039.4	1.99969e-08
			6275.1	7.3118e-14	3049.8	2.00408e-08
			6288.5	7.3928e-14	3060.1	2.0077e-08
			6302	7.182e-14	3070.4	2.00054e-08
			6315.4	7.3326e-14	3080.8	2.00853e-08
			6328.8	7.8073e-14	3091.1	1.99952e-08
			6342.2	7.86e-14	3101.4	2.0147e-08
			6355.6	7.296e-14	3111.8	2.01159e-08
			6369.1	6.2923e-14	3122.1	2.01666e-08
			6382.5	3.1992e-14	3132.4	2.00496e-08
			6395.9	3.1546e-14	3142.8	2.0021e-08
			6409.3	3.7467e-14	3153.1	1.99281e-08
			6422.7	3.6284e-14	3163.4	1.98914e-08
			6436.2	4.6613e-14	3173.8	1.99912e-08
			6449.6	3.2173e-14	3184.1	1.99869e-08
			6463	4.783e-14	3194.4	2.008e-08
			6476.4	3.915e-14	3204.8	2.00548e-08
			6489.9	4.1311e-14	3215.1	2.00531e-08
			6503.3	4.2096e-14	3225.4	2.00198e-08
			6516.7	4.5825e-14	3235.8	2.00887e-08
			6530.1	4.3926e-14	3246.1	1.99852e-08
			6543.5	3.2573e-14	3256.5	1.99658e-08
			6557	2.8295e-14	3266.8	1.99774e-08
			6570.4	4.3083e-14	3277.1	2.00759e-08
			6583.8	3.9251e-14	3287.5	1.99943e-08
			6597.2	4.66e-14	3297.8	1.98734e-08
			6610.6	3.6005e-14	3308.1	1.99909e-08
			6624.1	3.294e-14	3318.5	1.98427e-08
			6637.5	4.4543e-14	3328.8	1.99127e-08
			6650.9	4.108e-14	3339.1	1.99204e-08
			6664.3	4.1138e-14	3349.5	1.98784e-08
			6677.7	4.9247e-14	3359.8	1.98076e-08
			6691.2	4.7214e-14	3370.1	1.98152e-08
			6704.6	4.5146e-14	3380.5	1.97515e-08
			6718	4.6314e-14	3390.8	1.97794e-08
			6731.4	6.6858e-14	3401.1	1.98098e-08
			6744.8	7.2672e-14	3411.5	1.99588e-08
			6758.3	6.9927e-14	3421.8	1.96908e-08
			6771.7	7.4418e-14	3432.1	1.971e-08
			6785.1	7.5926e-14	3442.5	1.96236e-08
			6798.5	4.4587e-14	3452.8	1.97003e-08
			6811.9	8.826e-14	3463.1	1.96883e-08
			6825.4	9.1739e-14	3473.5	1.97543e-08
			6838.8	7.9047e-14	3483.8	1.9692e-08
			6852.2	8.6943e-14	3494.2	1.96799e-08
			6865.6	7.8511e-14	3504.5	1.96149e-08
			6879	8.312e-14	3514.8	1.97206e-08
			6892.5	5.3858e-14	3525.2	1.97703e-08
			6905.9	7.0789e-14	3535.5	1.99077e-08
			6919.3	2.1301e-14	3545.8	1.97278e-08
			6932.7	5.6237e-14	3556.2	1.98388e-08
			6946.1	6.748e-15	3566.5	1.97045e-08
			6959.6	8.4645e-14	3576.8	1.9765e-08
			6973	7.6849e-14	3587.2	1.97568e-08
			6986.4	7.2895e-14	3597.5	1.98702e-08
			6999.8	7.8784e-14	3607.8	1.97943e-08
			7013.2	8.3273e-14	3618.2	1.97113e-08
			7026.7	7.5413e-14	3628.5	1.96521e-08
			7040.1	7.7481e-14	3638.8	1.949e-08
			7053.5	8.0985e-14	3649.2	1.95246e-08
			7066.9	4.3876e-14	3659.5	1.94773e-08
			7080.4	7.9274e-14	3669.8	1.95748e-08
			7093.8	8.7693e-14	3680.2	1.96469e-08
			7107.2	8.1498e-14	3690.5	1.96524e-08
			7120.6	7.5117e-14	3700.8	1.96118e-08
			7134	7.7565e-14	3711.2	1.9586e-08
			7147.5	7.2139e-14	3721.5	1.95731e-08
			7160.9	7.508e-14	3731.9	1.94083e-08
			7174.3	8.6444e-14	3742.2	1.95411e-08
			7187.7	8.4108e-14	3752.5	1.95058e-08
			7201.1	7.9808e-14	3762.9	1.94054e-08
			7214.6	8.0174e-14	3773.2	1.94612e-08
			7228	7.4028e-14	3783.5	1.94176e-08
			7241.4	8.6578e-14	3793.9	1.9451e-08
			7254.8	8.7126e-14	3804.2	1.95836e-08
			7268.2	8.5533e-14	3814.5	1.95591e-08
			7281.7	8.8187e-14	3824.9	1.93346e-08
			7295.1	9.3953e-14	3835.2	1.93985e-08
			7308.5	8.8924e-14	3845.5	1.94021e-08
			7321.9	9.5012e-14	3855.9	1.93569e-08
			7335.3	9.3657e-14	3866.2	1.93911e-08
			7348.8	8.5482e-14	3876.5	1.9395e-08
			7362.2	8.2954e-14	3886.9	1.93744e-08
			7375.6	9.8418e-14	3897.2	1.92662e-08
			7389	1.06861e-13	3907.5	1.93155e-08
			7402.4	1.0038e-13	3917.9	1.95402e-08
			7415.9	9.2395e-14	3928.2	1.92641e-08
			7429.3	8.9923e-14	3938.5	1.93128e-08
			7442.7	8.6444e-14	3948.9	1.93531e-08
			7456.1	9.1249e-14	3959.2	1.93232e-08
			7469.5	9.3965e-14	3969.6	1.93191e-08
			7483	1.09397e-13	3979.9	1.92102e-08
			7496.4	1.16562e-13	3990.2	1.92991e-08
			7509.8	1.1583e-13	4000.6	1.92403e-08
			7523.2	1.12973e-13	4010.9	1.92599e-08
			7536.6	1.06621e-13	4021.2	1.92295e-08
			7550.1	1.07765e-13	4031.6	1.91245e-08
			7563.5	9.7709e-14	4041.9	1.91582e-08
			7576.9	9.7623e-14	4052.2	1.92072e-08
			7590.3	8.4963e-14	4062.6	1.92354e-08
			7603.7	8.326e-14	4072.9	1.91021e-08
			7617.2	9.3063e-14	4083.2	1.90274e-08
			7630.6	8.9074e-14	4093.6	1.9029e-08
			7644	8.5312e-14	4103.9	1.90942e-08
			7657.4	9.873e-14	4114.2	1.91773e-08
			7670.9	1.00717e-13	4124.6	1.91016e-08
			7684.3	8.7886e-14	4134.9	1.90515e-08
			7697.7	1.15177e-13	4145.2	1.90565e-08
			7711.1	9.9544e-14	4155.6	1.90076e-08
			7724.5	9.6113e-14	4165.9	1.88732e-08
			7738	9.6825e-14	4176.2	1.89336e-08
			7751.4	9.6764e-14	4186.6	1.89278e-08
			7764.8	1.01565e-13	4196.9	1.89308e-08
			7778.2	8.4643e-14	4207.3	1.8921e-08
			7791.6	8.5644e-14	4217.6	1.88663e-08
			7805.1	7.8221e-14	4227.9	1.88207e-08
			7818.5	7.9957e-14	4238.3	1.88763e-08
			7831.9	8.1317e-14	4248.6	1.88328e-08
			7845.3	7.5604e-14	4258.9	1.88426e-08
			7858.7	8.9603e-14	4269.3	1.90037e-08
			7872.2	5.2428e-14	4279.6	1.88798e-08
			7885.6	7.8536e-14	4289.9	1.88766e-08
			7899	7.0455e-14	4300.3	1.887e-08
			7912.4	8.0324e-14	4310.6	1.88658e-08
			7925.8	8.1796e-14	4320.9	1.8818e-08
			7939.3	8.2353e-14	4331.3	1.87715e-08
			7952.7	7.8936e-14	4341.6	1.87739e-08
			7966.1	7.9123e-14	4351.9	1.89999e-08
			7979.5	5.744e-14	4362.3	1.88982e-08
			7992.9	8.782e-14	4372.6	1.89878e-08
			8006.4	9.3051e-14	4382.9	1.87372e-08
			8019.8	8.1979e-14	4393.3	1.86628e-08
			8033.2	7.891e-14	4403.6	1.87653e-08
			8046.6	8.7142e-14	4413.9	1.87592e-08
			8060	8.7977e-14	4424.3	1.87711e-08
			8073.5	8.2642e-14	4434.6	1.87029e-08
			8086.9	9.4045e-14	4445	1.872e-08
			8100.3	8.9103e-14	4455.3	1.87081e-08
			8113.7	8.6521e-14	4465.6	1.87748e-08
			8127.1	8.6154e-14	4476	1.87705e-08
			8140.6	8.8627e-14	4486.3	1.88225e-08
			8154	8.1823e-14	4496.6	1.88499e-08
			8167.4	8.2895e-14	4507	1.8828e-08
			8180.8	9.8975e-14	4517.3	1.8707e-08
			8194.3	9.2729e-14	4527.6	1.86962e-08
			8207.7	8.7625e-14	4538	1.86841e-08
			8221.1	8.4163e-14	4548.3	1.87196e-08
			8234.5	7.917e-14	4558.6	1.87446e-08
			8247.9	8.8004e-14	4569	1.87998e-08
			8261.4	9.3961e-14	4579.3	1.87997e-08
			8274.8	9.2232e-14	4589.6	1.87255e-08
			8288.2	9.0338e-14	4600	1.88268e-08
			8301.6	9.1985e-14	4610.3	1.87618e-08
			8315	9.2736e-14	4620.6	1.86537e-08
			8328.5	9.7484e-14	4631	1.86683e-08
			8341.9	8.8173e-14	4641.3	1.86331e-08
			8355.3	9.2807e-14	4651.6	1.84982e-08
			8368.7	9.077e-14	4662	1.86561e-08
			8382.1	1.0396e-13	4672.3	1.86657e-08
			8395.6	1.00001e-13	4682.7	1.88426e-08
			8409	6.0555e-14	4693	1.8751e-08
			8422.4	9.5195e-14	4703.3	1.86636e-08
			8435.8	1.00248e-13	4713.7	1.87564e-08
			8449.2	9.2901e-14	4724	1.87395e-08
			8462.7	9.3981e-14	4734.3	1.86709e-08
			8476.1	9.204e-14	4744.7	1.86372e-08
			8489.5	8.8406e-14	4755	1.85976e-08
			8502.9	5.539e-14	4765.3	1.86158e-08
			8516.3	8.9621e-14	4775.7	1.86337e-08
			8529.8	8.4536e-14	4786	1.84834e-08
			8543.2	9.0525e-14	4796.3	1.85282e-08
			8556.6	9.4708e-14	4806.7	1.85774e-08
			8570	6.1105e-14	4817	1.85118e-08
			8583.4	9.4272e-14	4827.3	1.85537e-08
			8596.9	9.2627e-14	4837.7	1.84994e-08
			8610.3	9.1334e-14	4848	1.85253e-08
			8623.7	8.2142e-14	4858.3	1.8599e-08
			8637.1	7.1848e-14	4868.7	1.84342e-08
			8650.6	9.9185e-14	4879	1.85195e-08
			8664	8.1191e-14	4889.3	1.8659e-08
			8677.4	6.9244e-14	4899.7	1.85894e-08
			8690.8	6.6512e-14	4910	1.84946e-08
			8704.2	8.0345e-14	4920.4	1.83834e-08
			8717.7	7.7021e-14	4930.7	1.85603e-08
			8731.1	6.7311e-14	4941	1.85071e-08
			8744.5	8.3669e-14	4951.4	1.83303e-08
			8757.9	6.7103e-14	4961.7	1.8389e-08
			8771.3	7.9055e-14	4972	1.84132e-08
			8784.8	7.9899e-14	4982.4	1.852e-08
			8798.2	6.8699e-14	4992.7	1.84264e-08
			8811.6	7.2483e-14	5003	1.84934e-08
			8825	7.7456e-14	5013.4	1.85169e-08
			8838.4	8.6112e-14	5023.7	1.85292e-08
			8851.9	7.1692e-14	5034	1.84866e-08
			8865.3	8.0823e-14	5044.4	1.84529e-08
			8878.7	6.9784e-14	5054.7	1.83707e-08
			8892.1	6.7241e-14	5065	1.83507e-08
			8905.5	8.576e-14	5075.4	1.85029e-08
			8919	7.574e-14	5085.7	1.83805e-08
			8932.4	7.3668e-14	5096	1.85334e-08
			8945.8	9.0751e-14	5106.4	1.83987e-08
			8959.2	7.2559e-14	5116.7	1.8422e-08
			8972.6	6.8185e-14	5127	1.84431e-08
			8986.1	7.5605e-14	5137.4	1.83228e-08
			8999.5	8.1293e-14	5147.7	1.83119e-08
			9012.9	7.3092e-14	5158.1	1.8351e-08
			9026.3	7.1612e-14	5168.4	1.81936e-08
			9039.7	8.483e-14	5178.7	1.82954e-08
			9053.2	8.1572e-14	5189.1	1.83588e-08
			9066.6	7.8431e-14	5199.4	1.82345e-08
			9080	8.0735e-14	5209.7	1.83285e-08
			9093.4	7.4712e-14	5220.1	1.81899e-08
			9106.9	8.1558e-14	5230.4	1.81914e-08
			9120.3	7.6107e-14	5240.7	1.81217e-08
			9133.7	7.9193e-14	5251.1	1.80805e-08
			9147.1	7.5741e-14	5261.4	1.81499e-08
			9160.5	7.4952e-14	5271.7	1.81796e-08
			9174	7.9369e-14	5282.1	1.81818e-08
			9187.4	7.9567e-14	5292.4	1.81347e-08
			9200.8	8.0488e-14	5302.7	1.80966e-08
			9214.2	7.2807e-14	5313.1	1.81432e-08
			9227.6	6.9188e-14	5323.4	1.80786e-08
			9241.1	8.4677e-14	5333.7	1.79872e-08
			9254.5	7.4322e-14	5344.1	1.80855e-08
			9267.9	1.01279e-13	5354.4	1.81454e-08
			9281.3	5.9908e-14	5364.7	1.80734e-08
			9294.7	7.1103e-14	5375.1	1.8085e-08
			9308.2	7.1254e-14	5385.4	1.81079e-08
			9321.6	6.3529e-14	5395.8	1.81355e-08
			9335	6.5581e-14	5406.1	1.80015e-08
			9348.4	5.8529e-14	5416.4	1.8092e-08
			9361.8	6.078e-14	5426.8	1.81755e-08
			9375.3	6.8753e-14	5437.1	1.81569e-08
			9388.7	6.2484e-14	5447.4	1.81555e-08
			9402.1	5.7297e-14	5457.8	1.80252e-08
			9415.5	6.6055e-14	5468.1	1.80852e-08
			9428.9	6.232e-14	5478.4	1.80393e-08
			9442.4	7.0479e-14	5488.8	1.80239e-08
			9455.8	6.4837e-14	5499.1	1.80171e-08
			9469.2	6.944e-14	5509.4	1.80784e-08
			9482.6	6.1779e-14	5519.8	1.81067e-08
			9496	6.1988e-14	5530.1	1.81754e-08
			9509.5	5.9798e-14	5540.4	1.8013e-08
			9522.9	4.9991e-14	5550.8	1.82096e-08
			9536.3	5.8414e-14	5561.1	1.8094e-08
			9549.7	5.447e-14	5571.4	1.80021e-08
			9563.2	6.797e-14	5581.8	1.79677e-08
			9576.6	7.052e-14	5592.1	1.78502e-08
			9590	5.8688e-14	5602.4	1.7881e-08
			9603.4	6.2173e-14	5612.8	1.78398e-08
			9616.8	6.7527e-14	5623.1	1.79097e-08
			9630.3	5.8391e-14	5633.5	1.79485e-08
			9643.7	5.989e-14	5643.8	1.79568e-08
			9657.1	6.3131e-14	5654.1	1.80863e-08
			9670.5	5.8845e-14	5664.5	1.80664e-08
			9683.9	6.0185e-14	5674.8	1.79541e-08
			9697.4	6.0855e-14	5685.1	1.81146e-08
			9710.8	5.2887e-14	5695.5	1.80147e-08
			9724.2	5.6588e-14	5705.8	1.80407e-08
			9737.6	5.6135e-14	5716.1	1.79253e-08
			9751	6.4592e-14	5726.5	1.80796e-08
			9764.5	5.928e-14	5736.8	1.8089e-08
			9777.9	5.8854e-14	5747.1	1.80182e-08
			9791.3	5.7942e-14	5757.5	1.81006e-08
			9804.7	8.4202e-14	5767.8	1.79775e-08
			9818.1	5.5549e-14	5778.1	1.79386e-08
			9831.6	6.3686e-14	5788.5	1.80323e-08
			9845	8.5451e-14	5798.8	1.79687e-08
			9858.4	7.1869e-14	5809.1	1.77634e-08
			9871.8	6.9024e-14	5819.23	1.88446e-08
			9885.2	5.7619e-14	5829.57	1.88262e-08
			9898.7	7.2041e-14	5839.9	1.87e-08
			9912.1	7.009e-14	5850.24	1.85937e-08
			9925.5	7.8964e-14	5860.57	1.86747e-08
			9938.9	7.153e-14	5870.91	1.86214e-08
			9952.3	5.8894e-14	5881.24	1.85235e-08
			9965.8	6.5858e-14	5891.57	1.85629e-08
			9979.2	6.3441e-14	5901.91	1.85313e-08
			9992.6	7.8034e-14	5912.24	1.83792e-08
			10006	6.5412e-14	5922.58	1.83733e-08
			10019.4	6.5818e-14	5932.91	1.8466e-08
			10032.9	6.0199e-14	5943.25	1.83661e-08
			10046.3	5.7103e-14	5953.58	1.82848e-08
			10059.7	5.9107e-14	5963.92	1.83714e-08
			10073.1	6.4283e-14	5974.25	1.84098e-08
			10086.6	6.1192e-14	5984.59	1.828e-08
			10100	5.7095e-14	5994.92	1.8331e-08
			10113.4	5.0712e-14	6005.25	1.8261e-08
			10126.8	5.854e-14	6015.59	1.81544e-08
			10140.2	6.5267e-14	6025.92	1.82247e-08
			10153.7	6.2029e-14	6036.26	1.82088e-08
			10167.1	5.6644e-14	6046.59	1.81287e-08
			10180.5	6.0782e-14	6056.93	1.81852e-08
			10193.9	5.8786e-14	6067.26	1.81826e-08
			10207.3	5.6998e-14	6077.6	1.82082e-08
			10220.8	5.7231e-14	6087.93	1.82117e-08
			10234.2	5.5755e-14	6098.27	1.8206e-08
			10247.6	5.8055e-14	6108.6	1.80755e-08
			10261	6.2879e-14	6118.94	1.81958e-08
			10274.4	6.854e-14	6129.27	1.80321e-08
			10287.9	6.0478e-14	6139.61	1.80772e-08
			10301.3	6.8865e-14	6149.94	1.80733e-08
			10314.7	7.0201e-14	6160.28	1.80821e-08
			10328.1	5.7529e-14	6170.61	1.81575e-08
			10341.5	6.4483e-14	6180.95	1.80906e-08
			10355	7.1044e-14	6191.28	1.81329e-08
			10368.4	5.9643e-14	6201.62	1.81128e-08
			10381.8	5.5602e-14	6211.95	1.80639e-08
			10395.2	6.5959e-14	6222.29	1.81099e-08
			10408.6	6.9148e-14	6232.62	1.79524e-08
			10422.1	5.9512e-14	6242.96	1.79686e-08
			10435.5	5.6074e-14	6253.29	1.79557e-08
			10448.9	6.7484e-14	6263.62	1.79096e-08
			10462.3	5.8486e-14	6273.96	1.79802e-08
			10475.7	7.1507e-14	6284.3	1.79708e-08
			10489.2	6.9488e-14	6294.63	1.80199e-08
			10502.6	7.5293e-14	6304.96	1.79889e-08
			10516	7.4398e-14	6315.3	1.78299e-08
			10529.4	6.5978e-14	6325.63	1.78126e-08
			10542.9	5.9685e-14	6335.97	1.78151e-08
			10556.3	5.9549e-14	6346.3	1.79166e-08
			10569.7	6.156e-14	6356.64	1.78945e-08
			10583.1	6.4397e-14	6366.97	1.77549e-08
			10596.5	6.5658e-14	6377.31	1.77781e-08
			10610	5.2744e-14	6387.64	1.77293e-08
			10623.4	6.5844e-14	6397.98	1.78162e-08
			10636.8	6.3517e-14	6408.31	1.76298e-08
			10650.2	6.0132e-14	6418.65	1.77878e-08
			10663.6	5.5695e-14	6428.98	1.77556e-08
			10677.1	5.9604e-14	6439.32	1.7742e-08
			10690.5	6.228e-14	6449.65	1.76961e-08
			10703.9	5.9723e-14	6459.99	1.76437e-08
			10717.3	5.8128e-14	6470.32	1.76235e-08
					6480.66	1.76522e-08
					6490.99	1.75821e-08
					6501.33	1.78504e-08
					6511.66	1.78025e-08
					6522	1.79197e-08
					6532.33	1.77845e-08
					6542.66	1.77528e-08
					6553	1.78528e-08
					6563.33	1.7673e-08
					6573.67	1.76987e-08
					6584	1.76875e-08
					6594.34	1.76814e-08
					6604.67	1.76395e-08
					6615.01	1.77414e-08
					6625.34	1.77608e-08
					6635.68	1.77928e-08
					6646.01	1.77427e-08
					6656.35	1.77028e-08
					6666.68	1.76215e-08
					6677.02	1.77342e-08
					6687.35	1.75226e-08
					6697.69	1.77029e-08
					6708.02	1.75099e-08
					6718.36	1.74773e-08
					6728.69	1.7525e-08
					6739.03	1.74675e-08
					6749.36	1.761e-08
					6759.69	1.74609e-08
					6770.03	1.74924e-08
					6780.37	1.74907e-08
					6790.7	1.7574e-08
					6801.03	1.75316e-08
					6811.4	1.74799e-08
					6821.7	1.76011e-08
					6832	1.768e-08
					6842.4	1.76439e-08
					6852.7	1.75765e-08
					6863	1.76194e-08
					6873.4	1.76795e-08
					6883.7	1.76292e-08
					6894	1.76366e-08
					6904.4	1.77011e-08
					6914.7	1.75842e-08
					6925.1	1.75853e-08
					6935.4	1.74359e-08
					6945.7	1.74274e-08
					6956.1	1.73715e-08
					6966.4	1.73835e-08
					6976.7	1.73623e-08
					6987.1	1.73275e-08
					6997.4	1.73496e-08
					7007.7	1.73271e-08
					7018.1	1.72592e-08
					7028.4	1.72856e-08
					7038.7	1.72052e-08
					7049.1	1.7356e-08
					7059.4	1.72547e-08
					7069.7	1.73114e-08
					7080.1	1.72968e-08
					7090.4	1.74066e-08
					7100.7	1.73702e-08
					7111.1	1.73033e-08
					7121.4	1.74253e-08
					7131.7	1.73043e-08
					7142.1	1.73033e-08
					7152.4	1.73113e-08
					7162.8	1.72316e-08
					7173.1	1.73485e-08
					7183.4	1.72878e-08
					7193.8	1.72404e-08
					7204.1	1.71941e-08
					7214.4	1.71949e-08
					7224.8	1.71922e-08
					7235.1	1.72116e-08
					7245.4	1.72483e-08
					7255.8	1.73046e-08
					7266.1	1.72986e-08
					7276.4	1.73762e-08
					7286.8	1.72541e-08
					7297.1	1.73201e-08
					7307.4	1.72762e-08
					7317.8	1.73219e-08
					7328.1	1.72553e-08
					7338.4	1.72761e-08
					7348.8	1.72773e-08
					7359.1	1.71777e-08
					7369.4	1.71818e-08
					7379.8	1.72742e-08
					7390.1	1.7166e-08
					7400.5	1.71924e-08
					7410.8	1.72693e-08
					7421.1	1.72173e-08
					7431.5	1.72821e-08
					7441.8	1.74057e-08
					7452.1	1.73089e-08
					7462.5	1.73718e-08
					7472.8	1.73348e-08
					7483.1	1.73218e-08
					7493.5	1.72848e-08
					7503.8	1.73182e-08
					7514.1	1.72368e-08
					7524.5	1.72721e-08
					7534.8	1.72148e-08
					7545.1	1.71977e-08
					7555.5	1.71864e-08
					7565.8	1.70627e-08
					7576.1	1.71162e-08
					7586.5	1.71297e-08
					7596.8	1.70997e-08
					7607.1	1.70271e-08
					7617.5	1.70365e-08
					7627.8	1.70539e-08
					7638.2	1.71455e-08
					7648.5	1.71738e-08
					7658.8	1.70707e-08
					7669.2	1.71587e-08
					7679.5	1.70525e-08
					7689.8	1.70105e-08
					7700.2	1.69994e-08
					7710.5	1.70646e-08
					7720.8	1.70565e-08
					7731.2	1.71089e-08
					7741.5	1.70528e-08
					7751.8	1.70505e-08
					7762.2	1.69968e-08
					7772.5	1.70474e-08
					7782.8	1.71087e-08
					7793.2	1.69735e-08
					7803.5	1.69751e-08
					7813.8	1.69423e-08
					7824.2	1.69374e-08
					7834.5	1.69184e-08
					7844.8	1.68524e-08
					7855.2	1.69585e-08
					7865.5	1.68078e-08
					7875.9	1.684e-08
					7886.2	1.69289e-08
					7896.5	1.68642e-08
					7906.9	1.69446e-08
					7917.2	1.69608e-08
					7927.5	1.69687e-08
					7937.9	1.68635e-08
					7948.2	1.68868e-08
					7958.5	1.6805e-08
					7968.9	1.68174e-08
					7979.2	1.69501e-08
					7989.5	1.6917e-08
					7999.9	1.68917e-08
					8010.2	1.68354e-08
					8020.5	1.67516e-08
					8030.9	1.6752e-08
					8041.2	1.67089e-08
					8051.5	1.66812e-08
					8061.9	1.67169e-08
					8072.2	1.6726e-08
					8082.5	1.67237e-08
					8092.9	1.66849e-08
					8103.2	1.68078e-08
					8113.6	1.67878e-08
					8123.9	1.67655e-08
					8134.2	1.66608e-08
					8144.6	1.66814e-08
					8154.9	1.67275e-08
					8165.2	1.66693e-08
					8175.6	1.67161e-08
					8185.9	1.67601e-08
					8196.2	1.67147e-08
					8206.6	1.66413e-08
					8216.9	1.66317e-08
					8227.2	1.6704e-08
					8237.6	1.66758e-08
					8247.9	1.66178e-08
					8258.2	1.68349e-08
					8268.6	1.66724e-08
					8278.9	1.6691e-08
					8289.2	1.66953e-08
					8299.6	1.66231e-08
					8309.9	1.67381e-08
					8320.2	1.65696e-08
					8330.6	1.66233e-08
					8340.9	1.66766e-08
					8351.3	1.66853e-08
					8361.6	1.66857e-08
					8371.9	1.66046e-08
					8382.3	1.66602e-08
					8392.6	1.6624e-08
					8402.9	1.65227e-08
					8413.3	1.66076e-08
					8423.6	1.65579e-08
					8433.9	1.6599e-08
					8444.3	1.64118e-08
					8454.6	1.64687e-08
					8464.9	1.63994e-08
					8475.3	1.6529e-08
					8485.6	1.65397e-08
					8495.9	1.64849e-08
					8506.3	1.65866e-08
					8516.6	1.64324e-08
					8526.9	1.64575e-08
					8537.3	1.63038e-08
					8547.6	1.63296e-08
					8557.9	1.63088e-08
					8568.3	1.63596e-08
					8578.6	1.63879e-08
					8589	1.63917e-08
					8599.3	1.64313e-08
					8609.6	1.63481e-08
					8620	1.64699e-08
					8630.3	1.64245e-08
					8640.6	1.64104e-08
					8651	1.63117e-08
					8661.3	1.63714e-08
					8671.6	1.63809e-08
					8682	1.64164e-08
					8692.3	1.63731e-08
					8702.6	1.63792e-08
					8713	1.62689e-08
					8723.3	1.63345e-08
					8733.6	1.62601e-08
					8744	1.62873e-08
					8754.3	1.63155e-08
					8764.6	1.62544e-08
					8775	1.6334e-08
					8785.3	1.62243e-08
					8795.6	1.62947e-08
					8806	1.62541e-08
					8816.3	1.6192e-08
					8826.7	1.61499e-08
					8837	1.6155e-08
					8847.3	1.61696e-08
					8857.7	1.61351e-08
					8868	1.61806e-08
					8878.3	1.62892e-08
					8888.7	1.61521e-08
					8899	1.61172e-08
					8909.3	1.62133e-08
					8919.7	1.60213e-08
					8930	1.60607e-08
					8940.3	1.60508e-08
					8950.7	1.60291e-08
					8961	1.59887e-08
					8971.3	1.60055e-08
					8981.7	1.604e-08
					8992	1.59798e-08
					9002.3	1.60117e-08
					9012.7	1.60478e-08
					9023	1.59573e-08
					9033.3	1.60244e-08
					9043.7	1.60026e-08
					9054	1.59593e-08
					9064.4	1.59696e-08
					9074.7	1.59481e-08
					9085	1.59949e-08
					9095.4	1.60406e-08
					9105.7	1.60293e-08
					9116	1.59679e-08
					9126.4	1.59569e-08
					9136.7	1.60243e-08
					9147	1.59912e-08
					9157.4	1.60275e-08
					9167.7	1.61179e-08
					9178	1.58148e-08
					9188.4	1.57961e-08
					9198.7	1.57719e-08
					9209	1.57931e-08
					9219.4	1.58075e-08
					9229.7	1.57801e-08
					9240	1.58396e-08
					9250.4	1.58586e-08
					9260.7	1.58947e-08
					9271	1.57703e-08
					9281.4	1.58465e-08
					9291.7	1.57797e-08
					9302.1	1.57571e-08
					9312.4	1.58065e-08
					9322.7	1.58208e-08
					9333.1	1.57709e-08
					9343.4	1.57755e-08
					9353.7	1.57111e-08
					9364.1	1.56478e-08
					9374.4	1.55781e-08
					9384.7	1.56892e-08
					9395.1	1.56453e-08
					9405.4	1.56752e-08
					9415.7	1.5628e-08
					9426.1	1.56941e-08
					9436.4	1.57018e-08
					9446.7	1.56503e-08
					9457.1	1.5711e-08
					9467.4	1.56296e-08
					9477.7	1.55908e-08
					9488.1	1.5609e-08
					9498.4	1.55565e-08
					9508.7	1.55876e-08
					9519.1	1.55854e-08
					9529.4	1.55684e-08
					9539.8	1.5553e-08
					9550.1	1.55066e-08
					9560.4	1.55044e-08
					9570.8	1.5505e-08
					9581.1	1.55551e-08
					9591.4	1.55312e-08
					9601.8	1.55515e-08
					9612.1	1.55476e-08
					9622.4	1.55354e-08
					9632.8	1.5466e-08
					9643.1	1.55287e-08
					9653.4	1.55472e-08
					9663.8	1.55262e-08
					9674.1	1.54711e-08
					9684.4	1.55244e-08
					9694.8	1.55279e-08
					9705.1	1.54238e-08
					9715.4	1.54016e-08
					9725.8	1.54138e-08
					9736.1	1.53923e-08
					9746.4	1.54254e-08
					9756.8	1.5499e-08
					9767.1	1.53544e-08
					9777.5	1.54329e-08
					9787.8	1.53578e-08
					9798.1	1.54678e-08
					9808.5	1.54733e-08
					9818.8	1.53939e-08
					9829.1	1.54329e-08
					9839.5	1.53301e-08
					9849.8	1.53296e-08
					9860.1	1.54053e-08
					9870.5	1.53914e-08
					9880.8	1.53663e-08
					9891.1	1.53927e-08
					9901.5	1.5361e-08
					9911.8	1.5295e-08
					9922.1	1.54013e-08
					9932.5	1.53866e-08
					9942.8	1.53179e-08
					9953.1	1.53455e-08
					9963.5	1.53679e-08
					9973.8	1.53042e-08
					9984.1	1.54179e-08
					9994.5	1.54299e-08
					10004.8	1.54384e-08
					10015.2	1.55142e-08
					10025.5	1.54371e-08
					10035.8	1.54723e-08
					10046.2	1.54584e-08
					10056.5	1.53929e-08
					10066.8	1.53991e-08
					10077.2	1.53458e-08
					10087.5	1.53546e-08
					10097.8	1.5328e-08
					10108.2	1.54376e-08
					10118.5	1.53652e-08
					10128.8	1.54336e-08
					10139.2	1.53479e-08
					10149.5	1.5359e-08
					10159.8	1.53277e-08
					10170.2	1.53417e-08
					10180.5	1.53123e-08
					10190.8	1.53225e-08
					10201.2	1.53793e-08
					10211.5	1.53584e-08
					10221.8	1.54077e-08
					10232.2	1.53142e-08
					10242.5	1.52736e-08
					10252.9	1.52779e-08
					10263.2	1.53853e-08
					10273.5	1.52771e-08
					10283.9	1.53746e-08
					10294.2	1.53106e-08
					10304.5	1.52262e-08
					10314.9	1.51994e-08
					10325.2	1.51968e-08
					10335.5	1.51811e-08
					10345.9	1.51414e-08
					10356.2	1.52312e-08
					10366.5	1.51776e-08
					10376.9	1.51006e-08
					10387.2	1.51667e-08
					10397.5	1.51102e-08
					10407.9	1.50365e-08
					10418.2	1.52264e-08

## Sheet: i
inse	InSe	mos2	MoS2	rese2	ReSe2	res2	ReS2	wse2-p	WSe2	bp	BP	This work-MoS2	This work-MoS2	This work-MoS2	Thiswork-WSe2
s	#	s	#	s	#	s	#	s	#	s	#	s	#	s	#
2.09999e-08	2000	4.99999e-08	1390	0.1	10	0.01	1000	4.99999e-05	12	0.3	50	3.99999e-07	11000	9.99999e-08	10000
		7.99997e-09	1000			9.99997e-07	400					3e-07	11000	4.99998e-07	10000
		0.0001	1000
		0.01	100
		9.99998e-09	3000000
		0.005	12
		4.99998e-07	4000
		9.99999e-08	4000
		2e-08	4200
		0.01	1000
