# Supplementary material for: Artificial non-monotonic neurons based on nonvolatile anti-ambipolar transistors
Source: Nat Commun. 2025 Apr 3;16:3188. doi: 10.1038/s41467-025-58541-8 (PMC11968844; doi:10.1038/s41467-025-58541-8)
Supplement: Supplementary file 3 — Source data [file 41467_2025_58541_MOESM3_ESM.zip › Data in manuscript/fig5_data.xlsx]

## Sheet: b
Pulse-1st					Pulse-5th					Pulse-20th
id	HR	SBP	Conductance (a.u.)		id	HR	SBP	Conductance (a.u.)		id	HR	SBP	Conductance (a.u.)
1	53.1915	181.05	60.7333		1	53.1915	181.05	64.4667		1	53.1915	181.05	28.4444
2	91.4634	162.342	86.6667		2	91.4634	162.342	44.7556		2	91.4634	162.342	4.01778
3	115.385	169.211	40.3111		3	115.385	169.211	12.2		3	115.385	169.211	1.28222
4	58.5938	106.588	0.152444		4	58.5938	106.588	0.248444		4	58.5938	106.588	0.245778
5	69.4444	112.01	63.5778		5	69.4444	112.01	60.8667		5	69.4444	112.01	54.1556
6	110.294	114.362	70		6	110.294	114.362	55.2889		6	110.294	114.362	22.2889
7	56.8182	69.2364	0.0241333		7	56.8182	69.2364	0.203333		7	56.8182	69.2364	0.203778
8	77.3196	82.1123	0.268889		8	77.3196	82.1123	0.336		8	77.3196	82.1123	1.17111
9	81.5217	134.475	71.1111		9	81.5217	134.475	30.1111		9	81.5217	134.475	1.02222
10	89.2857	110.45	78.4444		10	89.2857	110.45	80.2222		10	89.2857	110.45	73.5556
11	89.2857	200.889	1.39778		11	89.2857	200.889	0.495111		11	89.2857	200.889	0.298889
12	87.7223	161.928	67.1556		12	87.7223	161.928	4.79111		12	87.7223	161.928	0.74
13	111.94	129.75	70.8889		13	111.94	129.75	17.0222		13	111.94	129.75	1.06222
14	68.8073	93.9098	0.185556		14	68.8073	93.9098	0.351333		14	68.8073	93.9098	12.0667
15	92.5926	103.233	86.8889		15	92.5926	103.233	79.1111		15	92.5926	103.233	85.1111
16	73.5294	115.342	80.8889		16	73.5294	115.342	84.8889		16	73.5294	115.342	92.4444
17	96.1538	110.6	87.3333		17	96.1538	110.6	62.4889		17	96.1538	110.6	15.0667
18	81.5217	87.55	0.523556		18	81.5217	87.55	23.1333		18	81.5217	87.55	47.2222
19	117.188	124.35	77.3333		19	117.188	124.35	24.8667		19	117.188	124.35	1.15111
20	88.2353	156.861	75.3333		20	88.2353	156.861	9.31111		20	88.2353	156.861	0.528889
21	93.1713	105.325	93.5556		21	93.1713	105.325	95.5556		21	93.1713	105.325	95.3333
22	100	96.75	50.3111		22	100	96.75	95.3333		22	100	96.75	91.7778
23	74.2574	108.8	34.6889		23	74.2574	108.8	74.6667		23	74.2574	108.8	86.2222
24	69.4444	89.25	0.376444		24	69.4444	89.25	0.376444		24	69.4444	89.25	0.504889
25	91.4634	173.557	42.3333		25	91.4634	173.557	1.53333		25	91.4634	173.557	0.630667
26	76.5306	113.829	58.4667		26	76.5306	113.829	70.6667		26	76.5306	113.829	76.4444
27	90.9124	131.401	72.6667		27	90.9124	131.401	38.1333		27	90.9124	131.401	5.81778
28	79.7872	133.333	61.2		28	79.7872	133.333	40.7333		28	79.7872	133.333	6.59778
29	74.2574	102.889	14.4		29	74.2574	102.889	45.7778		29	74.2574	102.889	57.1556
30	87.2211	130.7	65.6444		30	87.2211	130.7	34.7333		30	87.2211	130.7	8.15556
31	89.2857	113.7	51.5778		31	89.2857	113.7	68.2222		31	89.2857	113.7	72.4444
32	73.5294	105.626	22.4444		32	73.5294	105.626	40.3333		32	73.5294	105.626	52.5556
33	68.1818	120.877	39.1333		33	68.1818	120.877	52		33	68.1818	120.877	60.2667
34	94.9367	108.825	63.9556		34	94.9367	108.825	73.7778		34	94.9367	108.825	24.4667
35	127.119	159.391	30.2		35	127.119	159.391	4.43111		35	127.119	159.391	0.937778
36	87.2093	106.577	59.9333		36	87.2093	106.577	61.8444		36	87.2093	106.577	66.4667
37	79.7963	106.838	40.2889		37	79.7963	106.838	47.6		37	79.7963	106.838	60.4889
38	59.5238	114.746	41.8222		38	59.5238	114.746	46.0444		38	59.5238	114.746	53.0667
39	61.4754	86.9	0.0621333		39	61.4754	86.9	0.232222		39	61.4754	86.9	0.245778
40	95.5453	140.15	89.5556		40	95.5453	140.15	59.3111		40	95.5453	140.15	9.91111
41	96.1538	119.925	57.0444		41	96.1538	119.925	52.3333		41	96.1538	119.925	17.8889
42	87.2093	127.406	58.8444		42	87.2093	127.406	49.8444		42	87.2093	127.406	17.0667
43	101.351	101.09	44.4667		43	101.351	101.09	52.6		43	101.351	101.09	63.3778
44	102.74	97.85	39.2222		44	102.74	97.85	90.8889		44	102.74	97.85	80.6667
45	81.9697	104.815	71.7778		45	81.9697	104.815	66.7333		45	81.9697	104.815	76
46	120.968	60.4256	0.216667		46	120.968	60.4256	0.380444		46	120.968	60.4256	11.5333
47	88.2353	109.05	31.6667		47	88.2353	109.05	73.7778		47	88.2353	109.05	76.2222

## Sheet: c
scatter points			fitting curves			optimal point			Healthy group		Abnormal group
Conductance (a.u.)	accuracy point		x-axis Conductance (a.u.)	y-axis		x-axis	y-axis		Conductance (a.u.)		Conductance (a.u.)
0	36.1702		0	64.3838		46.1538	86.0882		54.1556		28.4444
2.04082	65.9574		2.5641	66.4515					73.5556		4.01778
4.08163	68.0851		5.12821	68.4609					12.0667		1.28222
6.12245	70.2128		7.69231	70.4028					85.1111		0.245778
8.16327	74.4681		10.2564	72.2681					92.4444		22.2889
10.2041	76.5957		12.8205	74.0479					95.3333		0.203778
12.2449	76.5957		15.3846	75.7337					86.2222		1.17111
14.2857	76.5957		17.9487	77.3169					76.4444		1.02222
16.3265	78.7234		20.5128	78.7897					57.1556		0.298889
18.3673	82.9787		23.0769	80.1445					72.4444		0.74
20.4082	82.9787		25.641	81.3744					52.5556		1.06222
22.449	85.1064		28.2051	82.473					60.2667		15.0667
24.4898	82.9787		30.7692	83.4343					24.4667		47.2222
26.5306	82.9787		33.3333	84.2534					66.4667		1.15111
28.5714	85.1064		35.8974	84.9258					60.4889		0.528889
30.6122	85.1064		38.4615	85.4479					76		91.7778
32.6531	85.1064		41.0256	85.8168					76.2222		0.504889
34.6939	85.1064		43.5897	86.0307							0.630667
36.7347	85.1064		46.1538	86.0882							5.81778
38.7755	85.1064		48.7179	85.9891							6.59778
40.8163	85.1064		51.2821	85.734							8.15556
42.8571	85.1064		53.8462	85.3241							0.937778
44.898	85.1064		56.4103	84.7618							53.0667
46.9388	85.1064		58.9744	84.0501							0.245778
48.9796	87.234		61.5385	83.1928							9.91111
51.0204	87.234		64.1026	82.1946							17.8889
53.0612	85.1064		66.6667	81.0606							17.0667
55.102	85.1064		69.2308	79.7969							63.3778
57.1429	85.1064		71.7949	78.41							80.6667
59.1837	82.9787		74.359	76.9072							11.5333
61.2245	78.7234		76.9231	75.2959
63.2653	78.7234		79.4872	73.5844
65.3061	80.8511		82.0513	71.781
67.3469	78.7234		84.6154	69.8945
69.3878	78.7234		87.1795	67.9338
71.4286	78.7234		89.7436	65.908
73.4694	76.5957		92.3077	63.8264
75.5102	74.4681		94.8718	61.6981
77.551	68.0851		97.4359	59.5323
79.5918	68.0851		100	57.3381
81.6327	70.2128
83.6735	70.2128
85.7143	68.0851
87.7551	65.9574
89.7959	65.9574
91.8367	68.0851
93.8776	65.9574
95.9184	63.8298
97.9592	63.8298
100	63.8298

## Sheet: d
HR_min=50;
HR_max=130;
SBP_min=60;
SBP_max=220;
grid_size = 30;
Reference density
3.07417e-12	1.04183e-11	2.70198e-11	5.41316e-11	8.49697e-11	1.06769e-10	1.10846e-10	9.9494e-11	8.25536e-11	6.99364e-11	6.70928e-11	7.3831e-11	8.58181e-11	9.8204e-11	1.07759e-10	1.1095e-10	1.0293e-10	8.21497e-11	5.44321e-11	2.92653e-11	1.25783e-11	4.27314e-12	1.13594e-12	2.34049e-13	3.70419e-14	4.46678e-15	4.0756e-16	2.79776e-17	1.43847e-18	5.52032e-20
1.50635e-09	5.09336e-09	1.31936e-08	2.64327e-08	4.15532e-08	5.23962e-08	5.4768e-08	4.9798e-08	4.224e-08	3.67281e-08	3.56124e-08	3.86551e-08	4.39004e-08	4.92183e-08	5.31829e-08	5.4272e-08	5.03454e-08	4.05556e-08	2.73267e-08	1.50112e-08	6.60471e-09	2.29604e-09	6.23347e-10	1.30791e-10	2.10146e-11	2.56524e-12	2.36362e-13	1.63537e-14	8.46256e-16	3.26521e-17
2.28189e-07	7.69607e-07	1.99042e-06	3.98638e-06	6.27538e-06	7.94425e-06	8.37323e-06	7.73469e-06	6.73064e-06	6.01897e-06	5.90006e-06	6.3158e-06	6.99938e-06	7.6688e-06	8.13276e-06	8.19812e-06	7.58832e-06	6.16771e-06	4.23021e-06	2.37717e-06	1.07148e-06	3.8113e-07	1.05584e-07	2.25305e-08	3.66959e-09	4.5279e-10	4.20758e-11	2.93101e-12	1.52517e-13	5.91256e-15
1.09374e-05	3.67505e-05	9.47792e-05	0.000189552	0.000298615	0.000379647	0.00040422	0.000380654	0.000341141	0.000314434	0.000311914	0.000329712	0.000356594	0.000381098	0.000395322	0.000392135	0.000361194	0.000295997	0.000206765	0.000118937	5.49118e-05	1.99637e-05	5.6331e-06	1.21984e-06	2.00954e-07	2.50129e-08	2.33999e-09	1.63869e-10	8.56404e-12	3.33234e-13
0.000173286	0.000578086	0.00148182	0.00295108	0.00464419	0.0059288	0.00639034	0.00616138	0.00571372	0.00544322	0.00547521	0.0057307	0.0060587	0.00631394	0.00639515	0.00622733	0.00569795	0.00470593	0.00334832	0.00197038	0.000930054	0.000344563	9.86688e-05	2.16005e-05	3.58601e-06	4.48754e-07	4.21385e-08	2.95887e-09	1.54953e-10	6.03983e-12
0.000985571	0.00324339	0.00821399	0.0162082	0.0253946	0.032522	0.0355634	0.0352822	0.0340327	0.0336062	0.0343488	0.0357129	0.0370277	0.0377372	0.0374538	0.0359464	0.0327837	0.0273356	0.0197971	0.0118791	0.00570274	0.0021395	0.000617719	0.000135845	2.25928e-05	2.82702e-06	2.6513e-07	1.8582e-08	9.71065e-10	3.77708e-11
0.00231489	0.00749016	0.0186865	0.0364588	0.0568278	0.0730809	0.0812971	0.0832428	0.0835517	0.0852725	0.0884067	0.0915305	0.0935932	0.0941123	0.0927845	0.0892347	0.0821837	0.0694932	0.051033	0.0309561	0.0149627	0.00563052	0.00162547	0.000356589	5.90633e-05	7.3526e-06	6.85598e-07	4.77617e-08	2.48079e-09	9.59178e-11
0.00278712	0.00900944	0.0225164	0.0442002	0.0697478	0.0915218	0.104682	0.110541	0.1137	0.117347	0.12159	0.125041	0.126894	0.127391	0.126901	0.124532	0.116964	0.099978	0.0735476	0.0444625	0.0213853	0.00801056	0.00230427	0.000504186	8.33544e-05	1.03619e-05	9.65057e-07	6.71538e-08	3.48387e-09	1.34523e-10
0.00248641	0.00820372	0.0209919	0.0423769	0.0691644	0.094382	0.112312	0.122081	0.126592	0.129207	0.131378	0.132726	0.132912	0.132765	0.13302	0.131781	0.123877	0.104624	0.075494	0.0447732	0.0212233	0.00788077	0.00225899	0.000494483	8.1998e-05	1.02399e-05	9.58774e-07	6.70874e-08	3.49946e-09	1.35826e-10
0.00245737	0.00810453	0.0206657	0.0414863	0.0673638	0.0918519	0.11005	0.121283	0.127724	0.131797	0.134379	0.134862	0.133211	0.131356	0.131042	0.1299	0.121394	0.100773	0.0709487	0.0410244	0.0190329	0.00695602	0.00197304	0.000429178	7.09305e-05	8.84446e-06	8.27734e-07	5.79205e-08	3.02188e-09	1.17308e-10
0.00245893	0.00799587	0.0199333	0.0387409	0.0603601	0.07876	0.0912461	0.0995173	0.106139	0.112078	0.116703	0.11854	0.116993	0.114028	0.112506	0.11158	0.105367	0.0885524	0.0629199	0.0365727	0.0170081	0.00622151	0.00176528	0.000384085	6.35015e-05	7.92205e-06	7.41833e-07	5.19401e-08	2.71134e-09	1.05301e-10
0.0014806	0.00478914	0.0118154	0.0225736	0.0343155	0.0434657	0.0490199	0.0526903	0.0561701	0.0598147	0.0630975	0.0649269	0.0644321	0.0623719	0.0607289	0.0598705	0.056968	0.0486864	0.0352808	0.020896	0.00987709	0.00366161	0.00105005	0.000230385	3.83408e-05	4.80808e-06	4.5212e-07	3.1764e-08	1.66286e-09	6.47382e-11
0.000370828	0.00119933	0.00295137	0.00560805	0.00845621	0.0106171	0.0119046	0.0127812	0.0136278	0.0145022	0.015315	0.0158207	0.0157454	0.0152144	0.0147327	0.0144595	0.0137543	0.0117998	0.00860785	0.00513987	0.00245007	0.000915437	0.000264305	5.83104e-05	9.74594e-06	1.22616e-06	1.15576e-07	8.13369e-09	4.26302e-10	1.66095e-11
3.30461e-05	0.00010691	0.0002628	0.00049819	0.000749409	0.000941322	0.00106223	0.00115233	0.00123661	0.00131365	0.00137896	0.00141759	0.00140746	0.00135864	0.00131404	0.00128503	0.00121455	0.00103488	0.000751324	0.000447739	0.000213489	7.98884e-05	2.31076e-05	5.10587e-06	8.54245e-07	1.07516e-07	1.01322e-08	7.12562e-10	3.73061e-11	1.4515e-12
9.73885e-07	3.14856e-06	7.72723e-06	1.46181e-05	2.19686e-05	2.76921e-05	3.16002e-05	3.48277e-05	3.7789e-05	4.01561e-05	4.18311e-05	4.26187e-05	4.20628e-05	4.05026e-05	3.90973e-05	3.80021e-05	3.551e-05	2.98573e-05	2.14312e-05	1.26723e-05	6.01535e-06	2.24588e-06	6.48844e-07	1.43238e-07	2.39385e-08	3.00852e-09	2.82993e-10	1.98575e-11	1.037e-12	4.0236e-14
9.10573e-09	2.93935e-08	7.19816e-08	1.35862e-07	2.04036e-07	2.58308e-07	2.98474e-07	3.34811e-07	3.68218e-07	3.92479e-07	4.06291e-07	4.09999e-07	4.01643e-07	3.85123e-07	3.70144e-07	3.5639e-07	3.27971e-07	2.7104e-07	1.91612e-07	1.12039e-07	5.27985e-08	1.96254e-08	5.65365e-09	1.2453e-09	2.07669e-10	2.60376e-11	2.4427e-12	1.70899e-13	8.89619e-15	3.44002e-16
2.63408e-11	8.48658e-11	2.0733e-10	3.90411e-10	5.85925e-10	7.45042e-10	8.71787e-10	9.95631e-10	1.11124e-09	1.19082e-09	1.22774e-09	1.22833e-09	1.19406e-09	1.1388e-09	1.08743e-09	1.03447e-09	9.35171e-10	7.57716e-10	5.26267e-10	3.03589e-10	1.41762e-10	5.23861e-11	1.50329e-11	3.3015e-12	5.49099e-13	6.86586e-14	6.42232e-15	4.47904e-16	2.3237e-17	8.95338e-19
2.32159e-14	7.46554e-14	1.81967e-13	3.41895e-13	5.12818e-13	6.54905e-13	7.75817e-13	9.01894e-13	1.0221e-12	1.10297e-12	1.13484e-12	1.1272e-12	1.08771e-12	1.0312e-12	9.77061e-13	9.17003e-13	8.13268e-13	6.45106e-13	4.39418e-13	2.49636e-13	1.15329e-13	4.23218e-14	1.20891e-14	2.64606e-15	4.38817e-16	5.47146e-17	5.10298e-18	3.54781e-19	1.83449e-20	7.04386e-22
6.17593e-18	1.98272e-17	4.82302e-17	9.04443e-17	1.35607e-16	1.73926e-16	2.08539e-16	2.46686e-16	2.83889e-16	3.08784e-16	3.17533e-16	3.13523e-16	3.00489e-16	2.8314e-16	2.66059e-16	2.46246e-16	2.14178e-16	1.66211e-16	1.10896e-16	6.19489e-17	2.82757e-17	1.02936e-17	2.92499e-18	6.37859e-19	1.05464e-19	1.31132e-20	1.21955e-21	8.45372e-23	4.35761e-24	1.66771e-25
4.93014e-22	1.58073e-21	3.83891e-21	7.18764e-21	1.07752e-20	1.38807e-20	1.68424e-20	2.02654e-20	2.36777e-20	2.59695e-20	2.67178e-20	2.62511e-20	2.50039e-20	2.34193e-20	2.18245e-20	1.9925e-20	1.70025e-20	1.29081e-20	8.42923e-21	4.62408e-21	2.08247e-21	7.51298e-22	2.12237e-22	4.60976e-23	7.59823e-24	9.42157e-25	8.7387e-26	6.04083e-27	3.10487e-28	1.1847e-29
1.1767e-26	3.76945e-26	9.14317e-26	1.70985e-25	2.56369e-25	3.31753e-25	4.07323e-25	4.98337e-25	5.90903e-25	6.53564e-25	6.73128e-25	6.58654e-25	6.23806e-25	5.80912e-25	5.37041e-25	4.83976e-25	4.05539e-25	3.01327e-25	1.92514e-25	1.03598e-25	4.59747e-26	1.64201e-26	4.60827e-27	9.96553e-28	1.63734e-28	2.02477e-29	1.87324e-30	1.29161e-31	6.62112e-33	2.51942e-34
8.37717e-32	2.68219e-31	6.50051e-31	1.21465e-30	1.82207e-30	2.369e-30	2.94315e-30	3.65988e-30	4.40202e-30	4.90903e-30	5.06319e-30	4.93688e-30	4.65128e-30	4.3077e-30	3.9524e-30	3.51919e-30	2.89903e-30	2.10994e-30	1.31881e-30	6.95588e-31	3.03816e-31	1.07305e-31	2.98958e-32	6.43429e-33	1.05361e-33	1.29941e-34	1.19924e-35	8.24922e-37	4.21855e-38	1.60122e-39
1.7761e-37	5.68582e-37	1.37736e-36	2.57244e-36	3.86186e-36	5.04605e-36	6.34362e-36	8.01498e-36	9.77309e-36	1.09852e-35	1.1348e-35	1.10305e-35	1.0342e-35	9.52796e-36	8.68056e-36	7.64417e-36	6.19894e-36	4.42402e-36	2.70612e-36	1.3981e-36	6.00348e-37	2.0945e-37	5.78828e-38	1.23926e-38	2.02204e-39	2.48699e-40	2.28989e-41	1.57165e-42	8.01943e-44	3.03703e-45
1.12021e-43	3.58671e-43	8.6873e-43	1.62224e-42	2.43801e-42	3.20225e-42	4.07389e-42	5.22795e-42	6.4587e-42	7.31442e-42	7.56787e-42	7.33545e-42	6.84604e-42	6.27569e-42	5.68001e-42	4.95181e-42	3.95844e-42	2.77365e-42	1.66131e-42	8.40452e-43	3.54446e-43	1.22015e-43	3.34183e-44	7.1136e-45	1.15624e-45	1.41814e-46	1.30275e-47	8.92251e-49	4.54345e-50	1.71711e-51
2.1002e-50	6.72731e-50	1.62961e-49	3.04347e-49	4.58016e-49	6.04906e-49	7.78846e-49	1.0148e-48	1.26944e-48	1.4478e-48	1.50021e-48	1.45031e-48	1.34763e-48	1.22942e-48	1.10591e-48	9.55372e-49	7.53856e-49	5.19307e-49	3.04819e-49	1.50985e-49	6.24852e-50	2.12008e-50	5.74947e-51	1.21609e-51	1.96843e-52	2.40726e-53	2.20631e-54	1.50806e-55	7.66455e-57	2.8912e-58
1.16975e-57	3.74936e-57	9.08565e-57	1.69747e-56	2.55872e-56	3.39894e-56	4.42965e-56	5.8581e-56	7.41559e-56	8.51327e-56	8.83339e-56	8.51812e-56	7.88166e-56	7.15681e-56	6.40078e-56	5.48398e-56	4.27681e-56	2.90041e-56	1.66999e-56	8.10025e-57	3.28741e-57	1.09821e-57	2.94614e-58	6.18781e-59	9.97079e-60	1.21561e-60	1.11154e-61	7.58272e-63	3.84688e-64	1.44857e-65
1.93466e-65	6.20629e-65	1.50477e-64	2.81302e-64	4.2483e-64	5.6778e-64	7.49084e-64	1.00516e-63	1.28683e-63	1.48634e-63	1.54405e-63	1.48528e-63	1.36864e-63	1.23712e-63	1.10044e-63	9.35759e-64	7.22113e-64	4.8276e-64	2.72958e-64	1.29696e-64	5.15919e-65	1.6953e-65	4.49453e-66	9.36712e-67	1.50193e-67	1.8251e-68	1.66487e-69	1.13353e-70	5.74071e-72	2.15816e-73
9.49811e-74	3.04996e-73	7.40024e-73	1.38447e-72	2.09535e-72	2.81841e-72	3.76484e-72	5.1243e-72	6.63073e-72	7.70194e-72	8.00876e-72	7.6851e-72	7.0529e-72	6.34667e-72	5.61633e-72	4.74325e-72	3.62574e-72	2.3926e-72	1.32998e-72	6.19385e-73	2.41424e-73	7.79637e-74	2.04068e-74	4.21704e-75	6.72512e-76	8.1433e-77	7.40987e-78	5.0352e-79	2.54576e-80	9.55561e-82
1.38378e-82	4.44841e-82	1.08025e-81	2.02289e-81	3.06888e-81	4.1558e-81	5.62164e-81	7.75889e-81	1.0142e-80	1.18414e-80	1.23224e-80	1.17953e-80	1.07815e-80	9.65902e-81	8.50536e-81	7.13819e-81	5.41005e-81	3.52817e-81	1.9304e-81	8.81759e-82	3.36733e-82	1.06784e-82	2.75685e-83	5.64432e-84	8.94799e-85	1.07936e-85	9.79566e-87	6.6432e-88	3.35318e-89	1.25675e-90
5.98115e-92	1.92506e-91	4.67931e-91	8.77206e-91	1.33428e-90	1.8197e-90	2.49318e-90	3.48825e-90	4.60352e-90	5.40021e-90	5.62262e-90	5.36862e-90	4.8875e-90	4.35943e-90	3.82049e-90	3.18785e-90	2.39757e-90	1.54697e-90	8.34094e-91	3.73991e-91	1.3994e-91	4.355e-92	1.10792e-92	2.24549e-93	3.53672e-94	4.24851e-95	3.84499e-96	2.60226e-97	1.31132e-98	4.90757e-100
device based results
5.12324e-15	3.50536e-14	1.76898e-13	6.58436e-13	1.80761e-12	3.66014e-12	5.46627e-12	6.02123e-12	4.89194e-12	2.93142e-12	1.29561e-12	4.22353e-13	1.0155e-13	1.80103e-14	2.3582e-15	2.30701e-16	1.95342e-17	3.28167e-18	1.33338e-18	5.14058e-19	1.49391e-19	3.20782e-20	5.08184e-21	5.93895e-22	5.12004e-23	3.25623e-24	1.52772e-25	5.28763e-27	1.35014e-28	2.54334e-30
4.95684e-12	3.39151e-11	1.71153e-10	6.37051e-10	1.7489e-09	3.54126e-09	5.28874e-09	5.82569e-09	4.73309e-09	2.83625e-09	1.25357e-09	4.08657e-10	9.82659e-11	1.7439e-11	2.30033e-12	2.46609e-13	4.15599e-14	1.95505e-14	1.00477e-14	3.95596e-15	1.15255e-15	2.478e-16	3.93075e-17	4.60015e-18	3.97186e-19	2.53016e-20	1.18918e-21	4.12389e-23	1.05522e-24	1.99242e-26
1.41929e-09	9.71088e-09	4.90059e-08	1.82406e-07	5.00763e-07	1.01397e-06	1.51434e-06	1.66811e-06	1.35529e-06	8.12181e-07	3.59001e-07	1.17058e-07	2.81689e-08	5.02592e-09	7.02492e-10	1.2477e-10	6.41248e-11	4.33107e-11	2.30599e-11	9.1142e-12	2.66019e-12	5.73023e-13	9.10858e-14	1.06842e-14	9.24809e-16	5.90753e-17	2.78503e-18	9.69082e-20	2.4891e-21	4.71987e-23
1.20265e-07	8.22866e-07	4.15261e-06	1.54567e-05	4.24342e-05	8.59259e-05	0.000128335	0.000141381	0.000114889	6.88737e-05	3.04658e-05	9.95139e-06	2.41045e-06	4.49701e-07	9.06817e-08	4.83781e-08	4.16479e-08	2.97858e-08	1.59438e-08	6.31612e-09	1.84835e-09	3.99375e-10	6.37056e-11	7.50198e-12	6.52239e-13	4.1872e-14	1.98518e-15	6.95228e-17	1.79897e-18	3.4406e-20
3.01594e-06	2.06359e-05	0.000104143	0.000387665	0.00106442	0.00215585	0.00322123	0.00355141	0.00289011	0.00173742	0.000773123	0.000256436	6.57802e-05	1.66986e-05	9.08879e-06	9.26669e-06	8.67783e-06	6.238e-06	3.34512e-06	1.32943e-06	3.90763e-07	8.48882e-08	1.36266e-08	1.61645e-09	1.4173e-10	9.18812e-12	4.40595e-13	1.56361e-14	4.10934e-16	8.00382e-18
2.23872e-05	0.000153205	0.000773427	0.00288064	0.00791741	0.0160651	0.0240838	0.0267142	0.0219891	0.0135194	0.00631594	0.00236999	0.000875372	0.000516683	0.000536651	0.000602918	0.000562338	0.000402872	0.000216462	8.65036e-05	2.56321e-05	5.62544e-06	9.14227e-07	1.10046e-07	9.81598e-09	6.49286e-10	3.18753e-11	1.16257e-12	3.15361e-14	6.36963e-16
4.9289e-05	0.000337835	0.0017102	0.00640069	0.0177442	0.0365566	0.0562983	0.065491	0.0586575	0.0419591	0.0257821	0.0155786	0.0111296	0.0104601	0.0117193	0.0127546	0.0116257	0.00826891	0.00445751	0.00179978	0.000541669	0.000121293	2.01995e-05	2.50255e-06	2.30814e-07	1.58623e-08	8.13029e-10	3.11078e-11	8.89152e-13	1.89951e-14
3.35207e-05	0.000233508	0.00121399	0.00474749	0.0141345	0.0325825	0.0593698	0.0873932	0.106192	0.109481	0.100377	0.0882065	0.0811128	0.082476	0.0894673	0.092383	0.0813676	0.0571753	0.0309857	0.0127402	0.00394271	0.000914868	0.0001589	2.06443e-05	2.00578e-06	1.45721e-07	7.91436e-09	3.21208e-10	9.73551e-12	2.20174e-13
1.69862e-05	0.000129175	0.000752178	0.00339967	0.0120833	0.0340759	0.076497	0.13682	0.196281	0.231358	0.236295	0.227704	0.226483	0.240013	0.25655	0.25275	0.213175	0.146596	0.0796432	0.0334821	0.0107463	0.00261062	0.000477405	6.54827e-05	6.72e-06	5.14967e-07	2.94214e-08	1.25144e-09	3.95795e-11	9.29696e-13
3.59019e-05	0.000265579	0.00148225	0.00630508	0.0207146	0.0533733	0.109459	0.180845	0.243407	0.27214	0.265073	0.248525	0.252926	0.281866	0.306376	0.292904	0.234874	0.15477	0.082405	0.0347705	0.0114055	0.00286275	0.000543568	7.74782e-05	8.24852e-06	6.53747e-07	3.8487e-08	1.6804e-09	5.43514e-11	1.30117e-12
6.76346e-05	0.000463049	0.00237433	0.00918536	0.0271175	0.0621124	0.112721	0.16565	0.200486	0.202318	0.175098	0.143459	0.133923	0.149018	0.163878	0.15309	0.115901	0.0709927	0.0353541	0.0142422	0.00456574	0.00114079	0.000218094	3.14761e-05	3.3995e-06	2.7328e-07	1.62987e-08	7.19789e-10	2.35094e-11	5.67459e-13
8.63954e-05	0.00056121	0.0027048	0.00970803	0.0261176	0.053257	0.0838119	0.10449	0.106443	0.0910467	0.0670415	0.0456705	0.0352886	0.0356378	0.0381884	0.0347453	0.0249228	0.0140265	0.00629048	0.00228205	0.000671379	0.000158157	2.92112e-05	4.14395e-06	4.44556e-07	3.56989e-08	2.13266e-09	9.44436e-11	3.09403e-12	7.48982e-14
4.54507e-05	0.000291226	0.00137853	0.00482619	0.0125236	0.0241832	0.0350059	0.0384883	0.0328655	0.0225428	0.0130074	0.00684291	0.00403639	0.00340963	0.00344471	0.00305454	0.00211272	0.00111671	0.000455216	0.000145931	3.75468e-05	7.83804e-06	1.32043e-06	1.76239e-07	1.82308e-08	1.43488e-09	8.48388e-11	3.7387e-12	1.22237e-13	2.95742e-15
7.5375e-06	4.81676e-05	0.000227127	0.000790523	0.00203217	0.00386284	0.00544141	0.00570419	0.00448566	0.00268632	0.00126087	0.000494621	0.000197087	0.000119214	0.000107241	9.24697e-05	6.27043e-05	3.20794e-05	1.23629e-05	3.62826e-06	8.25769e-07	1.48993e-07	2.17032e-08	2.56468e-09	2.43045e-10	1.80844e-11	1.03433e-12	4.47403e-14	1.44815e-15	3.48531e-17
3.73591e-07	2.38608e-06	1.12415e-05	3.90713e-05	0.000100198	0.00018966	0.000265139	0.000274073	0.000209972	0.00011977	5.13575e-05	1.69682e-05	4.75269e-06	1.65703e-06	1.10266e-06	8.952e-07	5.98487e-07	3.0185e-07	1.13471e-07	3.18821e-08	6.75537e-09	1.09542e-09	1.38731e-10	1.40266e-11	1.14896e-12	7.61813e-14	4.02421e-15	1.65649e-16	5.20875e-18	1.23345e-19
5.48835e-09	3.50489e-08	1.6509e-07	5.73584e-07	1.47001e-06	2.7793e-06	3.87716e-06	3.9921e-06	3.03582e-06	1.7072e-06	7.11837e-07	2.21573e-07	5.29364e-08	1.14549e-08	4.07478e-09	2.70808e-09	1.75848e-09	8.79896e-10	3.27552e-10	9.04403e-11	1.85759e-11	2.8565e-12	3.3248e-13	2.97835e-14	2.09802e-15	1.18665e-16	5.4463e-18	2.01616e-19	5.9072e-21	1.33983e-22
2.38674e-11	1.52414e-10	7.17871e-10	2.4939e-09	6.39035e-09	1.20781e-08	1.68391e-08	1.73192e-08	1.31432e-08	7.36189e-09	3.04577e-09	9.32344e-10	2.12578e-10	3.77188e-11	7.0008e-12	2.70014e-12	1.57038e-12	7.74781e-13	2.87082e-13	7.87547e-14	1.59871e-14	2.40685e-15	2.6991e-16	2.27204e-17	1.45371e-18	7.2005e-20	2.82288e-21	8.92641e-23	2.29049e-24	4.719e-26
3.07182e-14	1.96159e-13	9.23901e-13	3.20955e-12	8.22373e-12	1.55418e-11	2.16645e-11	2.22752e-11	1.68944e-11	9.45259e-12	3.90238e-12	1.18924e-12	2.6794e-13	4.50707e-14	6.14437e-15	1.09893e-15	4.38427e-16	2.04586e-16	7.52832e-17	2.05946e-17	4.16312e-18	6.21954e-19	6.87747e-20	5.6454e-21	3.45792e-22	1.5946e-23	5.61491e-25	1.53988e-26	3.36297e-28	5.94387e-30
1.17002e-17	7.47147e-17	3.51901e-16	1.22246e-15	3.13223e-15	5.91936e-15	8.25088e-15	8.48271e-15	6.43254e-15	3.59796e-15	1.48449e-15	4.51854e-16	1.01501e-16	1.68622e-17	2.10995e-18	2.32746e-19	4.39681e-20	1.64247e-20	5.88165e-21	1.60343e-21	3.23576e-22	4.82103e-23	5.30455e-24	4.31459e-25	2.59917e-26	1.16367e-27	3.8955e-29	9.85067e-31	1.91157e-32	2.90712e-34
1.31885e-21	8.42188e-21	3.96664e-20	1.37796e-19	3.53064e-19	6.67222e-19	9.30015e-19	9.56121e-19	7.25004e-19	4.05486e-19	1.67273e-19	5.08982e-20	1.14247e-20	1.89256e-21	2.32269e-22	2.19087e-23	2.11445e-24	4.33274e-25	1.37785e-25	3.70725e-26	7.46813e-27	1.11153e-27	1.22089e-28	9.89873e-30	5.928e-31	2.62541e-32	8.61826e-34	2.10539e-35	3.85475e-37	5.35137e-39
4.3995e-26	2.80941e-25	1.32321e-24	4.59667e-24	1.17777e-23	2.22575e-23	3.10237e-23	3.18943e-23	2.41843e-23	1.35257e-23	5.57941e-24	1.69756e-24	3.80961e-25	6.30662e-26	7.70769e-27	7.0087e-28	5.10644e-29	4.75727e-30	1.00729e-30	2.55283e-31	5.11027e-32	7.59896e-33	8.34122e-34	6.75541e-35	4.03731e-36	1.78128e-37	5.80652e-39	1.40046e-40	2.50582e-42	3.34197e-44
4.34325e-31	2.77349e-30	1.30629e-29	4.5379e-29	1.16271e-28	2.19728e-28	3.06269e-28	3.14863e-28	2.38749e-28	1.33525e-28	5.5079e-29	1.67576e-29	3.76049e-30	6.22431e-31	7.60023e-32	6.85725e-33	4.64563e-34	2.73256e-35	2.67903e-36	5.33961e-37	1.03806e-37	1.53893e-38	1.68843e-39	1.36688e-40	8.16328e-42	3.59699e-43	1.16968e-44	2.80848e-46	4.98373e-48	6.54729e-50
1.26891e-36	8.10293e-36	3.81641e-35	1.32577e-34	3.39691e-34	6.4195e-34	8.94784e-34	9.19891e-34	6.97518e-34	3.901e-34	1.60915e-34	4.89577e-35	1.09862e-35	1.81834e-36	2.21986e-37	1.99959e-38	1.33343e-39	6.80542e-41	3.47273e-42	3.69786e-43	6.31935e-44	9.2373e-45	1.01199e-45	8.19048e-47	4.89029e-48	2.15384e-49	6.99812e-51	1.67769e-52	2.96856e-54	3.8792e-56
1.09711e-42	7.00585e-42	3.2997e-41	1.14627e-40	2.937e-40	5.55034e-40	7.73636e-40	7.95344e-40	6.03079e-40	3.37283e-40	1.39128e-40	4.2329e-41	9.49864e-42	1.57212e-42	1.91919e-43	1.72816e-44	1.14864e-45	5.67482e-47	2.23006e-48	1.08604e-49	1.2055e-50	1.6508e-51	1.79638e-52	1.45286e-53	8.67334e-55	3.81941e-56	1.24063e-57	2.97264e-59	5.25468e-61	6.85401e-63
2.80719e-49	1.7926e-48	8.443e-48	2.93299e-47	7.51495e-47	1.42018e-46	1.97952e-46	2.03506e-46	1.54311e-46	8.63012e-47	3.5599e-47	1.08308e-47	2.43043e-48	4.0226e-49	4.91059e-50	4.42148e-51	2.93678e-52	1.44103e-53	5.30044e-55	1.67056e-56	8.49127e-58	8.97982e-59	9.464e-60	7.62965e-61	4.55322e-62	2.0049e-63	6.51169e-65	1.55997e-66	2.7566e-68	3.59335e-70
2.12568e-56	1.35741e-55	6.39328e-55	2.22094e-54	5.69053e-54	1.0754e-53	1.49895e-53	1.54101e-53	1.16849e-53	6.53497e-54	2.69566e-54	8.20137e-55	1.84039e-55	3.04602e-56	3.71842e-57	3.34801e-58	2.22346e-59	1.08947e-60	3.95059e-62	1.09279e-63	2.95683e-65	1.63253e-66	1.49575e-67	1.18737e-68	7.07515e-70	3.11486e-71	1.01162e-72	2.42333e-74	4.28174e-76	5.58024e-78
4.76352e-64	3.04187e-63	1.4327e-62	4.97701e-62	1.27521e-61	2.4099e-61	3.35905e-61	3.4533e-61	2.61851e-61	1.46445e-61	6.0408e-62	1.83788e-62	4.1242e-63	6.82596e-64	8.33275e-65	7.50265e-66	4.98247e-67	2.44065e-68	8.82403e-70	2.36969e-71	5.02922e-73	1.28256e-74	7.44604e-76	5.50427e-77	3.25568e-78	1.43228e-79	4.65128e-81	1.11418e-82	1.96855e-84	2.56534e-86
3.15909e-72	2.01732e-71	9.50141e-71	3.30067e-70	8.45703e-70	1.59821e-69	2.22767e-69	2.29018e-69	1.73655e-69	9.71199e-70	4.00617e-70	1.21885e-70	2.73511e-71	4.52687e-72	5.52615e-73	4.97564e-74	3.30428e-75	1.61849e-76	5.84801e-78	1.56076e-79	3.118e-81	5.27292e-83	1.39035e-84	7.78715e-86	4.44734e-87	1.94966e-88	6.32924e-90	1.51606e-91	2.67855e-93	3.49051e-95
6.20013e-81	3.95925e-80	1.86477e-79	6.478e-79	1.6598e-78	3.13669e-78	4.37209e-78	4.49477e-78	3.40821e-78	1.9061e-78	7.86262e-79	2.39215e-79	5.368e-80	8.88456e-81	1.08458e-81	9.76533e-83	6.48506e-84	3.17646e-85	1.14759e-86	3.05886e-88	6.03198e-90	9.04695e-92	1.30011e-93	3.71952e-95	1.82485e-96	7.86564e-98	2.54918e-99	6.10511e-101	1.07862e-102	1.40557e-104
3.60116e-90	2.29962e-89	1.0831e-88	3.76255e-88	9.64046e-88	1.82186e-87	2.5394e-87	2.61065e-87	1.97956e-87	1.1071e-87	4.56677e-88	1.38941e-88	3.11784e-89	5.16034e-90	6.29946e-91	5.6719e-92	3.76665e-93	1.84495e-94	6.66523e-96	1.77613e-97	3.49307e-99	5.09951e-101	5.84875e-103	7.82296e-105	2.37191e-106	9.45826e-108	3.0406e-109	7.27622e-111	1.28542e-112	1.67504e-114

## Sheet: e
	Elderly						Young
	Healthy			Dysfunction			Healthy			Dysfunction
Pulse num. axis #	mean (Conductance (a.u.))	lower bound (Conductance (a.u.))	upper bound (Conductance (a.u.))	mean (Conductance (a.u.))	lower bound (Conductance (a.u.))	upper bound (Conductance (a.u.))	mean (Conductance (a.u.))	lower bound (Conductance (a.u.))	upper bound (Conductance (a.u.))	mean (Conductance (a.u.))	lower bound (Conductance (a.u.))	upper bound (Conductance (a.u.))
0.0606061	0.00957	0	0	0	0	0	0	0	0	0	0	0
0.121212	1.12198	0.0996508	0.00900167	0.0213542	0.0391875	0	0.0824076	0.1301	0.03203	0.055382	0.11032	0.000444
0.181818	1.92448	0.15428	0.0407968	0.0495187	0.071533	0.008712	0.130369	0.192978	0.065682	0.0962532	0.158352	0.0341544
0.242424	2.2791	0.182329	0.0845334	0.0739272	0.101518	0.0264786	0.16336	0.227053	0.0929914	0.121878	0.189737	0.0540189
0.30303	2.48135	0.200386	0.116435	0.0938802	0.127334	0.0479447	0.18583	0.245863	0.119927	0.139127	0.20904	0.0692147
0.363636	2.83572	0.231186	0.137633	0.112552	0.153459	0.0632836	0.216505	0.281227	0.146093	0.161394	0.239973	0.0828147
0.424242	3.16159	0.252847	0.16005	0.129901	0.18102	0.0794597	0.239937	0.3055	0.173893	0.179941	0.259867	0.100015
0.484848	3.17513	0.259844	0.171936	0.145981	0.204844	0.0953181	0.253232	0.314433	0.198247	0.194133	0.2664	0.121867
0.545455	3.18667	0.266292	0.181714	0.159754	0.213623	0.111818	0.265	0.3243	0.215677	0.204107	0.272933	0.13528
0.606061	3.19683	0.276864	0.192256	0.171997	0.224675	0.125495	0.276427	0.3328	0.2339	0.213987	0.2796	0.148373
0.666667	3.20581	0.287344	0.202186	0.183292	0.23595	0.137527	0.286711	0.3389	0.248567	0.224	0.283333	0.164667
0.727273	3.21471	0.296419	0.211903	0.193654	0.2453	0.153982	0.298469	0.346267	0.2646	0.2334	0.286933	0.179867
0.787879	3.25634	0.364161	0.238639	0.210423	0.262381	0.170867	0.363495	0.413667	0.328067	0.246733	0.2972	0.196267
0.848485	3.62843	1.11234	0.368011	0.513952	0.577806	0.478836	0.598852	0.6392	0.489033	0.667133	0.6796	0.654667
0.909091	6.54541	8.92635	0.608453	2.29154	1.04747	0.858733	1.70138	1.63303	0.9108	1.1462	1.1864	1.106
0.969697	13.4287	17.1699	7.45326	8.65639	10.9658	4.06884	7.69463	8.6572	6.1318	8.06873	8.18253	7.95493
1.0303	20.4509	25.4213	14.5616	16.2102	20.9641	9.24409	13.7553	16.0818	11.0811	14.9883	15.1739	14.8028
1.09091	27.6432	34.0429	21.6176	23.8911	31.0957	16.6586	19.8258	23.5075	15.9253	21.9076	22.1645	21.6507
1.15152	34.8826	42.767	28.6105	31.6283	41.251	24.3373	25.9011	30.9328	20.7786	28.8268	29.1552	28.4984
1.21212	42.2158	50.614	35.7585	39.4195	50.7514	32.0134	31.9841	38.3897	25.629	35.7438	36.1427	35.3449
1.27273	49.5472	56.5808	42.9061	47.2092	59.3051	39.6867	38.0644	45.842	30.4723	42.6594	43.1273	42.1915
1.33333	56.8446	62.5188	50.0432	54.9909	68.0946	47.322	44.0903	53.2683	35.2723	49.5707	50.1107	49.0307
1.39394	63.8108	67.7068	57.1019	62.485	77.1421	54.5166	49.9453	60.5743	40.0017	56.0747	56.652	55.4973
1.45455	68.2419	70.8675	63.6808	68.503	85.4242	61.5334	54.9314	67.1433	43.88	62.52	63.12	61.92
1.51515	68.7063	70.8675	65.0192	69.9274	85.9742	62.5106	55.0267	67.2133	43.99	62.52	63.12	61.92
1.57576	69.0381	70.8675	65.6089	70.1577	86.2889	62.9047	55.047	67.23	44	62.52	63.12	61.92
1.63636	69.204	70.8675	66.0031	70.2417	86.2706	63.2225	55.054	67.23	44.01	62.52	63.12	61.92
1.69697	69.3227	70.8675	66.2842	70.2552	86.2217	63.3875	55.0559	67.23	44.0133	62.5333	63.1467	61.92
1.75758	69.2895	70.8858	65.9633	69.5368	85.7297	61.6642	55.054	67.23	44.0267	62.5467	63.1733	61.92
1.81818	69.2476	70.8217	65.5967	68.807	85.1094	59.8125	55.101	67.1533	44.0467	62.4933	63.2	61.7867
1.87879	69.3367	70.7025	65.23	68.0728	84.4892	57.9608	55.5873	66.9967	44.7267	62.4467	63.32	61.5733
1.93939	69.4589	70.5253	64.8603	67.3225	83.8689	56.1092	56.1041	66.77	45.4067	62.4533	63.5467	61.36
2	69.5619	70.3267	64.4722	66.5603	83.2333	53.8664	56.6298	66.5433	46.0867	62.46	63.7733	61.1467
2.06061	69.6544	70.5314	64.2186	65.7934	83.0347	51.6022	57.1613	66.3167	46.7667	62.4667	64	60.9333
2.12121	69.74	70.8217	64.6708	65.0265	82.9461	49.3442	57.6787	66.2933	47.2467	62.4733	64.2267	60.72
2.18182	69.8203	71.1425	65.1231	64.2774	82.8758	47.1106	58.1987	66.5333	47.71	62.48	64.4533	60.5067
2.24242	69.8989	71.4633	65.5661	63.5413	82.8483	44.8983	58.7181	66.64	48.4667	62.4733	64.6533	60.2933
2.30303	70.0351	71.7658	66.0275	63.4817	82.7842	44.825	59.2311	66.24	49.2967	62.4667	64.8533	60.08
2.36364	70.1678	72.0225	66.4797	63.4348	82.7292	44.825	59.6952	66.04	49.77	62.5267	65.0533	60
2.42424	70.2394	72.0225	66.7456	63.3911	82.72	44.825	59.7213	65.84	49.77	62.58	65.16	60
2.48485	70.2778	72.0225	66.6661	63.3505	82.6528	44.825	59.7365	65.59	49.77	62.58	65.16	60
2.54545	70.2551	72.0286	66.5836	63.3099	82.5642	44.825	59.7448	65.35	49.83	62.58	65.16	60
2.60606	70.2184	72.0439	66.3697	63.2508	82.3992	44.825	59.746	65.31	50.09	62.56	65.12	60
2.66667	70.1433	72.0653	65.9175	62.7283	82.17	43.9236	59.7714	65.31	50.3533	62.54	65.08	60
2.72727	70.166	72.1019	65.4653	62.1932	81.9408	43.0222	59.7956	65.29	50.7033	62.52	65.04	60
2.78788	70.1014	72.1203	65.0131	61.6495	81.7606	42.0781	59.9657	65.24	51.1833	62.6267	65	60.2533
2.84848	70.1695	72.1386	64.7931	61.0974	81.2319	41.1339	60.1568	65.1167	51.6333	62.72	64.9333	60.5067
2.90909	70.2917	72.1569	64.5242	60.541	80.7033	40.1897	60.3727	64.9933	51.8933	62.7667	64.7733	60.76
2.9697	70.3354	72.1111	64.0628	59.9791	80.1625	39.2456	60.5867	64.8533	52.1033	62.8133	64.6133	61.0133
3.0303	70.379	72.0897	63.8306	59.4294	79.7561	38.3014	60.781	64.7433	52.3133	62.86	64.4533	61.2667
3.09091	70.4925	72.2578	64.0292	58.8935	79.1022	37.3572	60.974	64.9533	52.58	62.9067	64.2933	61.52
3.15152	70.6305	72.4411	64.2278	58.3864	78.3658	36.4131	61.1676	65.1633	52.9233	62.9733	64.1733	61.7733
3.21212	70.8068	73.1133	64.4264	58.3461	78.3444	36.3703	61.3575	65.3733	53.2967	63.04	64.0533	62.0267
3.27273	70.8854	73.7825	64.3775	58.3185	78.3475	36.3275	61.5492	65.5933	53.67	63.1067	63.9333	62.28
3.33333	71.0495	74.4578	64.4569	58.296	78.3506	36.3275	61.5937	65.6133	53.67	62.98	63.8133	62.1467
3.39394	71.081	74.4364	64.5364	58.2822	78.3536	36.3275	61.6171	65.5967	53.67	62.7867	63.72	61.8533
3.45455	71.1019	74.415	64.6036	58.2653	78.3139	36.3275	61.6146	65.58	53.67	62.62	63.72	61.52
3.51515	71.1281	74.415	64.6647	58.2373	78.3078	36.3275	61.6171	65.58	53.67	62.4133	63.72	61.1067
3.57576	71.1194	74.415	64.7167	57.7678	78.0358	35.4964	61.6229	65.58	53.67	61.7267	63.7067	59.7467
3.63636	71.1106	74.415	64.7686	57.2842	77.9258	35.0136	61.6241	65.52	53.67	60.88	63.6667	58.0933
3.69697	71.1054	74.3936	64.7228	56.7993	78.1428	34.2711	61.6406	65.43	53.67	59.98	63.5467	56.4133
3.75758	71.1333	74.5036	64.6433	56.3023	78.1275	33.4981	61.6622	65.34	53.6767	59.0667	63.4533	54.68
3.81818	71.17	74.6167	64.5608	55.8006	78.0633	32.725	61.6984	65.53	53.67	58.1467	63.36	52.9333
3.87879	71.2084	74.8061	64.4783	55.3012	78.0206	31.9428	61.7359	65.7367	53.6433	57.26	63.2667	51.2533
3.93939	71.2416	75.0353	64.3958	54.801	77.9778	31.1636	61.7835	65.9433	53.6433	56.4267	63.12	49.7333
4	71.2433	75.2033	64.3133	54.3071	77.935	30.3967	61.8324	66.12	53.6433	55.6133	62.9733	48.2533
4.06061	71.2486	75.3714	64.2369	53.8309	77.8983	29.6358	61.8768	66.2867	53.6433	54.84	62.8267	46.8533
4.12121	71.2887	75.5394	64.1697	53.7971	77.8525	29.5869	61.9181	66.4533	53.6433	54.5467	62.6933	46.4
4.18182	71.3237	75.7075	64.1086	53.7762	77.825	29.5381	61.9638	66.58	53.65	54.4133	62.5867	46.24
4.24242	71.3498	75.8267	64.1056	53.7534	77.7914	29.4983	61.9962	66.5967	53.74	54.32	62.56	46.08
4.30303	71.3429	75.845	64.1025	53.7396	77.77	29.4892	62.026	66.6133	53.84	54.2267	62.5067	45.9467
4.36364	71.3271	75.845	64.1025	53.7227	77.715	29.4739	62.0559	66.63	53.92	54.1133	62.4533	45.7733
4.42424	71.3114	75.845	64.1025	53.6905	77.6508	29.4464	62.0692	66.63	54.05	54.02	62.3867	45.6533
4.48485	71.1717	75.7533	63.7725	53.1792	77.1986	28.7039	62.0463	66.6133	54.06	53.3667	62.3733	44.36
4.54545	71.0425	75.57	63.4792	52.6557	76.7494	27.9614	62.0514	66.5967	54.06	52.7133	62.3733	43.0533
4.60606	70.9046	75.2858	63.1858	52.1223	76.3125	27.2158	62.1384	66.7467	54.13	52.0867	62.4267	41.7467
4.66667	70.7632	74.9833	62.8925	51.5853	75.8756	26.4703	62.2032	66.8967	54.2	51.4333	62.44	40.4267
4.72727	70.5851	74.5342	62.5992	51.0459	75.2736	25.7247	62.2673	67.0467	54.4133	50.7667	62.4533	39.08
4.78788	70.3895	73.9842	62.3058	50.5086	74.5342	24.9792	62.3206	67.18	54.5967	50.1267	62.4933	37.76
4.84848	70.1678	73.6572	62.0125	49.9704	73.8314	23.8608	62.3841	67.3367	54.6733	49.48	62.5333	36.4267
4.90909	69.946	73.6114	61.7192	49.4401	73.1378	22.7242	62.4324	67.4933	54.75	48.86	62.5733	35.1467
4.9697	69.7243	73.5656	61.4258	48.9262	72.5725	21.5875	62.4971	67.65	54.81	48.2533	62.6267	33.88
5.0303	69.6317	73.59	61.2975	48.8918	72.5725	21.5875	62.5879	67.8233	54.8833	48.2333	62.68	33.7867
5.09091	69.5217	73.6083	61.1386	48.8697	72.5725	21.5875	62.6508	67.9967	54.95	48.2133	62.72	33.7067
5.15152	69.4344	73.5717	61.0164	48.8563	72.5725	21.5875	62.6267	68.0033	54.9667	48.1467	62.7067	33.5867
5.21212	69.3419	73.535	60.9003	48.8424	72.5725	21.5875	62.6248	68.01	54.9833	48.0933	62.7333	33.4533
5.27273	69.2843	73.535	60.8208	48.8239	72.5725	21.5875	62.6235	68.0167	54.9833	48.0133	62.76	33.2667
5.33333	69.2668	73.535	60.8208	48.7932	72.5725	21.5661	62.64	68.04	55.0433	47.92	62.7733	33.0667
5.39394	69.3262	73.535	61.0592	48.3976	72.3403	21.1047	62.6622	68.0433	55.1033	47.3933	62.7733	32.0133
5.45455	69.3908	73.535	61.3158	47.9877	71.8697	20.7411	62.6813	68.0667	55.1633	46.8667	62.7733	30.96
5.51515	69.4449	73.4769	61.5725	47.5712	71.0417	20.625	62.7238	68.1167	55.2233	46.3333	62.76	29.9067
5.57576	69.6213	73.4189	62.0644	47.1551	70.3144	20.5089	62.767	68.17	55.2833	45.8	62.7467	28.8533
5.63636	69.8098	73.3608	62.5656	46.7393	69.7431	20.3928	62.8254	68.2333	55.37	45.2267	62.7333	27.72
5.69697	69.9879	73.3028	62.8069	46.3247	69.3336	20.2767	62.8851	68.2967	55.4867	44.6467	62.7067	26.5867
5.75758	70.173	73.2447	63.0575	45.9153	68.9058	20.1606	62.92	68.36	55.6033	44.0333	62.5867	25.48
5.81818	70.3651	73.1989	63.3081	45.5141	68.1572	20.0444	62.9549	68.4233	55.72	43.46	62.4667	24.4533
5.87879	70.5397	73.7367	63.525	45.1262	67.3506	19.9497	62.981	68.4867	55.7767	42.8867	62.3333	23.44
5.93939	70.6637	74.3967	63.5525	45.1072	67.3475	19.91	62.9879	68.5467	55.8333	42.7667	62.2133	23.32
6	70.7824	75.0567	63.5647	45.1025	67.3475	19.8825	62.9981	68.5867	55.89	42.6467	62.0933	23.2
6.06061	70.9116	75.735	63.58	45.102	67.3475	19.8825	62.9892	68.6	55.89	42.5333	61.9867	23.08
6.12121	70.9186	75.7625	63.58	45.0992	67.3475	19.8825	62.9759	68.61	55.89	42.42	61.88	22.96
6.18182	70.9256	75.7625	63.58	45.0906	67.3475	19.8825	62.9473	68.61	55.89	42.3467	61.7733	22.92
6.24242	70.9029	75.7625	63.58	45.074	67.3506	19.8703	62.9162	68.6	55.89	42.3	61.68	22.92
6.30303	70.8365	75.7625	63.5464	44.6879	66.8769	19.5097	62.9054	68.59	55.89	42.2	61.68	22.72
6.36364	70.744	75.7625	63.5403	44.2947	66.4247	19.1186	62.8762	68.58	55.89	42.1467	61.7733	22.52
6.42424	70.6322	75.7167	63.5342	43.8977	66.2108	18.7275	62.9219	68.58	56.25	42.0733	61.8267	22.32
6.48485	70.5048	75.6158	63.5281	43.4984	66.1253	18.3364	62.9733	68.57	56.4367	42	61.88	22.12
6.54545	70.3703	75.4539	63.5219	43.0904	65.8747	17.9453	63.019	68.5067	56.4033	41.9267	61.9333	21.92
6.60606	70.2306	75.2644	63.4578	42.6764	65.3675	17.5542	63.0603	68.6133	56.3033	41.8533	61.9867	21.72
6.66667	70.049	74.855	63.2928	42.2609	64.8603	17.1631	63.0997	68.81	56.23	41.78	62.04	21.52
6.72727	69.8622	74.4456	63.1278	41.8509	64.3989	16.7811	63.139	69.0067	56.16	41.7067	62.0933	21.32
6.78788	69.7016	74.0361	62.9628	41.4489	63.9467	16.7231	63.1848	69.2133	56.1067	41.6333	62.1467	21.12
6.84848	69.5863	73.6267	62.9047	41.4151	63.8092	16.6925	63.2349	69.2733	56.0133	41.66	62.2	21.12
6.90909	69.4973	73.2172	62.8803	41.3884	63.7175	16.6925	63.3035	69.2533	55.9667	41.64	62.16	21.12
6.9697	69.4275	73.0186	62.865	41.3648	63.6258	16.6925	63.2971	69.13	55.93	41.6067	62.0933	21.12
7.0303	69.3733	72.9483	62.865	41.3424	63.5342	16.6925	63.2902	69.03	55.9733	41.6267	62.0267	21.2267
7.09091	69.314	72.8658	62.865	41.3262	63.4608	16.6925	63.2914	69.03	56.0867	41.6333	61.9333	21.3333
7.15152	69.2057	72.7925	62.92	41.3174	63.4333	16.6925	63.2883	69.14	56.0267	41.5733	61.64	21.5067
7.21212	69.1324	72.7925	62.9719	40.9827	63.3233	16.5	63.3194	69.2433	56.0133	41.5467	61.3333	21.76
7.27273	69.0556	72.7925	63.03	40.6496	63.2042	16.3014	63.3663	69.32	56.1633	41.46	60.9467	21.9733
7.33333	68.9787	72.8261	63.0819	40.3133	62.3425	16.1028	63.4444	69.3667	56.3867	41.3667	60.5467	22.1867
7.39394	68.8617	72.8536	63.0819	39.9758	61.2058	15.9042	63.5333	69.2467	56.53	41.2467	60.1333	22.36
7.45455	68.7483	72.8872	63.0819	39.6403	60.0692	15.7056	63.6133	69.0767	56.4733	41.1	59.68	22.52
7.51515	68.6348	72.9208	63.0819	39.3033	59.3908	15.5069	63.6997	68.8867	56.5367	40.9467	59.2133	22.68
7.57576	68.5213	72.9544	63.0819	38.9666	58.7431	15.3083	63.7727	68.6867	56.56	40.7333	58.7333	22.7333
7.63636	68.42	72.9881	63.0819	38.6324	58.3183	15.0975	63.8432	68.4867	56.5033	40.5333	58.28	22.7867
7.69697	68.3729	73.0217	63.0269	38.299	57.97	14.8225	63.9181	68.68	56.62	40.4	58.0267	22.7733
7.75758	68.3327	73.0553	62.975	38.303	57.97	14.8225	63.9644	69.0333	56.6867	40.2333	57.7867	22.68
7.81818	68.296	73.0889	62.9169	38.2976	57.97	14.8225	63.9949	69.3467	56.61	40.1267	57.6267	22.6267
7.87879	68.2594	73.0889	62.865	38.2953	57.97	14.8225	63.9943	69.44	56.58	40.0133	57.4533	22.5733
7.93939	68.2629	73.095	62.865	38.2942	57.97	14.8225	63.979	69.48	56.54	39.9133	57.2667	22.56
8	68.2629	73.095	62.865	38.2939	57.97	14.8225	63.9727	69.4767	56.57	39.7933	57.0267	22.56
8.06061	68.1808	73.095	62.865	38.2864	57.9517	14.8225	63.946	69.4667	56.5333	39.7067	56.8533	22.56
8.12121	67.9748	73.1042	62.205	37.9965	57.5942	14.4956	63.9117	69.3833	56.48	38.8333	55.9733	21.6933
8.18182	67.7583	73.095	61.545	37.7025	57.2367	14.1686	63.8756	69.2833	56.41	37.9067	55.0933	20.72
8.24242	67.5417	73.0767	60.8881	37.4085	56.8792	13.8233	63.887	69.1833	56.3433	36.9733	54.2133	19.7333
8.30303	67.4038	73.1958	60.2311	37.1067	56.5217	13.4628	63.8756	69.0233	56.26	36.04	53.3333	18.7467
8.36364	67.2676	73.315	59.5742	36.8119	56.1642	13.1022	63.8768	68.86	56.22	35.1067	52.4533	17.76
8.42424	67.1384	73.4342	58.9172	36.5182	55.8067	12.7417	63.8851	68.69	56.18	34.18	51.5867	16.7733
8.48485	67.011	73.5533	58.2603	36.2242	55.4553	12.3811	63.901	68.8467	56.1233	33.26	50.7333	15.7867
8.54545	66.8835	73.9108	57.6033	35.9273	55.4308	11.935	63.9168	68.92	56.0667	32.3867	49.9733	14.8
8.60606	66.8381	74.3172	56.9464	35.64	55.4675	11.44	63.9467	68.9933	56.0667	31.52	49.2267	13.8133
8.66667	66.9167	74.7206	56.9494	35.6346	55.4583	11.44	63.993	69.0667	56.1367	31.4467	49.2	13.6933
8.72727	67.0057	75.13	56.9525	35.6346	55.4492	11.44	64.0413	69.14	56.18	31.4267	49.1733	13.68
8.78788	67.1262	75.5425	56.9525	35.6345	55.44	11.44	64.0394	69.15	56.1933	31.4133	49.1467	13.68
8.84848	67.2205	75.5425	56.9525	35.6344	55.4308	11.44	64.066	69.15	56.22	31.4	49.12	13.68
8.90909	67.3078	75.5425	56.9525	35.6332	55.3392	11.44	64.0781	69.15	56.2033	31.3467	49.0133	13.68
8.9697	67.3811	75.5303	56.9525	35.6288	55.1925	11.4079	64.073	69.15	56.19	31.2667	48.88	13.6533
9.0303	67.4283	75.5181	56.8425	35.3617	54.7556	10.9933	64.0622	69.15	56.1733	30.64	47.9467	13.3333
9.09091	67.4667	75.5058	56.7019	35.0843	54.3186	10.5786	64.0533	69.16	56.1567	30	47	13
9.15152	67.4684	75.4906	56.485	34.8024	53.8694	10.1686	64.0552	69.3767	56.16	29.36	46.0533	12.6667
9.21212	67.4998	75.6067	56.2528	34.5202	53.4203	10.1435	64.0705	69.6067	56.1633	28.72	45.1067	12.3333
9.27273	67.5365	75.7319	56.0206	34.2426	52.9711	9.93972	64.0857	69.6967	56.1533	28.08	44.16	12
9.33333	67.5383	75.8572	55.7883	33.9612	52.5219	9.64211	64.1029	69.72	56.1467	27.44	43.2133	11.6667
9.39394	67.4876	75.9825	55.5561	33.6804	52.0728	9.26964	64.1111	69.7433	56.1367	26.8	42.2667	11.3333
9.45455	67.4422	76.1078	55.3239	33.4017	51.7061	8.89717	64.1213	69.7667	56.1267	26.2	41.4	11
9.51515	67.4038	76.2453	55.0917	33.125	51.3944	8.52775	64.1416	69.79	56.1133	25.6333	40.5733	10.6933
9.57576	67.3898	76.3828	54.9694	33.1114	51.3822	8.52775	64.1638	69.8133	56.1033	25.62	40.56	10.68
9.63636	67.3706	76.5203	54.8778	33.1081	51.37	8.52775	64.1841	69.86	56.0933	25.62	40.56	10.68
9.69697	67.3863	76.6608	54.8625	33.1092	51.37	8.52775	64.1949	69.9	56.07	25.62	40.56	10.68
9.75758	67.3671	76.67	54.8625	33.1118	51.37	8.52775	64.1968	69.9	56.0567	25.62	40.56	10.68
9.81818	67.3357	76.67	54.9083	33.1056	51.37	8.52775	64.1968	69.89	56.04	25.62	40.56	10.68
9.87879	67.3217	76.6486	55.0275	33.0958	51.37	8.52775	64.1937	69.86	56.0333	25.5733	40.5067	10.64
9.93939	67.3025	76.6211	55.1925	32.7985	50.6917	8.38383	64.186	69.83	56.05	25.3473	40.36	10.3347
10	67.2606	76.4836	55.3942	32.4961	50.0133	8.24053	64.181	69.7967	56.0667	25.1213	40.2133	10.0293
10.0606	67.2467	76.3431	55.6906	32.1911	49.3075	8.09447	64.2171	69.7833	56.2667	24.8953	40.0667	9.724
10.1212	67.1925	76.0131	56.0236	31.8837	48.5833	7.94842	64.2514	69.7333	56.4833	24.6693	39.92	9.41867
10.1818	67.1506	75.6831	56.3567	31.5761	48.0333	7.80236	64.2622	69.6633	56.6833	24.4433	39.7733	9.11333
10.2424	67.0965	75.3347	56.6897	31.2669	47.7033	7.65631	64.28	69.6267	56.8767	24.2173	39.6267	8.808
10.303	67.0406	74.9864	57.0228	30.9577	47.6178	7.51025	64.2959	69.74	57.0567	23.9913	39.48	8.50267
10.3636	66.9917	74.6381	57.31	30.6517	47.5322	7.36419	64.3137	69.8633	57.2533	23.7653	39.3333	8.19733
10.4242	66.9289	74.3111	57.5239	30.353	47.135	7.17933	64.3352	69.9867	57.5167	23.586	39.24	7.932
10.4848	66.8713	73.9903	57.6919	30.3423	47.135	7.1775	64.3644	70.11	57.8	23.586	39.24	7.932
10.5455	66.8398	73.7978	57.8233	30.3355	47.135	7.1775	64.3911	70.2367	58.06	23.586	39.24	7.932
10.6061	66.7805	73.6083	57.86	30.3314	47.135	7.1775	64.3848	70.2133	58.1133	23.586	39.24	7.932
10.6667	66.7613	73.6083	57.86	30.3292	47.135	7.1775	64.3803	70.2067	58.1633	23.586	39.24	7.932
10.7273	66.7438	73.6083	57.86	30.3248	47.135	7.17719	64.3917	70.2	58.22	23.5807	39.24	7.92133
10.7879	66.749	73.6267	57.86	30.3232	47.135	7.17689	64.4019	70.2	58.2633	23.532	39.16	7.904
10.8485	66.763	73.6542	57.8111	30.0657	46.5331	7.10356	64.4254	70.2	58.3033	23.0413	38.44	7.64267
10.9091	66.7246	73.6633	57.6767	29.8043	46.0533	6.99386	64.4495	70.1433	58.3433	22.4947	37.6667	7.32267
10.9697	66.6617	73.6083	57.4964	29.5434	45.5736	6.88417	64.4965	70.0333	58.35	21.948	36.8933	7.00267
11.0303	66.6094	73.5258	57.3497	29.2766	45.0908	6.77447	64.5524	69.9767	58.3433	21.3813	36.08	6.68267
11.0909	66.5552	73.5228	57.2031	29.0105	44.6997	6.66478	64.6292	70.27	58.3333	20.8147	35.2667	6.36267
11.1515	66.5063	73.5289	57.0564	28.7434	44.5225	6.55508	64.6908	70.5633	58.32	20.228	34.4133	6.04267
11.2121	66.4592	73.535	56.9097	28.4767	44.3972	6.44539	64.7371	70.7033	58.29	19.6413	33.56	5.72267
11.2727	66.4121	73.5411	56.7631	28.2124	44.0458	6.33569	64.7911	70.81	58.2467	19.06	32.7067	5.41333
11.3333	66.3562	73.5472	56.6164	27.9466	43.6211	6.226	64.8381	70.8967	58.1867	18.5413	31.9333	5.14933
11.3939	66.2986	73.5258	56.5186	27.9352	43.5875	6.226	64.8692	70.9833	58.1233	18.4647	31.8	5.12933
11.4545	66.2951	73.5106	56.5064	27.9276	43.56	6.226	64.8997	71.06	58.06	18.444	31.72	5.168
11.5152	66.3143	73.5167	56.54	27.9196	43.56	6.226	64.9111	71.07	58.03	18.4233	31.64	5.20667
11.5758	66.323	73.5258	56.54	27.9163	43.56	6.226	64.9327	71.07	58	18.4227	31.6	5.24533
11.6364	66.3317	73.535	56.54	27.9134	43.5539	6.226	64.9314	71.07	57.9733	18.4153	31.5467	5.284
11.697	66.3422	73.5442	56.5033	27.9074	43.5478	6.226	64.913	71.07	57.9333	18.4213	31.52	5.32267
11.7576	66.3073	73.5533	56.3017	27.6879	43.1719	6.04114	64.9168	71.07	57.9033	18.2807	31.2	5.36133
11.8182	66.2741	73.5625	56.0694	27.4702	42.79	5.85628	64.9333	71.1067	57.8733	18.1067	30.8133	5.4
11.8788	66.3213	73.6053	55.9167	27.2528	42.1483	5.67142	64.9778	71.1333	57.92	17.796	30.4267	5.16533
11.9394	66.3614	73.5839	55.7639	27.0389	41.5494	5.48656	65.0216	71.15	57.9667	17.4853	30.04	4.93067
12	66.3929	73.5258	55.6111	26.8281	41.1431	5.30169	65.0597	71.1667	58.0133	17.1747	29.6533	4.696
12.0606	66.4173	73.4403	55.4583	26.617	40.8833	5.11683	65.0902	71.1833	58.0733	16.864	29.2667	4.46133
12.1212	66.4452	73.3547	55.3056	26.4075	40.6542	4.93197	65.1067	71.2	58.1467	16.5533	28.88	4.22667
12.1818	66.4714	73.2692	55.2994	26.198	40.4311	4.74711	65.1251	71.2167	58.2367	16.2493	28.5067	3.992
12.2424	66.4906	73.1744	55.3942	25.993	40.0431	4.56042	65.1676	71.2333	58.3267	15.952	28.1467	3.75733
12.303	66.5535	73.1103	55.4889	25.9995	40.0247	4.55858	65.2032	71.25	58.4	15.8013	28.08	3.52267
12.3636	66.6163	73.1683	55.5775	26.0055	40.0125	4.55675	65.226	71.23	58.49	15.684	28.08	3.288
12.4242	66.6076	73.1256	55.5775	26.0115	40.0125	4.55492	65.221	71.22	58.5033	15.684	28.08	3.288
12.4848	66.5971	73.1042	55.5775	26.0156	40.0125	4.55308	65.2063	71.22	58.5167	15.684	28.08	3.288
12.5455	66.5937	73.095	55.605	26.0167	40.0125	4.55125	65.1956	71.22	58.52	15.684	28.08	3.288
12.6061	66.6041	73.095	55.66	26.0089	39.9575	4.54942	65.1987	71.22	58.5233	15.684	28.08	3.288
12.6667	66.5552	73.095	55.715	25.8384	39.7008	4.52711	65.1867	71.22	58.4767	15.5573	27.8267	3.288
12.7273	66.5046	73.1042	55.77	25.6648	39.4442	4.50481	65.1632	71.15	58.3867	15.4307	27.5733	3.288
12.7879	66.5046	73.3211	55.8311	25.4926	39.1875	4.48433	65.1283	71.05	58.2167	15.232	27.32	3.144
12.8485	66.5168	73.5656	55.8922	25.3223	38.9308	4.46386	65.0762	70.94	58.0167	15.0333	27.0667	3
12.9091	66.5238	73.81	55.9533	25.1507	38.7292	4.59922	65.0343	70.81	57.8167	14.8347	26.8133	2.856
12.9697	66.5273	74.0544	56.0144	24.9779	38.6192	4.56561	64.981	70.6433	57.5567	14.636	26.56	2.712
13.0303	66.5343	74.2989	56.0756	24.8052	38.5092	4.63833	64.9105	70.4567	57.2267	14.4373	26.3067	2.568
13.0909	66.5413	74.5433	56.1092	24.6324	38.3992	4.72358	64.8419	70.27	56.9067	14.2387	26.0533	2.424
13.1515	66.543	74.7878	56.1153	24.4682	38.3075	4.80669	64.7632	70.0833	56.5733	14.04	25.8	2.28
13.2121	66.6006	75.0567	56.1214	24.4655	38.3075	4.8455	64.6946	69.8967	56.29	13.968	25.8	2.136
13.2727	66.653	75.3225	56.1275	24.4659	38.3075	4.8455	64.6375	69.78	56.05	13.896	25.8	1.992
13.3333	66.6548	75.405	56.1275	24.4646	38.3075	4.8455	64.5917	69.6933	55.89	13.896	25.8	1.992
13.3939	66.6513	75.405	56.1275	24.4635	38.3075	4.8455	64.5924	69.6167	55.7567	13.956	25.92	1.992
13.4545	66.6565	75.405	56.1275	24.4631	38.3075	4.8455	64.5829	69.56	55.6233	14.0293	26.0667	1.992
13.5152	66.6094	75.405	55.7883	24.4691	38.2892	4.8455	64.5835	69.54	55.5467	14.1293	26.2667	1.992
13.5758	66.5762	75.405	55.4492	24.3392	38.2006	4.68753	64.5867	69.54	55.4667	14.25	26.5067	1.99333
13.6364	66.5308	75.4294	55.055	24.2113	38.1119	4.52956	64.5917	69.5633	55.2967	14.392	26.7867	1.99733
13.697	66.4662	75.3806	54.6608	24.0845	38.0233	4.37617	64.6267	69.5833	55.09	14.544	27.08	2.008
13.7576	66.4051	75.3225	54.2758	23.9521	37.9347	4.20567	64.6521	69.6133	54.93	14.7253	27.4133	2.03733
13.8182	66.3527	75.2644	53.8969	23.8216	37.8461	4.12133	64.6952	69.7833	54.7433	14.912	27.7467	2.07733
13.8788	66.3021	75.2064	53.5181	23.6914	37.7575	4.147	64.7397	69.9467	54.6567	15.102	28.08	2.124
13.9394	66.2444	75.1483	53.1392	23.5615	37.6689	4.17267	64.7403	70.13	54.6833	15.2187	28.2667	2.17067
14	66.1816	75.0903	52.7603	23.4308	37.5803	4.19833	64.741	70.3133	54.81	15.322	28.4267	2.21733
14.0606	66.1659	75.0322	52.7206	23.2959	37.51	4.20383	64.7429	70.4967	54.9367	15.3987	28.5333	2.264
14.1212	66.1414	74.9742	52.6808	23.2968	37.51	4.2515	64.7695	70.68	55.0733	15.4547	28.6	2.30933
14.1818	66.0908	74.8214	52.6961	23.2958	37.51	4.26922	64.7943	70.86	55.2133	15.4893	28.6267	2.352
14.2424	66.0663	74.7419	52.7114	23.2941	37.51	4.28144	64.7873	70.8733	55.2167	15.514	28.64	2.388
14.303	66.0367	74.6717	52.7083	23.2977	37.51	4.29275	64.7886	70.8867	55.2067	15.5093	28.6133	2.40533
14.3636	66	74.6014	52.6839	23.3003	37.51	4.29275	64.7721	70.9	55.1933	15.4927	28.5733	2.412
14.4242	65.9721	74.5311	52.6686	23.3016	37.4703	4.29703	64.7638	70.9067	55.1833	15.4727	28.5333	2.412
14.4848	65.8359	74.4608	52.6533	23.1096	36.9264	4.36211	64.7663	70.8933	55.0533	15.2127	28.0133	2.412
14.5455	65.7049	74.3906	52.6472	22.9342	36.3825	4.39878	64.7511	70.88	54.9133	14.9393	27.4667	2.412
14.6061	65.5705	74.3936	52.6106	22.7564	35.9364	4.43667	64.8159	70.94	54.7633	14.6493	26.8933	2.40533
14.6667	65.5251	74.5433	52.5617	22.5783	35.7653	4.49289	64.899	71	54.5933	14.3593	26.32	2.39867
14.7273	65.4954	74.7633	52.4731	22.4003	35.86	4.53994	64.9803	71.0733	54.54	14.0693	25.7467	2.392
14.7879	65.4605	74.9833	52.3844	22.2222	36.0311	4.587	65.0571	71.1467	55.1367	13.7793	25.1733	2.38533
14.8485	65.4046	75.2033	52.2653	22.0442	36.2022	4.63406	65.1365	71.22	55.9033	13.4893	24.6	2.37867
14.9091	65.354	75.4233	52.1614	21.8652	36.3733	4.68111	65.2159	71.2933	56.6833	13.206	24.04	2.372
14.9697	65.2929	75.6433	52.0483	21.6874	36.52	4.72389	65.2857	71.38	57.51	12.9227	23.48	2.36533
15.0303	65.34	75.8633	51.9353	21.7013	36.6575	4.70586	65.3594	71.4667	58.33	12.8927	23.4267	2.35867
15.0909	65.3819	76.0833	51.8131	21.6999	36.6575	4.71625	65.4502	71.5533	59.1367	12.876	23.4	2.352
15.1515	65.4273	76.23	51.7214	21.6998	36.6575	4.71625	65.4654	71.5667	59.1233	12.876	23.4	2.352
15.2121	65.3819	76.23	51.6419	21.7001	36.6575	4.71625	65.4711	71.58	59.1233	12.876	23.4	2.352
15.2727	65.3819	76.23	51.6419	21.7062	36.6575	4.71625	65.48	71.58	59.13	12.876	23.4	2.352
15.3333	65.4063	76.23	51.7092	21.7145	36.63	4.71625	65.501	71.5967	59.1433	12.8533	23.32	2.38667
15.3939	65.3871	76.23	51.7703	21.5891	36.4192	4.59189	65.5238	71.6333	59.1567	12.756	23.08	2.432
15.4545	65.3662	76.23	51.8314	21.4683	36.0892	4.45928	65.553	71.6733	59.1933	12.6593	22.84	2.47867
15.5152	65.4186	76.285	52.0056	21.3466	35.7592	4.29244	65.6419	71.7133	59.37	12.566	22.6	2.532
15.5758	65.5146	76.4958	52.1797	21.2227	35.4292	4.1195	65.7352	71.7867	59.56	12.474	22.36	2.588
15.6364	65.6054	76.7433	52.3539	21.0973	35.3864	3.9435	65.8178	71.86	59.75	12.4127	22.12	2.70533
15.697	65.6962	76.9908	52.5281	20.9717	35.4231	3.83625	65.8978	71.9333	59.94	12.3573	21.88	2.83467
15.7576	65.7887	77.2383	52.7022	20.8462	35.4597	3.75161	65.9721	72.0067	60.13	12.3053	21.64	2.97067
15.8182	65.8586	77.4858	52.8367	20.7148	35.5422	3.62847	66.0451	72.08	60.32	12.2533	21.4	3.10667
15.8788	65.9022	77.7333	52.9039	20.5813	35.75	3.59608	66.1124	72.1367	60.4967	12.224	21.24	3.208
15.9394	66.0122	77.9808	53.0169	20.5814	35.7775	3.608	66.1765	72.1733	60.6733	12.2693	21.24	3.29867
16	66.124	78.2283	53.13	20.5778	35.805	3.608	66.2387	72.2067	60.5567	12.314	21.24	3.388
16.0606	66.1694	78.4575	53.1422	20.575	35.805	3.608	66.2368	72.24	60.34	12.3553	21.24	3.47067
16.1212	66.1711	78.4575	53.1544	20.5756	35.805	3.608	66.2292	72.24	60.21	12.3953	21.24	3.55067
16.1818	66.1781	78.4575	53.1667	20.5835	35.805	3.61258	66.2362	72.24	60.21	12.4047	21.24	3.56933
16.2424	66.1746	78.4575	52.9772	20.583	35.7531	3.61717	66.2432	72.24	60.21	12.3947	21.2133	3.576
16.303	66.199	78.4453	52.7878	20.414	35.2183	3.59608	66.2476	72.24	60.21	12.388	21.2	3.576
16.3636	66.2863	78.4208	52.5983	20.2626	34.87	3.54781	66.2578	72.2533	60.21	12.368	21.16	3.576
16.4242	66.3894	78.3964	52.4089	20.1088	34.5247	3.49953	66.2832	72.2533	60.2333	12.2407	21.04	3.44133
16.4848	66.5151	78.4667	52.2103	19.9537	34.4514	3.50533	66.3111	72.2267	60.2567	12.1133	20.92	3.30667
16.5455	66.6443	78.5308	52.0117	19.8023	34.6622	3.52122	66.346	72.23	60.31	11.986	20.8	3.172
16.6061	66.7648	78.595	51.8008	19.6508	34.0481	3.53711	66.3854	72.2333	60.3633	11.8587	20.68	3.03733
16.6667	66.8765	78.6592	51.59	19.4992	33.4339	3.553	66.4197	72.2367	60.4167	11.7313	20.56	2.90267
16.7273	66.9883	78.7233	51.3792	19.3407	32.8197	3.56431	66.4508	72.24	60.47	11.604	20.44	2.768
16.7879	67.107	78.7875	51.37	19.1913	32.2056	3.57561	66.48	72.2433	60.5233	11.49	20.3467	2.63333
16.8485	67.1978	78.8639	51.3608	19.2108	32.2025	3.58142	66.5086	72.2467	60.5767	11.3693	20.24	2.49867
16.9091	67.2257	78.9525	51.3517	19.2136	32.2025	3.60892	66.5314	72.2367	60.63	11.262	20.16	2.364
16.9697	67.2292	79.0411	51.3425	19.2186	32.2025	3.63183	66.5435	72.24	60.66	11.262	20.16	2.364
17.0303	67.2222	79.035	51.3425	19.2251	32.2025	3.65475	66.5543	72.27	60.69	11.262	20.16	2.364
17.0909	67.21	79.035	51.3425	19.2278	32.2025	3.67767	66.5486	72.27	60.69	11.262	20.16	2.364
17.1515	67.1611	79.035	51.2233	19.2317	32.2025	3.70058	66.5238	72.27	60.69	11.262	20.16	2.364
17.2121	67.1035	79.035	51.1042	19.1212	31.9214	3.70394	66.4851	72.25	60.69	11.2487	20.1333	2.364
17.2727	67.0057	79.035	50.985	19.0253	31.6403	3.70731	66.4489	72.13	60.8267	11.222	20.08	2.364
17.3333	66.9429	79.0625	50.9086	18.9309	31.3592	3.652	66.4362	72.03	60.94	11.1647	20.0267	2.30267
17.3939	66.8765	79.09	50.8322	18.8343	31.0781	3.59669	66.4095	71.9567	61.0533	11.1073	19.9733	2.24133
17.4545	66.8119	79.1267	50.7558	18.7411	30.9344	3.51847	66.3829	71.8833	60.9767	11.05	19.92	2.18
17.5152	66.7578	79.1633	50.6794	18.6478	30.8764	3.44025	66.3556	71.82	60.6533	10.9927	19.8667	2.11867
17.5758	66.6897	79.2	50.6031	18.5545	30.8183	3.37853	66.339	71.7567	60.57	10.9353	19.8133	2.05733
17.6364	66.6233	79.2367	50.5267	18.4605	30.8764	3.39197	66.3276	71.6933	60.5767	10.878	19.76	1.996
17.697	66.5954	79.2733	50.5694	18.3652	30.8825	3.34583	66.3352	71.63	60.6733	10.8207	19.7067	1.93467
17.7576	66.5849	79.31	50.6122	18.3844	30.8825	3.35347	66.3632	71.5867	60.77	10.7767	19.68	1.87333
17.8182	66.6146	79.3467	50.655	18.3891	30.8825	3.36019	66.3886	71.6433	60.81	10.746	19.68	1.812
17.8788	66.6076	79.3558	50.655	18.3913	30.8825	3.36356	66.3905	71.68	60.7233	10.746	19.68	1.812
17.9394	66.2776	79.365	50.655	18.4016	31.0292	3.366	66.4044	71.69	60.7433	10.746	19.68	1.812
18	65.9371	79.365	50.7008	18.417	31.2858	3.366	66.4159	71.7	60.7433	10.7533	19.68	1.82667
18.0606	65.6421	79.365	50.3831	18.4375	31.5792	3.35317	66.4216	71.7	60.74	10.764	19.68	1.848
18.1212	65.3383	79.365	50.0225	18.3042	31.4569	3.3275	66.4368	71.7133	60.76	10.61	19.3467	1.87333
18.1818	64.9978	79.3589	49.6589	18.1967	31.0414	3.29878	66.4584	71.7067	60.77	10.458	19	1.916
18.2424	64.6486	79.3497	49.2953	18.0897	30.6258	3.27006	66.494	71.63	61.19	10.2973	18.6267	1.968
18.303	64.3011	79.3864	48.9317	17.9804	30.2103	3.24133	66.5492	71.59	61.2833	10.1367	18.2533	2.02
18.3636	63.9537	79.4231	48.5681	17.8713	29.7947	3.21261	66.6178	71.56	61.2233	9.99933	17.88	2.11867
18.4242	63.6079	79.4597	47.8408	17.7639	29.3792	3.18389	66.6889	71.53	61.1567	9.86933	17.5067	2.232
18.4848	63.587	79.4964	47.7981	17.6506	28.9636	3.15517	66.7543	71.5	61.0933	9.74067	17.1333	2.348
18.5455	63.6062	79.5331	47.8531	17.5918	28.7894	3.14508	66.8292	71.47	61.0433	9.62133	16.7867	2.456
18.6061	63.6149	79.5697	47.9172	17.5689	28.7619	3.16281	66.9168	71.44	60.9933	9.50533	16.4533	2.55733
18.6667	63.6533	79.6064	47.9814	17.741	29.2019	3.20192	66.9835	71.3967	61	9.56067	16.4667	2.65467
18.7273	63.7127	79.64	48.0639	17.9005	29.4219	3.24408	66.9879	71.3	60.9533	9.614	16.4933	2.73467
18.7879	63.7494	79.5575	48.1617	18.0969	29.755	3.30978	66.8978	71.2233	60.8567	9.70067	16.5867	2.81467
18.8485	63.7511	79.2336	48.29	18.3271	30.1522	3.38189	66.7543	71.0867	60.7667	9.81067	16.72	2.90133
18.9091	63.7232	78.8975	48.4244	18.5857	30.58	3.45553	66.5422	70.92	60.65	9.90267	16.8533	2.952
18.9697	63.6795	78.3964	48.5742	18.8859	31.075	3.54383	66.2933	70.7233	60.5067	9.994	17	2.988
19.0303	63.601	77.77	48.7392	19.21	31.57	3.64956	66.0108	70.4633	60.09	10.084	17.1467	3.02133
19.0909	63.4752	77.0244	48.9011	19.5003	32.0283	3.74642	65.6806	70.17	59.55	10.164	17.28	3.048
19.1515	63.3094	76.2453	49.0294	19.7696	32.3858	3.82036	65.3175	69.87	59	10.2373	17.4	3.07467
19.2121	63.1295	75.4478	49.4511	20.0171	32.6975	3.88819	64.9194	69.56	58.55	10.318	17.5333	3.10267
19.2727	62.927	74.5831	49.8667	20.2722	33.0214	3.96764	64.5505	69.29	57.9067	10.4053	17.68	3.13067
19.3333	62.7332	73.9047	50.3342	20.5148	33.275	4.02875	64.2349	69.06	57.4167	10.468	17.7867	3.14933
19.3939	62.5603	73.5442	50.7589	20.7253	33.4644	4.08772	63.9314	68.8133	57.05	10.5007	17.84	3.16133
19.4545	62.4032	73.205	51.1653	20.9074	33.6478	4.14303	63.6463	68.5433	56.7533	10.528	17.8933	3.16267
19.5152	62.246	72.9178	51.5106	21.0454	33.7272	4.18764	63.3594	68.2933	56.5033	10.548	17.9333	3.16267
19.5758	62.0959	72.6428	51.7489	21.1589	33.8067	4.22431	63.0813	68.0733	56.31	10.568	17.9733	3.16267
19.6364	61.9195	72.3892	51.9414	21.2343	33.8556	4.25303	62.8165	67.8567	56.17	10.5807	18	3.16133
19.697	61.7048	72.05	52.0758	21.2847	33.9564	4.27747	62.4876	67.6167	56.0067	10.5933	18.0267	3.16
19.7576	61.4202	71.6894	51.9078	21.3028	34.0297	4.28908	62.0654	67.3467	55.27	10.578	18	3.156
19.8182	61.2094	71.4136	51.8179	21.3116	34.0254	4.29079	61.7339	67.0757	54.8829	10.5591	17.9657	3.15257
19.8788	60.94	71.1205	51.601	21.2846	34.0065	4.2856	61.3303	66.828	54.456	10.5492	17.952	3.1464
19.9394	60.5576	70.6383	51.0583	21.2281	33.9625	4.2735	60.8133	66.54	53.98	10.53	17.92	3.14
20	60.0443	69.9875	50.0775	21.1353	33.9075	4.2625	59.7886	66.21	53.19	10.446	17.76	3.132

## Sheet: f
MIMIC
Accuracy (%)
44.6809	26.3158	60.8696
57.4468	36.8421	78.2609
59.5745	44.7368	86.9565
72.3404	47.3684	86.9565
72.3404	52.6316	91.3043
72.3404	52.6316	95.6522
80.8511	63.1579	95.6522
82.9787	60.5263	95.6522
85.1064	65.7895	95.6522
85.1064	65.7895	100
85.1064	71.0526	100
89.3617	81.5789	100
87.234	84.2105	100
85.1064	86.8421	100
82.9787	89.4737	100
85.1064	89.4737	100
87.234	89.4737	100
87.234	92.1053	100
87.234	94.7368	100
85.1064	94.7368	100
