# Supplementary material for: Artificial non-monotonic neurons based on nonvolatile anti-ambipolar transistors
Source: Nat Commun. 2025 Apr 3;16:3188. doi: 10.1038/s41467-025-58541-8 (PMC11968844; doi:10.1038/s41467-025-58541-8)
Supplement: Supplementary file 3 — Source data [file 41467_2025_58541_MOESM3_ESM.zip › Data in manuscript/fig2_data.xlsx]

## Sheet: b
mos2-pdse2	1	wse2-pdse2	2
V	meV	V	meV
-3	136.98	-1.4	111.347
-3.2	139.446	-1.2	126.907
-3.4	141.78	-1	125.729
-3.6	144.409	-0.8	122.101
-3.8	147.197	-0.6	123.96
-4	149.631	-0.4	127.45
-4.2	153.117	-0.2	141.729
-4.4	156.485	0	189.066
-4.6	160.702	0.2	234.842
-4.8	167.129	0.4	344.349
-5	173.01
-5.2	183.123
-5.4	206.17

## Sheet: d
wse2	vd1.0	3	vd0.8	5	vd0.6	vd0.4	vd0.2
V	A	V	A	V	A	A	A
-1.5	4.7351e-07	-1.5	3.07316e-07	-1.5	1.84305e-07	7.90728e-08	1.9848e-08
-1.45	4.4714e-07	-1.45	2.80727e-07	-1.45	1.75685e-07	7.52477e-08	1.88044e-08
-1.4	4.22478e-07	-1.4	2.65778e-07	-1.4	1.66277e-07	7.12741e-08	1.77333e-08
-1.35	4.00449e-07	-1.35	2.52679e-07	-1.35	1.55712e-07	6.6645e-08	1.67066e-08
-1.3	3.72474e-07	-1.3	2.36857e-07	-1.3	1.46393e-07	6.21337e-08	1.55836e-08
-1.25	3.46335e-07	-1.25	2.23984e-07	-1.25	1.36816e-07	5.70599e-08	1.4626e-08
-1.2	3.19746e-07	-1.2	2.0812e-07	-1.2	1.25851e-07	5.21665e-08	1.35242e-08
-1.15	2.9131e-07	-1.15	1.94888e-07	-1.15	1.17477e-07	4.67825e-08	1.23283e-08
-1.1	2.72546e-07	-1.1	1.79728e-07	-1.1	1.08916e-07	4.26226e-08	1.12601e-08
-1.05	2.53936e-07	-1.05	1.68568e-07	-1.05	9.72032e-08	3.58867e-08	9.91668e-09
-1	2.38946e-07	-1	1.52118e-07	-1	8.85345e-08	3.18175e-08	8.70588e-09
-0.95	2.20429e-07	-0.95	1.40233e-07	-0.95	7.95246e-08	2.78905e-08	7.66948e-09
-0.9	2.04463e-07	-0.9	1.27596e-07	-0.9	7.04761e-08	2.45813e-08	6.5718e-09
-0.85	1.87103e-07	-0.85	1.15359e-07	-0.85	6.16446e-08	2.08234e-08	5.5082e-09
-0.8	1.71348e-07	-0.8	1.04085e-07	-0.8	5.47625e-08	1.81676e-08	4.5669e-09
-0.75	1.5614e-07	-0.75	9.46284e-08	-0.75	4.7688e-08	1.48853e-08	3.523e-09
-0.7	1.42845e-07	-0.7	7.91315e-08	-0.7	4.0793e-08	1.25425e-08	2.6152e-09
-0.65	1.25135e-07	-0.65	6.87958e-08	-0.65	3.32793e-08	1.02434e-08	1.7634e-09
-0.6	1.14653e-07	-0.6	5.8766e-08	-0.6	2.71945e-08	7.71198e-09	1.0341e-09
-0.55	1.0045e-07	-0.55	5.07105e-08	-0.55	2.20865e-08	5.50409e-09	5.48257e-10
-0.5	8.83736e-08	-0.5	4.16031e-08	-0.5	1.78142e-08	3.6153e-09	2.78598e-10
-0.45	7.69169e-08	-0.45	3.19083e-08	-0.45	1.3981e-08	2.0888e-09	1.12951e-10
-0.4	6.48447e-08	-0.4	2.61812e-08	-0.4	1.03255e-08	1.0877e-09	3.18016e-11
-0.35	5.5228e-08	-0.35	2.12493e-08	-0.35	7.3578e-09	5.05029e-10	6.9573e-12
-0.3	4.57335e-08	-0.3	1.62878e-08	-0.3	5.01949e-09	2.21767e-10	1.3083e-12
-0.25	3.64207e-08	-0.25	1.25212e-08	-0.25	3.1568e-09	7.5923e-11	2.88243e-13
-0.2	2.98993e-08	-0.2	9.71258e-09	-0.2	1.8225e-09	1.86049e-11	1.18332e-13
-0.15	2.41927e-08	-0.15	7.08609e-09	-0.15	9.60206e-10	3.5713e-12	8.92621e-14
-0.1	1.91513e-08	-0.1	4.9901e-09	-0.1	4.85098e-10	6.72009e-13	8.3991e-14
-0.05	1.4768e-08	-0.05	3.201e-09	-0.05	2.07487e-10	1.7546e-13	8.26427e-14
0	1.05703e-08	0	2.048e-09	0	7.22289e-11	9.67078e-14	8.21795e-14
0.05	7.36279e-09	0.05	1.148e-09	0.05	1.84338e-11	8.31394e-14	8.41909e-14
0.1	4.65049e-09	0.1	5.80556e-10	0.1	3.64389e-12	7.98645e-14	8.21975e-14
0.15	2.6065e-09	0.15	2.52333e-10	0.15	6.36491e-13	7.70367e-14	8.08941e-14
0.2	1.4536e-09	0.2	8.05271e-11	0.2	1.22585e-13	7.88397e-14	8.02847e-14
0.25	8.07594e-10	0.25	1.9144e-11	0.25	4.17342e-14	7.65323e-14	8.0759e-14
0.3	4.19427e-10	0.3	3.6247e-12	0.3	2.8926e-14	7.89915e-14	7.97188e-14
0.35	1.58869e-10	0.35	6.2699e-13	0.35	2.66179e-14	7.9207e-14	7.97025e-14
0.4	4.32194e-11	0.4	1.30986e-13	0.4	2.93144e-14	7.65386e-14	8.05501e-14
0.45	8.96438e-12	0.45	5.1106e-14	0.45	3.07684e-14	7.80717e-14	7.9245e-14
0.5	1.602e-12	0.5	3.49945e-14	0.5	2.98659e-14	7.88057e-14	7.95984e-14
0.55	2.9168e-13	0.55	3.07246e-14
0.6	7.77256e-14	0.6	3.05466e-14
0.65	4.509e-14	0.65	3.77787e-14
0.7	4.00116e-14	0.7	3.03425e-14
0.75	3.72636e-14	0.75	3.03064e-14
0.8	4.00003e-14
0.85	3.78365e-14
0.9	3.95577e-14
0.95	4.0502e-14
1	4.58307e-14

## Sheet: e
mos2	vd-1.0	3	vd-0.8	vd-0.6	vd-0.4	vd-0.2
V	A	V	A	A	A	A
-2.5	1.77826e-13	-2	1.22068e-14	2.16952e-14	2.15234e-14	1.08617e-14
-2.45	2.07619e-13	-1.95	3.28845e-14	2.58326e-14	1.73443e-14	7.96108e-15
-2.4	4.52835e-14	-1.9	3.74836e-14	3.8303e-14	1.25057e-14	1.00592e-14
-2.35	5.03544e-14	-1.85	4.01612e-14	6.57256e-14	1.39589e-14	7.71928e-15
-2.3	3.12778e-14	-1.8	1.53492e-14	7.60557e-14	1.05778e-14	4.36299e-15
-2.25	7.34384e-14	-1.75	2.83173e-13	8.06438e-14	9.54589e-15	4.1894e-15
-2.2	1.31186e-14	-1.7	1.328e-12	7.80062e-14	7.87928e-15	4.66189e-15
-2.15	1.4834e-14	-1.65	4.47949e-12	6.975e-14	6.60839e-15	1.9956e-15
-2.1	7.93029e-15	-1.6	1.1854e-11	2.37999e-14	4.96329e-15	1.6167e-15
-2.05	7.5956e-14	-1.55	2.67828e-11	1.83782e-13	6.68259e-15	4.2129e-15
-2	3.78298e-13	-1.5	5.47548e-11	1.0208e-12	1.14159e-14	7.39765e-16
-1.95	1.4432e-12	-1.45	1.06269e-10	3.6099e-12	5.81315e-14	2.16261e-17
-1.9	4.5908e-12	-1.4	2.02154e-10	1.00217e-11	2.75681e-13	5.95466e-16
-1.85	1.18178e-11	-1.35	3.94675e-10	2.30682e-11	1.1171e-12	5.58299e-15
-1.8	2.66469e-11	-1.3	8.0534e-10	4.77106e-11	3.6148e-12	3.95402e-14
-1.75	5.45759e-11	-1.25	1.5875e-09	9.29103e-11	9.65247e-12	2.05711e-13
-1.7	1.06755e-10	-1.2	2.693e-09	1.77554e-10	2.1812e-11	8.4492e-13
-1.65	2.03111e-10	-1.15	3.9408e-09	3.44694e-10	4.46531e-11	2.7614e-12
-1.6	3.92556e-10	-1.1	5.19259e-09	7.03654e-10	8.64846e-11	7.44219e-12
-1.55	7.79009e-10	-1.05	6.4761e-09	1.4213e-09	1.64952e-10	1.68915e-11
-1.5	1.4975e-09	-1	7.72729e-09	2.50699e-09	3.21427e-10	3.45326e-11
-1.45	2.50959e-09	-0.95	9.06329e-09	3.73669e-09	6.52234e-10	6.64639e-11
-1.4	3.61619e-09	-0.9	1.06259e-08	5.04299e-09	1.3167e-09	1.25612e-10
-1.35	4.72059e-09	-0.85	1.22959e-08	6.3328e-09	2.3405e-09	2.42572e-10
-1.3	5.85479e-09	-0.8	1.4366e-08	7.60249e-09	3.5041e-09	4.88223e-10
-1.25	6.94209e-09	-0.75	1.69291e-08	8.97259e-09	4.74419e-09	9.97282e-10
-1.2	8.06349e-09	-0.7	1.9924e-08	1.05881e-08	5.89559e-09	1.8127e-09
-1.15	9.28858e-09	-0.65	2.37193e-08	1.22563e-08	7.14179e-09	2.73889e-09
-1.1	1.07705e-08	-0.6	2.8305e-08	1.43197e-08	8.26319e-09	3.5398e-09
-1.05	1.24667e-08	-0.55	3.36994e-08	1.67306e-08	9.34628e-09	4.1284e-09
-1	1.45175e-08	-0.5	3.9895e-08	1.9611e-08	1.06343e-08	4.5967e-09
-0.95	1.70784e-08	-0.45	4.68411e-08	2.32607e-08	1.18296e-08	4.99169e-09
-0.9	2.0321e-08	-0.4	5.71015e-08	2.75859e-08	1.3408e-08	5.451e-09
-0.85	2.41326e-08	-0.35	6.58688e-08	3.25871e-08	1.53061e-08	5.93229e-09
-0.8	2.88185e-08	-0.3	7.50842e-08	3.83509e-08	1.76512e-08	6.51519e-09
-0.75	3.4164e-08	-0.25	8.48404e-08	4.46537e-08	2.02353e-08	7.2091e-09
-0.7	4.04863e-08	-0.2	9.46748e-08	5.39834e-08	2.33588e-08	8.03618e-09
-0.65	4.76238e-08	-0.15	1.04304e-07	6.13666e-08	2.67149e-08	8.93178e-09
-0.6	5.80612e-08	-0.1	1.13405e-07	6.87232e-08	3.01015e-08	9.92469e-09
-0.55	6.71569e-08	-0.05	1.21247e-07	7.54176e-08	3.3371e-08	1.09504e-08
-0.5	7.68475e-08	0	1.27514e-07	8.10569e-08	3.61925e-08	1.18684e-08
-0.45	8.71048e-08
-0.4	9.79924e-08
-0.35	1.09274e-07
-0.3	1.20869e-07
-0.25	1.32695e-07
-0.2	1.4427e-07
-0.15	1.55003e-07
-0.1	1.6474e-07
-0.05	1.72859e-07
0	1.79133e-07

## Sheet: f
1	vd1.0	3	vd0.8	5	vd0.6	7	vd0.4	9	vd0.2
A	mV/dec	A	mV/dec	A	mV/dec	A	mV/dec	A	mV/dec
2.6065e-09	197.151	2.048e-09	198.896	3.1568e-09	209.574	3.6153e-09	209.866	2.6152e-09	292.134
1.4536e-09	195.885	1.148e-09	168.863	1.8225e-09	179.661	2.0888e-09	176.437	1.7634e-09	215.714
8.07594e-10	175.725	5.80556e-10	138.171	9.60206e-10	168.614	1.0877e-09	150.064	1.0341e-09	181.437
4.19427e-10	118.591	2.52333e-10	100.8	4.85098e-10	135.56	5.05029e-10	139.891	5.48257e-10	170.064
1.58869e-10	88.4392	8.05271e-11	80.1398	2.07487e-10	109.104	2.21767e-10	107.406	2.78598e-10	127.523
4.32194e-11	73.1895	1.9144e-11	69.1792	7.22289e-11	84.3034	7.5923e-11	81.867	1.12951e-10	90.8359
8.96438e-12	66.8575	3.6247e-12	65.6159	1.84338e-11	71.0178	1.86049e-11	69.7544	3.18016e-11	75.7566
1.602e-12	67.5899	6.2699e-13	73.5255	3.64389e-12	65.9827	3.5713e-12	68.9227	6.9573e-12	68.8958
2.9168e-13	87.056	1.30986e-13	122.323	6.36491e-13	69.8955	6.72009e-13	85.7342	1.3083e-12	76.1097
7.77256e-14	211.432			1.22585e-13	106.85	1.7546e-13	193.261	2.88243e-13	129.313
						9.67078e-14	761.567	1.18332e-13	408.384
1	vd-1.0	3	vd-0.8	5	vd-0.6	7	vd-0.4	9	vd-0.2
A	mV/dec	A	mV/dec	A	mV/dec	A	mV/dec	A	mV/dec
1.31186e-14	936.842	3.74836e-14	1668.53	7.80062e-14	1029.13	6.68259e-15	387.072	1.6167e-15	546.782
1.4834e-14	183.845	4.01612e-14	119.697	6.975e-14	107.073	1.14159e-14	214.994	4.2129e-15	120.206
7.93029e-15	50.9542	1.53492e-14	39.4955	2.37999e-14	56.3236	5.81315e-14	70.7311	5.58299e-15	51.4398
7.5956e-14	71.708	2.83173e-13	74.4994	1.83782e-13	67.1468	2.75681e-13	73.965	3.95402e-14	58.8116
3.78298e-13	85.9857	1.328e-12	94.6913	1.0208e-12	91.1486	1.1171e-12	82.2796	2.05711e-13	69.8111
1.4432e-12	99.4902	4.47949e-12	118.305	3.6099e-12	112.753	3.6148e-12	98.0407	8.4492e-13	81.492
4.5908e-12	121.759	1.1854e-11	141.247	1.00217e-11	138.094	9.65247e-12	117.218	2.7614e-12	97.2169
1.18178e-11	141.599	2.67828e-11	160.996	2.30682e-11	158.427	2.1812e-11	141.221	7.44219e-12	116.125
2.66469e-11	160.589	5.47548e-11	173.62	4.77106e-11	172.742	4.46531e-11	160.691	1.68915e-11	140.463
5.45759e-11	171.592	1.06269e-10	179.035	9.29103e-11	177.767	8.64846e-11	174.163	3.45326e-11	160.999
1.06755e-10	178.991	2.02154e-10	172.083	1.77554e-10	173.549	1.64952e-10	178.304	6.64639e-11	175.835
2.03111e-10	174.722			3.44694e-10	161.329	3.21427e-10	172.577	1.25612e-10	180.868
						6.52234e-10	162.697	2.42572e-10	174.941
						1.3167e-09	163.89	4.88223e-10	164.594
						2.3405e-09	200.143	9.97282e-10	161.186
								1.8127e-09	192.673
								2.73889e-09	278.94

## Sheet: g
1	vd0.6	vd0.8	vd1.0
V	A	A	A
-1.5	1.8515e-12	8.36838e-13	1.438e-12
-1.48	1.8544e-12	8.95775e-13	1.5656e-12
-1.46	1.8043e-12	9.76601e-13	1.5765e-12
-1.44	1.8111e-12	1.0696e-12	1.5129e-12
-1.42	1.7121e-12	8.75145e-13	1.6051e-12
-1.4	1.8321e-12	9.40397e-13	1.6375e-12
-1.38	1.7736e-12	1.0099e-12	1.6135e-12
-1.36	1.6645e-12	1.0814e-12	1.6658e-12
-1.34	1.6721e-12	1.0536e-12	1.6194e-12
-1.32	1.6351e-12	1.0781e-12	1.6897e-12
-1.3	1.6856e-12	1.0978e-12	1.5437e-12
-1.28	1.678e-12	1.1218e-12	1.5538e-12
-1.26	1.614e-12	1.113e-12	1.622e-12
-1.24	1.6224e-12	1.1665e-12	1.5588e-12
-1.22	1.713e-12	1.1968e-12	1.6342e-12
-1.2	1.6224e-12	1.1134e-12	1.5323e-12
-1.18	1.4625e-12	1.1037e-12	1.542e-12
-1.16	1.6536e-12	1.2107e-12	1.5138e-12
-1.14	1.5968e-12	1.0882e-12	1.6039e-12
-1.12	1.5559e-12	1.1644e-12	1.5432e-12
-1.1	1.622e-12	1.1728e-12	1.6594e-12
-1.08	1.5054e-12	1.2098e-12	1.3959e-12
-1.06	1.4267e-12	1.0861e-12	1.4734e-12
-1.04	1.4124e-12	1.0515e-12	1.4704e-12
-1.02	1.2806e-12	9.18508e-13	1.113e-12
-1	1.1291e-12	7.82952e-13	9.36608e-13
-0.98	7.73328e-13	5.6362e-13	6.50343e-13
-0.96	5.67888e-13	1.48533e-13	1.08539e-13
-0.94	1.67991e-13	6.99744e-13	9.11077e-13
-0.92	1.2099e-12	1.7257e-12	2.25649e-12
-0.9	2.3786e-12	3.3498e-12	4.06249e-12
-0.88	4.56639e-12	5.6164e-12	6.71849e-12
-0.86	7.36849e-12	8.79938e-12	1.03457e-11
-0.84	1.12394e-11	1.31149e-11	1.5128e-11
-0.82	1.63539e-11	1.8715e-11	2.14256e-11
-0.8	2.27866e-11	2.58027e-11	2.93843e-11
-0.78	3.1356e-11	3.52267e-11	3.95108e-11
-0.76	4.20423e-11	4.66882e-11	5.26671e-11
-0.74	5.56979e-11	6.18776e-11	6.88025e-11
-0.72	7.27405e-11	8.06e-11	8.97591e-11
-0.7	9.474e-11	1.04758e-10	1.16442e-10
-0.68	1.22465e-10	1.35045e-10	1.50898e-10
-0.66	1.58223e-10	1.75049e-10	1.95451e-10
-0.64	2.04932e-10	2.27308e-10	2.529e-10
-0.62	2.66736e-10	2.96355e-10	3.31297e-10
-0.6	3.49416e-10	3.89146e-10	4.36716e-10
-0.58	4.61698e-10	5.15049e-10	5.78323e-10
-0.56	6.15032e-10	6.85034e-10	7.69042e-10
-0.54	8.1959e-10	9.10948e-10	1.0175e-09
-0.52	1.0837e-09	1.1975e-09	1.3301e-09
-0.5	1.4125e-09	1.547e-09	1.6969e-09
-0.48	1.7915e-09	1.9516e-09	2.1162e-09
-0.46	2.2175e-09	2.38639e-09	2.5498e-09
-0.44	2.6822e-09	2.8476e-09	3.0231e-09
-0.42	3.13209e-09	3.31649e-09	3.4826e-09
-0.4	3.5656e-09	3.78549e-09	3.9654e-09
-0.38	3.6281e-09	4.23869e-09	4.43079e-09
-0.36	3.1216e-09	4.72009e-09	4.8604e-09
-0.34	2.6541e-09	5.1449e-09	5.3566e-09
-0.32	2.257e-09	5.64999e-09	5.8204e-09
-0.3	1.7946e-09	6.19939e-09	6.24479e-09
-0.28	1.4623e-09	6.7452e-09	6.6666e-09
-0.26	1.1426e-09	7.103e-09	7.2193e-09
-0.24	8.50974e-10	7.25909e-09	7.87227e-09
-0.22	5.56582e-10	6.12799e-09	8.3563e-09
-0.2	4.05299e-10	5.5519e-09	8.78597e-09
-0.18	2.63311e-10	4.82339e-09	9.52789e-09
-0.16	1.6594e-10	4.0925e-09	1.00775e-08
-0.14	9.9418e-11	3.3704e-09	1.06713e-08
-0.12	5.72369e-11	2.69669e-09	1.11254e-08
-0.1	3.11187e-11	2.1181e-09	1.18845e-08
-0.08	1.55902e-11	1.6492e-09	1.09392e-08
-0.06	7.3066e-12	1.248e-09	9.78719e-09
-0.04	2.9941e-12	1.015e-09	8.36948e-09
-0.02	1.0352e-12	7.85279e-10	7.79048e-09
0	7.91266e-14	5.83871e-10	6.566e-09
0.02	5.42628e-13	4.18631e-10	5.82479e-09
0.04	9.34561e-13	2.80103e-10	4.99699e-09
0.06	7.78379e-13	1.84919e-10	4.1497e-09
0.08	9.01727e-13	1.13414e-10	3.35569e-09
0.1	8.37736e-13	6.56251e-11	2.6347e-09
0.12	8.80677e-13	3.58131e-11	2.1196e-09
0.14	7.41752e-13	1.79047e-11	1.6081e-09
0.16	8.08688e-13	8.19447e-12	1.2736e-09
0.18	8.33947e-13	3.165e-12	1.0384e-09
0.2	8.17952e-13	8.03727e-13	8.67246e-10
0.22	7.88904e-13	5.5941e-13	6.50644e-10
0.24	7.1944e-13	1.198e-12	5.03858e-10
0.26	8.0406e-13	1.486e-12	3.67902e-10
0.28	7.84272e-13	1.6792e-12	2.59789e-10
0.3	8.17952e-13	1.7731e-12	1.71297e-10
0.32	8.29318e-13	1.7563e-12	1.05588e-10
0.34	8.90781e-13	1.7609e-12	6.25011e-11
0.36	9.16458e-13	1.87619e-12	3.53989e-11
0.38	8.61313e-13	1.9183e-12	1.84801e-11
0.4	9.01727e-13	1.8442e-12	8.89958e-12
0.42	9.79609e-13	1.824e-12	4.01999e-12
0.44	8.82783e-13	1.8994e-12	1.6352e-12
0.46	9.03411e-13	1.8093e-12	1.89936e-13
0.48	9.45088e-13	1.9087e-12	4.36905e-13
0.5	9.99815e-13	1.9398e-12	7.0886e-13

## Sheet: h
vds	mos2	wse2	vd	pvr
V			V
0.2	1.5375e+06	249025	0.6	45851.7
0.4	2.08671e+06	1.01282e+06	0.8	48871.9
0.6	3.13778e+06	6.08139e+06	1	109495
0.8	3.40187e+06	6.01332e+06
1	5.72715e+06	1.25147e+07

## Sheet: Sheet7
BPMoS2	1	BPReS2	2	BPMoTe2	3	WSe2MoS2	4	WSe2SnS2	9	WSe2InSe	12	WSe2graphene	13	MoTe2MoS2	14	MoTe2InSe	18	TaS2MoS2	19	GeSeSnS2	20	WSe2PdSe2MoS2	21
4.2	1.23	4	1000	35	30	0.4	10	20	200	20	10000	35	10	40	100	69	1000	110	1.59	5	1500	0.94	45851.7
						20	40	26	10000					80	1000							1.18	48871.9
						33	100	20	100000					100	100000							1.4	109495
						23	1000							80	1000000
						15	1000
