# Supplementary material for: Artificial non-monotonic neurons based on nonvolatile anti-ambipolar transistors
Source: Nat Commun. 2025 Apr 3;16:3188. doi: 10.1038/s41467-025-58541-8 (PMC11968844; doi:10.1038/s41467-025-58541-8)
Supplement: Supplementary file 3 — Source data [file 41467_2025_58541_MOESM3_ESM.zip › Data in manuscript/fig4_data.xlsx]

## Sheet: a
vgg1	2	vgg2	5	vgg3	8
V	A	V	A	V	A
-6	6.29994e-13	-8	8.68692e-13	-10	5.73873e-13
-5.5	5.61691e-13	-7.5	7.73149e-13	-9.9	5.3821e-13
-5	5.34611e-13	-7	6.55942e-13	-9.8	5.12722e-13
-4.5	5.12396e-13	-6.5	5.88788e-13	-9.7	5.02832e-13
-4	4.8217e-13	-6	4.89449e-13	-9.6	4.88906e-13
-3.5	1.3763e-13	-5.5	4.6518e-13	-9.5	4.91059e-13
-3	1.2714e-10	-5	2.42917e-12	-9.4	4.85842e-13
-2.5	1.20379e-09	-4.5	3.43499e-10	-9.3	4.81434e-13
-2	2.57035e-09	-4	1.11509e-09	-9.2	4.75085e-13
-1.5	3.4503e-10	-3.5	1.83921e-09	-9.1	4.69737e-13
-1	2.08493e-12	-3	6.4982e-10	-9	4.70351e-13
-0.5	4.87617e-13	-2.5	1.36393e-11	-8.9	4.68611e-13
0	4.90601e-13	-2	4.85886e-13	-8.8	4.70074e-13
0.5	4.94002e-13	-1.5	4.94963e-13	-8.7	4.76291e-13
1	5.00107e-13	-1	4.87074e-13	-8.6	4.94438e-13
1.5	5.24832e-13	-0.5	4.98221e-13	-8.5	5.38082e-13
2	5.44091e-13	0	5.00074e-13	-8.4	7.75636e-13
2.5	5.64269e-13	0.5	5.03927e-13	-8.3	9.50299e-13
3	5.53495e-13	1	5.33322e-13	-8.2	1.21689e-12
3.5	5.87894e-13	1.5	5.51805e-13	-8.1	5.97078e-12
4	6.22797e-13	2	5.05991e-13	-8	2.12374e-11
4.5	6.9871e-13	2.5	4.96625e-13	-7.9	6.7395e-11
5	7.65383e-13	3	5.01033e-13	-7.8	1.7195e-10
5.5	7.48247e-13	3.5	5.05653e-13	-7.7	3.245e-10
6	7.46911e-13	4	4.98305e-13	-7.6	4.8267e-10
6	6.0158e-13	4.5	5.05077e-13	-7.5	6.83048e-10
5.5	4.97189e-13	5	5.25784e-13	-7.4	9.05089e-10
5	4.77784e-13	5.5	5.16726e-13	-7.3	1.15375e-09
4.5	5.24551e-13	6	4.90202e-13	-7.2	1.40682e-09
4	1.0904e-13	6.5	4.88531e-13	-7.1	1.69424e-09
3.5	1.05648e-11	7	4.95779e-13	-7	1.87757e-09
3	3.0352e-10	7.5	5.03866e-13	-6.9	2.06455e-09
2.5	1.8486e-09	8	5.92344e-13	-6.8	2.07194e-09
2	3.10573e-09	8	7.66777e-13	-6.7	1.85507e-09
1.5	3.74344e-09	7.5	9.59779e-14	-6.6	1.63018e-09
1	5.3149e-10	7	8.4222e-11	-6.5	1.1441e-09
0.5	9.09524e-11	6.5	2.84629e-10	-6.4	7.37449e-10
0	4.39628e-12	6	3.01731e-09	-6.3	4.8232e-10
-0.5	4.93914e-13	5.5	4.79994e-09	-6.2	2.99059e-10
-1	5.38198e-13	5	1.75549e-09	-6.1	1.516e-10
-1.5	6.09944e-13	4.5	5.1279e-10	-6	7.57956e-11
-2	6.04844e-13	4	1.4167e-11	-5.9	3.12541e-11
-2.5	5.74218e-13	3.5	6.3204e-13	-5.8	6.45481e-12
-3	5.4081e-13	3	5.55066e-13	-5.7	1.145e-12
-3.5	5.34718e-13	2.5	5.76029e-13	-5.6	2.2057e-13
-4	5.42393e-13	2	6.1803e-13	-5.5	6.89672e-13
-4.5	5.37154e-13	1.5	6.61212e-13	-5.4	5.02855e-13
-5	5.57918e-13	1	6.88009e-13	-5.3	4.75798e-13
-5.5	5.59346e-13	0.5	6.37259e-13	-5.2	4.78598e-13
-6	5.33995e-13	0	6.43022e-13	-5.1	4.78948e-13
		-0.5	6.59396e-13	-5	4.79321e-13
		-1	6.15345e-13	-4.9	4.78171e-13
		-1.5	6.35462e-13	-4.8	4.76102e-13
		-2	8.09441e-13	-4.7	4.76123e-13
		-2.5	7.49343e-13	-4.6	4.78289e-13
		-3	6.08891e-13	-4.5	4.76966e-13
		-3.5	6.18835e-13	-4.4	4.76248e-13
		-4	5.9411e-13	-4.3	4.74107e-13
		-4.5	6.54367e-13	-4.2	4.71892e-13
		-5	6.74004e-13	-4.1	4.73142e-13
		-5.5	6.29498e-13	-4	4.74501e-13
		-6	5.96464e-13	-3.9	4.73571e-13
		-6.5	6.02856e-13	-3.8	4.73958e-13
		-7	6.23682e-13	-3.7	4.73104e-13
		-7.5	6.18183e-13	-3.6	4.72853e-13
		-8	6.93817e-13	-3.5	4.72443e-13
				-3.4	4.78147e-13
				-3.3	4.73436e-13
				-3.2	4.73777e-13
				-3.1	4.75332e-13
				-3	4.72157e-13
				-2.9	4.73895e-13
				-2.8	4.76163e-13
				-2.7	4.7678e-13
				-2.6	4.72662e-13
				-2.5	4.74301e-13
				-2.4	4.76064e-13
				-2.3	4.73826e-13
				-2.2	4.74568e-13
				-2.1	4.75465e-13
				-2	4.73534e-13
				-1.9	4.69838e-13
				-1.8	4.73675e-13
				-1.7	4.7363e-13
				-1.6	4.72334e-13
				-1.5	4.71363e-13
				-1.4	4.7101e-13
				-1.3	4.71744e-13
				-1.2	4.70748e-13
				-1.1	4.71767e-13
				-1	4.69973e-13
				-0.9	4.72105e-13
				-0.8	4.72448e-13
				-0.7	4.70245e-13
				-0.6	4.71286e-13
				-0.5	4.72069e-13
				-0.4	4.71212e-13
				-0.3	4.72837e-13
				-0.2	4.72036e-13
				-0.1	4.71919e-13
				0	4.69038e-13
				0.1	4.71985e-13
				0.2	4.71661e-13
				0.3	4.70219e-13
				0.4	4.69303e-13
				0.5	4.71701e-13
				0.6	4.71179e-13
				0.7	4.68143e-13
				0.8	4.68724e-13
				0.9	4.69879e-13
				1	4.66654e-13
				1.1	4.69354e-13
				1.2	4.67204e-13
				1.3	4.70781e-13
				1.4	4.688e-13
				1.5	4.69021e-13
				1.6	4.69428e-13
				1.7	4.69664e-13
				1.8	4.67893e-13
				1.9	4.69996e-13
				2	4.68563e-13
				2.1	4.69772e-13
				2.2	4.69996e-13
				2.3	4.69763e-13
				2.4	4.68096e-13
				2.5	4.69144e-13
				2.6	4.69139e-13
				2.7	4.67489e-13
				2.8	4.67579e-13
				2.9	4.68198e-13
				3	4.67175e-13
				3.1	4.68825e-13
				3.2	4.69022e-13
				3.3	4.66866e-13
				3.4	4.64819e-13
				3.5	4.68844e-13
				3.6	4.67727e-13
				3.7	4.67123e-13
				3.8	4.66882e-13
				3.9	4.68263e-13
				4	4.69739e-13
				4.1	4.67884e-13
				4.2	4.69173e-13
				4.3	4.65607e-13
				4.4	4.70915e-13
				4.5	4.68887e-13
				4.6	4.66766e-13
				4.7	4.67208e-13
				4.8	4.65673e-13
				4.9	4.6806e-13
				5	4.66198e-13
				5.1	4.69017e-13
				5.2	4.6752e-13
				5.3	4.66318e-13
				5.4	4.6717e-13
				5.5	4.66722e-13
				5.6	4.65414e-13
				5.7	4.63855e-13
				5.8	4.6548e-13
				5.9	4.66611e-13
				6	4.63364e-13
				6.1	4.65697e-13
				6.2	4.66838e-13
				6.3	4.6768e-13
				6.4	4.68186e-13
				6.5	4.681e-13
				6.6	4.69288e-13
				6.7	4.68492e-13
				6.8	4.68571e-13
				6.9	4.66946e-13
				7	4.67558e-13
				7.1	4.69867e-13
				7.2	4.68341e-13
				7.3	4.70495e-13
				7.4	4.7011e-13
				7.5	4.72391e-13
				7.6	4.72124e-13
				7.7	4.6926e-13
				7.8	4.70098e-13
				7.9	4.70877e-13
				8	4.68856e-13
				8.1	4.70932e-13
				8.2	4.69267e-13
				8.3	4.72076e-13
				8.4	4.72461e-13
				8.5	4.74789e-13
				8.6	4.71999e-13
				8.7	4.72594e-13
				8.8	4.75208e-13
				8.9	4.71886e-13
				9	4.77039e-13
				9.1	4.77333e-13
				9.2	4.74754e-13
				9.3	4.73146e-13
				9.4	4.72587e-13
				9.5	4.74752e-13
				9.6	4.70846e-13
				9.7	4.73704e-13
				9.8	4.72927e-13
				9.9	4.72568e-13
				10	4.76575e-13
				10	4.75371e-13
				9.9	4.69009e-13
				9.8	4.69486e-13
				9.7	4.67525e-13
				9.6	4.69352e-13
				9.5	4.81639e-13
				9.4	5.46939e-13
				9.3	5.78896e-13
				9.2	1.4572e-13
				9.1	2.6307e-13
				9	6.08e-13
				8.9	1.43196e-12
				8.8	2.79066e-12
				8.7	5.47629e-12
				8.6	1.36091e-11
				8.5	2.25999e-11
				8.4	3.82644e-11
				8.3	7.43754e-11
				8.2	1.4325e-10
				8.1	2.70949e-10
				8	3.4701e-10
				7.9	5.5174e-10
				7.8	9.0763e-10
				7.7	1.16681e-09
				7.6	1.66001e-09
				7.5	2.13914e-09
				7.4	2.56975e-09
				7.3	3.13206e-09
				7.2	2.91065e-09
				7.1	2.23118e-09
				7	1.54544e-09
				6.9	1.07724e-09
				6.8	6.65699e-10
				6.7	4.23089e-10
				6.6	3.1121e-10
				6.5	1.5067e-10
				6.4	1.1931e-10
				6.3	7.55875e-11
				6.2	5.94047e-11
				6.1	4.04377e-11
				6	1.32103e-11
				5.9	5.80432e-12
				5.8	2.95268e-12
				5.7	1.25272e-12
				5.6	4.27989e-13
				5.5	1.9677e-13
				5.4	9.28749e-14
				5.3	5.92535e-13
				5.2	5.16875e-13
				5.1	5.10297e-13
				5	5.16594e-13
				4.9	5.3013e-13
				4.8	5.55989e-13
				4.7	5.4514e-13
				4.6	5.46226e-13
				4.5	5.6152e-13
				4.4	5.56831e-13
				4.3	5.52046e-13
				4.2	5.54433e-13
				4.1	5.75253e-13
				4	5.52738e-13
				3.9	5.66111e-13
				3.8	5.55432e-13
				3.7	5.49994e-13
				3.6	5.83669e-13
				3.5	5.84177e-13
				3.4	5.5177e-13
				3.3	5.87225e-13
				3.2	6.28669e-13
				3.1	6.23937e-13
				3	6.25392e-13
				2.9	5.87246e-13
				2.8	7.16181e-13
				2.7	5.91131e-13
				2.6	6.50981e-13
				2.5	6.14574e-13
				2.4	5.95881e-13
				2.3	5.74017e-13
				2.2	6.54509e-13
				2.1	6.31611e-13
				2	6.53312e-13
				1.9	6.97969e-13
				1.8	6.23201e-13
				1.7	6.76379e-13
				1.6	6.24998e-13
				1.5	5.95335e-13
				1.4	5.98271e-13
				1.3	6.77881e-13
				1.2	8.52117e-13
				1.1	7.66316e-13
				1	8.18628e-13
				0.9	6.60385e-13
				0.8	7.56234e-13
				0.7	6.78428e-13
				0.6	7.78013e-13
				0.5	7.0431e-13
				0.4	7.64382e-13
				0.3	8.17549e-13
				0.2	7.38791e-13
				0.1	8.18337e-13
				0	7.5194e-13
				-0.1	6.94592e-13
				-0.2	7.7013e-13
				-0.3	6.44512e-13
				-0.4	7.8388e-13
				-0.5	8.30926e-13
				-0.6	7.47274e-13
				-0.7	7.3317e-13
				-0.8	8.88066e-13
				-0.9	7.80096e-13
				-1	8.37762e-13
				-1.1	7.60329e-13
				-1.2	8.38258e-13
				-1.3	8.5053e-13
				-1.4	8.28195e-13
				-1.5	6.21054e-13
				-1.6	6.86833e-13
				-1.7	6.18495e-13
				-1.8	7.45518e-13
				-1.9	6.6269e-13
				-2	6.53286e-13
				-2.1	6.25892e-13
				-2.2	6.54402e-13
				-2.3	6.6022e-13
				-2.4	7.04884e-13
				-2.5	7.09936e-13
				-2.6	6.46108e-13
				-2.7	6.984e-13
				-2.8	6.22231e-13
				-2.9	6.82281e-13
				-3	6.27892e-13
				-3.1	6.78841e-13
				-3.2	6.28423e-13
				-3.3	6.26886e-13
				-3.4	6.39495e-13
				-3.5	6.56558e-13
				-3.6	6.91953e-13
				-3.7	7.62869e-13
				-3.8	7.70108e-13
				-3.9	9.47308e-13
				-4	9.68354e-13
				-4.1	8.59132e-13
				-4.2	6.56378e-13
				-4.3	6.58249e-13
				-4.4	7.4816e-13
				-4.5	6.90342e-13
				-4.6	7.71381e-13
				-4.7	7.57092e-13
				-4.8	7.07509e-13
				-4.9	7.09485e-13
				-5	7.59472e-13
				-5.1	8.33443e-13
				-5.2	7.54494e-13
				-5.3	7.53595e-13
				-5.4	7.62578e-13
				-5.5	8.83104e-13
				-5.6	8.9174e-13
				-5.7	7.42776e-13
				-5.8	7.17426e-13
				-5.9	7.15599e-13
				-6	8.67093e-13
				-6.1	8.09498e-13
				-6.2	7.96602e-13
				-6.3	7.92711e-13
				-6.4	8.92704e-13
				-6.5	6.78667e-13
				-6.6	6.67811e-13
				-6.7	7.1255e-13
				-6.8	8.81566e-13

## Sheet: b
4V		8V		12V		16V		20V			vgg-inset	read current
A	V	A	V	A	V	A	V	A			V	A
6.77638e-13	4	8.38714e-13	2	6.54732e-13	-0.2	6.19921e-13	-1.8	9.64952e-13			0	1.40201e-11
6.42947e-14	3.8	2.22889e-13	1.8	2.10391e-14	-0.4	6.8623e-15	-2	2.63669e-13			1	1.09177e-11
3.16394e-13	3.6	2.56932e-13	1.6	4.03811e-13	-0.6	3.98615e-13	-2.2	2.32558e-13			2	3.90183e-12
4.95581e-13	3.4	5.34072e-13	1.4	5.05235e-13	-0.8	5.31002e-13	-2.4	5.76584e-13			3	1.43885e-12
2.9433e-13	3.2	3.7491e-13	1.2	2.72939e-13	-1	1.66431e-14	-2.6	4.8187e-13			4	2.59514e-11
7.30685e-13	3	5.6902e-13	1	1.02793e-12	-1.2	1.89351e-12	-2.8	3.78849e-13			5	4.97547e-10
4.81737e-12	2.8	4.47528e-12	0.8	6.23418e-12	-1.4	1.21315e-11	-3	3.84425e-12			6	2.32828e-13
2.33613e-11	2.6	2.45915e-11	0.6	3.57642e-11	-1.6	7.02248e-11	-3.2	3.00324e-11			7	5.93514e-13
1.2194e-10	2.4	1.37508e-10	0.4	1.86737e-10	-1.8	2.76856e-10	-3.4	1.63959e-10			8	6.30112e-13
3.47869e-10	2.2	4.27165e-10	0.2	4.56279e-10	-2	4.69919e-10	-3.6	4.93158e-10			9	6.52703e-13
6.21129e-10	2	6.4559e-10	0	4.97547e-10	-2.2	4.23313e-10	-3.8	5.86179e-10			10	5.9812e-13
6.23831e-10	1.8	5.81262e-10	-0.2	4.11322e-10	-2.4	3.5215e-10	-4	4.55947e-10
5.36779e-10	1.6	4.60768e-10	-0.4	3.22163e-10	-2.6	2.78658e-10	-4.2	2.96012e-10
4.27864e-10	1.4	3.23415e-10	-0.6	2.41759e-10	-2.8	1.85803e-10	-4.4	2.31277e-10
3.03482e-10	1.2	2.17839e-10	-0.8	1.58385e-10	-3	1.10188e-10	-4.6	1.23361e-10
2.0544e-10	1	1.40648e-10	-1	8.90876e-11	-3.2	3.18286e-11	-4.8	4.45296e-11
1.02419e-10	0.8	4.37503e-11	-1.2	2.25346e-11	-3.4	6.29616e-12	-5	9.15698e-12
2.95369e-11	0.6	8.82938e-12	-1.4	4.02406e-12	-3.6	4.13328e-13	-5.2	7.77038e-13
7.64211e-12	0.4	7.77359e-13	-1.6	2.93927e-15	-3.8	4.52209e-13	-5.4	5.10265e-13
1.8176e-12	0.2	4.84012e-13	-1.8	5.18255e-13	-4	5.1977e-13	-5.6	6.82447e-13
4.08974e-13	0	5.93514e-13	-2	6.07627e-13	-4.2	5.69346e-13	-5.8	6.89451e-13
2.35983e-13	-0.2	6.16314e-13	-2.2	6.27799e-13	-4.4	5.72459e-13	-6	6.73108e-13
5.35629e-13	-0.4	6.08153e-13	-2.4	6.61495e-13	-4.6	5.95743e-13
6.2071e-13	-0.6	6.27378e-13	-2.6	6.26789e-13	-4.8	6.08616e-13
6.60548e-13	-0.8	5.92294e-13	-2.8	6.43911e-13	-5	5.81672e-13
6.59518e-13	-1	6.00266e-13	-3	6.54722e-13	-5.2	5.94145e-13
6.20163e-13	-1.2	6.25401e-13	-3.2	6.4898e-13	-5.4	6.01948e-13
6.2681e-13	-1.4	6.39641e-13	-3.4	6.41302e-13	-5.6	5.91957e-13
6.17303e-13	-1.6	6.43174e-13	-3.6	6.17408e-13	-5.8	5.85416e-13
6.75882e-13	-1.8	6.34866e-13	-3.8	6.65554e-13	-6	5.72122e-13
6.34319e-13	-2	6.02537e-13	-4	6.75713e-13
6.38778e-13	-2.2	6.10236e-13	-4.2	6.5407e-13
6.52703e-13	-2.4	6.26179e-13	-4.4	6.50725e-13
4.67795e-13	-2.6	6.4675e-13	-4.6	6.46077e-13
6.37895e-13	-2.8	6.43216e-13	-4.8	6.37895e-13
6.24917e-13	-3	6.54785e-13	-5	6.26768e-13
6.58066e-13	-3.2	6.50305e-13	-5.2	6.65134e-13
6.72811e-13	-3.4	7.06212e-13	-5.4	6.34866e-13
6.53355e-13	-3.6	6.23634e-13	-5.6	6.54028e-13
6.52808e-13	-3.8	6.26389e-13	-5.8	6.22603e-13
6.84737e-13	-4	6.20521e-13	-6	6.01002e-13
6.91552e-13	-4.2	6.13222e-13
6.8398e-13	-4.4	6.60948e-13
6.42354e-13	-4.6	6.6934e-13
6.3352e-13	-4.8	6.84716e-13
6.50683e-13	-5	6.40335e-13
6.37348e-13	-5.2	6.32931e-13
6.74241e-13	-5.4	6.42775e-13
7.00239e-13	-5.6	6.54385e-13
6.5712e-13	-5.8	6.23907e-13
6.38105e-13	-6	6.43553e-13
6.48286e-13
6.57561e-13
6.21741e-13
6.20016e-13
6.12255e-13
6.16462e-13
6.34719e-13
6.19343e-13
6.20058e-13
6.12844e-13
5.88087e-13
5.78243e-13

## Sheet: c
time1	low	2	high
s	A	s	A
1.3295	1.3915e-12	1.265	1.0361e-09
3.1314	1.4188e-12	3.8069	1.0332e-09
4.9333	1.4193e-12	6.3489	1.0326e-09
6.7352	1.4035e-12	8.8908	1.0357e-09
8.5371	1.4375e-12	11.4328	1.0392e-09
10.3391	1.4383e-12	13.9748	1.0382e-09
12.141	1.4019e-12	16.5167	1.0307e-09
13.9429	1.4156e-12	19.0586	1.0366e-09
15.7448	1.4199e-12	21.6005	1.0431e-09
17.5467	1.4391e-12	24.1425	1.0422e-09
19.3486	1.4236e-12	26.6844	1.0462e-09
21.1505	1.4294e-12	29.2264	1.0484e-09
22.9523	1.4054e-12	31.7683	1.0443e-09
24.7542	1.4252e-12	34.3102	1.0377e-09
26.5561	1.4011e-12	36.8522	1.0386e-09
28.358	1.4621e-12	39.3941	1.0385e-09
30.1599	1.4186e-12	41.9361	1.0352e-09
31.9617	1.4324e-12	44.4781	1.0415e-09
33.7637	1.4571e-12	47.02	1.0371e-09
35.5656	1.459e-12	49.562	1.0338e-09
37.3675	1.4523e-12	52.104	1.0357e-09
39.1694	1.4574e-12	54.646	1.0327e-09
40.9713	1.4641e-12	57.1879	1.0413e-09
42.7732	1.4596e-12	59.7298	1.0377e-09
44.5751	1.4664e-12	62.2718	1.0355e-09
46.3769	1.4475e-12	64.8137	1.0395e-09
48.1788	1.4485e-12	67.3556	1.0428e-09
49.9807	1.4441e-12	69.8976	1.0344e-09
51.7826	1.436e-12	72.4395	1.0372e-09
53.5845	1.4664e-12	74.9815	1.0353e-09
55.3864	1.4715e-12	77.5235	1.0309e-09
57.1882	1.4758e-12	80.0654	1.0333e-09
58.9901	1.4803e-12	82.6073	1.035e-09
60.7919	1.4696e-12	85.1493	1.0343e-09
62.5938	1.4788e-12	87.6912	1.0364e-09
64.3957	1.4822e-12	90.2331	1.0303e-09
66.1975	1.471e-12	92.7751	1.0342e-09
67.9994	1.4674e-12	95.317	1.042e-09
69.8012	1.4456e-12	97.8589	1.0391e-09
71.6031	1.4786e-12	100.401	1.042e-09
73.405	1.4834e-12	102.943	1.038e-09
75.2069	1.4732e-12	105.485	1.0375e-09
77.0088	1.4753e-12	108.027	1.0343e-09
78.8107	1.4646e-12	110.569	1.0272e-09
80.6125	1.4583e-12	113.111	1.0246e-09
82.4144	1.4572e-12	115.653	1.0276e-09
84.2163	1.4765e-12	118.195	1.026e-09
86.0182	1.4379e-12	120.737	1.0285e-09
87.82	1.4455e-12	123.278	1.0231e-09
89.6219	1.463e-12	125.82	1.0323e-09
91.4238	1.457e-12	128.362	1.0266e-09
93.2257	1.4546e-12	130.904	1.0306e-09
95.0276	1.4915e-12	133.446	1.0306e-09
96.8295	1.4827e-12	135.988	1.033e-09
98.6313	1.4775e-12	138.53	1.0323e-09
100.433	1.4771e-12	141.072	1.0294e-09
102.235	1.4697e-12	143.614	1.0294e-09
104.037	1.4644e-12	146.156	1.0334e-09
105.839	1.4694e-12	148.698	1.0364e-09
107.641	1.4604e-12	151.24	1.038e-09
109.443	1.4724e-12	153.782	1.0257e-09
111.245	1.4752e-12	156.324	1.0371e-09
113.046	1.4799e-12	158.866	1.038e-09
114.848	1.4705e-12	161.408	1.0359e-09
116.65	1.5013e-12	163.95	1.0379e-09
118.452	1.4853e-12	166.492	1.0401e-09
120.254	1.4779e-12	169.034	1.042e-09
122.056	1.4755e-12	171.576	1.0328e-09
123.858	1.4756e-12	174.118	1.0307e-09
125.659	1.4534e-12	176.659	1.0311e-09
127.461	1.498e-12	179.201	1.0317e-09
129.263	1.4731e-12	181.743	1.0272e-09
131.065	1.4869e-12	184.285	1.0255e-09
132.867	1.489e-12	186.827	1.0279e-09
134.669	1.4829e-12	189.369	1.0342e-09
136.471	1.4711e-12	191.911	1.0474e-09
138.273	1.4816e-12	194.453	1.0413e-09
140.075	1.4997e-12	196.995	1.0378e-09
141.876	1.4913e-12	199.537	1.0375e-09
143.678	1.4903e-12	202.079	1.038e-09
145.48	1.4981e-12	204.621	1.0238e-09
147.282	1.5087e-12	207.163	1.0286e-09
149.084	1.483e-12	209.705	1.0294e-09
150.886	1.5017e-12	212.247	1.0389e-09
152.688	1.5036e-12	214.789	1.036e-09
154.49	1.5161e-12	217.331	1.0315e-09
156.292	1.4823e-12	219.873	1.0364e-09
158.093	1.4907e-12	222.415	1.0345e-09
159.895	1.5011e-12	224.957	1.045e-09
161.697	1.5079e-12	227.498	1.0397e-09
163.499	1.4972e-12	230.04	1.0315e-09
165.301	1.4883e-12	232.582	1.0341e-09
167.103	1.4985e-12	235.124	1.0351e-09
168.905	1.5066e-12	237.666	1.0307e-09
170.707	1.5068e-12	240.208	1.0316e-09
172.508	1.4983e-12	242.75	1.0319e-09
174.31	1.525e-12	245.292	1.0328e-09
176.112	1.5055e-12	247.834	1.0313e-09
177.914	1.5271e-12	250.376	1.0276e-09
179.716	1.5138e-12	252.918	1.0348e-09
181.518	1.5041e-12	255.46	1.0284e-09
183.32	1.5255e-12	258.002	1.0325e-09
185.122	1.5051e-12	260.544	1.0293e-09
186.923	1.522e-12	263.086	1.0308e-09
188.725	1.4971e-12	265.628	1.029e-09
190.527	1.4938e-12	268.17	1.0294e-09
192.329	1.4886e-12	270.712	1.0274e-09
194.131	1.4961e-12	273.254	1.0381e-09
195.933	1.4926e-12	275.796	1.0358e-09
197.735	1.498e-12	278.338	1.0305e-09
199.537	1.5022e-12	280.88	1.0342e-09
201.339	1.4969e-12	283.422	1.0356e-09
203.141	1.517e-12	285.964	1.0321e-09
204.942	1.5148e-12	288.505	1.0379e-09
206.744	1.5423e-12	291.047	1.0319e-09
208.546	1.5175e-12	293.589	1.0371e-09
210.348	1.5288e-12	296.131	1.0345e-09
212.15	1.5186e-12	298.673	1.0365e-09
213.952	1.5195e-12	301.215	1.033e-09
215.754	1.5166e-12	303.757	1.0337e-09
217.556	1.512e-12	306.299	1.0306e-09
219.357	1.5151e-12	308.841	1.0378e-09
221.159	1.5186e-12	311.383	1.0289e-09
222.961	1.5162e-12	313.925	1.0294e-09
224.763	1.5204e-12	316.467	1.0324e-09
226.565	1.5314e-12	319.009	1.0312e-09
228.367	1.5468e-12	321.551	1.0335e-09
230.169	1.5475e-12	324.093	1.0317e-09
231.971	1.5687e-12	326.635	1.0321e-09
233.773	1.5451e-12	329.177	1.0284e-09
235.574	1.544e-12	331.719	1.0291e-09
237.376	1.5213e-12	334.261	1.0316e-09
239.178	1.5364e-12	336.803	1.0312e-09
240.98	1.5439e-12	339.345	1.0398e-09
242.782	1.5213e-12	341.887	1.0428e-09
244.584	1.5248e-12	344.429	1.0436e-09
246.386	1.5518e-12	346.971	1.0455e-09
248.187	1.5477e-12	349.513	1.0388e-09
249.989	1.5059e-12	352.055	1.037e-09
251.791	1.5261e-12	354.596	1.0361e-09
253.593	1.5611e-12	357.138	1.0348e-09
255.395	1.5525e-12	359.68	1.0401e-09
257.197	1.5533e-12	362.222	1.0379e-09
258.999	1.5523e-12	364.764	1.03e-09
260.801	1.5495e-12	367.306	1.0358e-09
262.603	1.5907e-12	369.848	1.0344e-09
264.405	1.5766e-12	372.39	1.0283e-09
266.206	1.5746e-12	374.932	1.0306e-09
268.008	1.5272e-12	377.474	1.0299e-09
269.81	1.5533e-12	380.016	1.0261e-09
271.612	1.5654e-12	382.558	1.0312e-09
273.414	1.6112e-12	385.1	1.0314e-09
275.216	1.538e-12	387.642	1.03e-09
277.018	1.5706e-12	390.184	1.0322e-09
278.82	1.5551e-12	392.726	1.0328e-09
280.622	1.5613e-12	395.268	1.0344e-09
282.423	1.5599e-12	397.81	1.0313e-09
284.225	1.5955e-12	400.352	1.0328e-09
286.027	1.5589e-12	402.894	1.0348e-09
287.829	1.5511e-12	405.436	1.0432e-09
289.631	1.5811e-12	407.978	1.0419e-09
291.433	1.5703e-12	410.519	1.0407e-09
293.235	1.5504e-12	413.062	1.0425e-09
295.036	1.562e-12	415.603	1.0424e-09
296.838	1.5284e-12	418.145	1.0508e-09
298.64	1.5577e-12	420.687	1.0468e-09
300.442	1.5475e-12	423.229	1.0509e-09
302.244	1.561e-12	425.771	1.0517e-09
304.046	1.5302e-12	428.313	1.0352e-09
305.848	1.5557e-12	430.855	1.0346e-09
307.65	1.5738e-12	433.397	1.0391e-09
309.452	1.5561e-12	435.939	1.0403e-09
311.253	1.5646e-12	438.481	1.0431e-09
313.055	1.5337e-12	441.023	1.0375e-09
314.857	1.5426e-12	443.565	1.047e-09
316.659	1.5387e-12	446.107	1.0336e-09
318.461	1.5561e-12	448.649	1.0388e-09
320.263	1.5528e-12	451.191	1.034e-09
322.065	1.5301e-12	453.733	1.0276e-09
323.867	1.5461e-12	456.275	1.0356e-09
325.669	1.5427e-12	458.817	1.0459e-09
327.471	1.5537e-12	461.359	1.0459e-09
329.272	1.5757e-12	463.901	1.0433e-09
331.074	1.5542e-12	466.443	1.0366e-09
332.876	1.5416e-12	468.985	1.0382e-09
334.678	1.5511e-12	471.526	1.0404e-09
336.48	1.534e-12	474.068	1.0398e-09
338.282	1.5557e-12	476.61	1.0405e-09
340.084	1.5549e-12	479.152	1.0454e-09
341.886	1.5139e-12	481.694	1.0488e-09
343.688	1.5342e-12	484.236	1.0419e-09
345.489	1.5558e-12	486.778	1.0436e-09
347.291	1.5201e-12	489.32	1.0406e-09
349.093	1.5307e-12	491.862	1.0425e-09
350.895	1.555e-12	494.404	1.0401e-09
352.697	1.5168e-12	496.946	1.0441e-09
354.499	1.5465e-12	499.488	1.0382e-09
356.301	1.5455e-12	502.03	1.0405e-09
358.103	1.5604e-12	504.572	1.0377e-09
359.904	1.5581e-12	507.114	1.0288e-09
361.706	1.5438e-12	509.656	1.0301e-09
363.508	1.5636e-12	512.198	1.0433e-09
365.31	1.5427e-12	514.74	1.0407e-09
367.112	1.5681e-12	517.282	1.0435e-09
368.914	1.5702e-12	519.824	1.0464e-09
370.716	1.5776e-12	522.365	1.0428e-09
372.518	1.5867e-12	524.908	1.0367e-09
374.32	1.5522e-12	527.449	1.0358e-09
376.121	1.5489e-12	529.991	1.044e-09
377.923	1.5453e-12	532.533	1.0475e-09
379.725	1.5574e-12	535.075	1.047e-09
381.527	1.544e-12	537.617	1.0474e-09
383.329	1.5518e-12	540.159	1.0488e-09
385.131	1.5338e-12	542.701	1.0389e-09
386.933	1.5709e-12	545.243	1.0404e-09
388.735	1.5507e-12	547.785	1.0454e-09
390.536	1.5285e-12	550.327	1.0381e-09
392.338	1.5384e-12	552.869	1.0362e-09
394.14	1.5173e-12	555.411	1.0316e-09
395.942	1.5414e-12	557.953	1.0428e-09
397.744	1.5531e-12	560.495	1.0399e-09
399.546	1.5575e-12	563.037	1.0381e-09
401.348	1.565e-12	565.579	1.0418e-09
403.15	1.5477e-12	568.12	1.032e-09
404.952	1.5444e-12	570.663	1.0266e-09
406.753	1.5304e-12	573.205	1.0386e-09
408.555	1.5504e-12	575.746	1.0319e-09
410.357	1.5518e-12	578.288	1.0265e-09
412.159	1.5508e-12	580.83	1.0293e-09
413.961	1.5468e-12	583.372	1.0366e-09
415.763	1.5556e-12	585.914	1.0266e-09
417.565	1.5757e-12	588.456	1.0271e-09
419.366	1.5669e-12	590.998	1.0304e-09
421.168	1.5436e-12	593.54	1.0296e-09
422.97	1.544e-12	596.082	1.0325e-09
424.772	1.5427e-12	598.624	1.0272e-09
426.574	1.5344e-12	601.166	1.0287e-09
428.376	1.5388e-12	603.708	1.0298e-09
430.178	1.5419e-12	606.25	1.03e-09
431.98	1.5377e-12	608.792	1.0304e-09
433.782	1.5446e-12	611.334	1.036e-09
435.584	1.5418e-12	613.875	1.0306e-09
437.385	1.5705e-12	616.417	1.0354e-09
439.187	1.5698e-12	618.959	1.0324e-09
440.989	1.5672e-12	621.501	1.0319e-09
442.791	1.5583e-12	624.043	1.0322e-09
444.593	1.5655e-12	626.585	1.0288e-09
446.395	1.5629e-12	629.127	1.029e-09
448.197	1.5485e-12	631.669	1.0306e-09
449.999	1.5534e-12	634.211	1.0273e-09
451.8	1.5262e-12	636.753	1.0219e-09
453.602	1.5621e-12	639.295	1.0264e-09
455.404	1.5825e-12	641.837	1.0255e-09
457.206	1.5636e-12	644.379	1.0286e-09
459.008	1.5692e-12	646.921	1.0216e-09
460.81	1.5528e-12	649.463	1.0242e-09
462.612	1.561e-12	652.005	1.0205e-09
464.414	1.5777e-12	654.547	1.0235e-09
466.216	1.5443e-12	657.088	1.0226e-09
468.017	1.5686e-12	659.63	1.0215e-09
469.819	1.5658e-12	662.172	1.0299e-09
471.621	1.5731e-12	664.714	1.0196e-09
473.423	1.5743e-12	667.256	1.0164e-09
475.225	1.5772e-12	669.798	1.0203e-09
477.027	1.5455e-12	672.34	1.0207e-09
478.829	1.593e-12	674.882	1.0282e-09
480.631	1.5717e-12	677.424	1.0162e-09
482.433	1.5563e-12	679.966	1.014e-09
484.234	1.5904e-12	682.508	1.0259e-09
486.036	1.5926e-12	685.05	1.0187e-09
487.838	1.5515e-12	687.592	1.0171e-09
489.64	1.5488e-12	690.134	1.015e-09
491.442	1.5857e-12	692.676	1.0132e-09
493.244	1.567e-12	695.218	1.0143e-09
495.046	1.5639e-12	697.76	1.0259e-09
496.848	1.5988e-12	700.302	1.0105e-09
498.65	1.5958e-12	702.844	1.0103e-09
500.452	1.562e-12	705.386	1.0165e-09
502.253	1.5656e-12	707.928	1.0164e-09
504.055	1.59e-12	710.47	1.0141e-09
505.857	1.5952e-12	713.012	1.0141e-09
507.659	1.5701e-12	715.553	1.0121e-09
509.461	1.5557e-12	718.095	1.0157e-09
511.263	1.5786e-12	720.637	1.0117e-09
513.065	1.5585e-12	723.179	1.0169e-09
514.867	1.5385e-12	725.721	1.0132e-09
516.668	1.5446e-12	728.263	1.0147e-09
518.47	1.5724e-12	730.805	1.0134e-09
520.272	1.5645e-12	733.347	1.0106e-09
522.074	1.5787e-12	735.889	1.0154e-09
523.876	1.5677e-12	738.431	1.0181e-09
525.678	1.5858e-12	740.973	1.0167e-09
527.48	1.5353e-12	743.515	1.0146e-09
529.282	1.5559e-12	746.057	1.0155e-09
531.084	1.5606e-12	748.599	1.0152e-09
532.885	1.561e-12	751.141	1.0162e-09
534.687	1.5585e-12	753.683	1.0131e-09
536.489	1.554e-12	756.225	1.0127e-09
538.291	1.5357e-12	758.767	1.0196e-09
540.093	1.5499e-12	761.309	1.021e-09
541.895	1.5394e-12	763.851	1.0156e-09
543.697	1.5488e-12	766.393	1.0166e-09
545.499	1.5429e-12	768.934	1.0263e-09
547.3	1.5691e-12	771.476	1.023e-09
549.102	1.5921e-12	774.018	1.0236e-09
550.904	1.562e-12	776.56	1.023e-09
552.706	1.5653e-12	779.102	1.0208e-09
554.508	1.5649e-12	781.644	1.0281e-09
556.31	1.5636e-12	784.186	1.0232e-09
558.112	1.5539e-12	786.728	1.0288e-09
559.914	1.5427e-12	789.27	1.0209e-09
561.716	1.5536e-12	791.812	1.0279e-09
563.517	1.5613e-12	794.354	1.0254e-09
565.319	1.5484e-12	796.896	1.0291e-09
567.121	1.5393e-12	799.438	1.0256e-09
568.923	1.5533e-12	801.98	1.0181e-09
570.725	1.5632e-12	804.521	1.0164e-09
572.527	1.5749e-12	807.063	1.0182e-09
574.329	1.59e-12	809.605	1.0146e-09
576.13	1.5732e-12	812.147	1.0189e-09
577.932	1.5559e-12	814.689	1.0184e-09
579.734	1.5633e-12	817.231	1.019e-09
581.536	1.5654e-12	819.773	1.0195e-09
583.338	1.5841e-12	822.315	1.0198e-09
585.14	1.5704e-12	824.857	1.0143e-09
586.942	1.5575e-12	827.399	1.011e-09
588.744	1.5458e-12	829.941	1.018e-09
590.546	1.5645e-12	832.483	1.0247e-09
592.347	1.5658e-12	835.025	1.0243e-09
594.149	1.5492e-12	837.567	1.0227e-09
595.951	1.5474e-12	840.109	1.0201e-09
597.753	1.5792e-12	842.651	1.0215e-09
599.555	1.5617e-12	845.193	1.0155e-09
601.357	1.5511e-12	847.735	1.0168e-09
603.159	1.5621e-12	850.277	1.0165e-09
604.961	1.5552e-12	852.818	1.0064e-09
606.763	1.6024e-12	855.361	1.0085e-09
608.564	1.5835e-12	857.902	1.0146e-09
610.366	1.5894e-12	860.444	1.0158e-09
612.168	1.5826e-12	862.986	1.0114e-09
613.97	1.6033e-12	865.528	1.0121e-09
615.772	1.6044e-12	868.07	1.0123e-09
617.574	1.6028e-12	870.612	1.0156e-09
619.376	1.5972e-12	873.154	1.0108e-09
621.178	1.5882e-12	875.696	1.016e-09
622.98	1.5748e-12	878.238	1.0124e-09
624.781	1.564e-12	880.78	1.0118e-09
626.583	1.5823e-12	883.322	1.0137e-09
628.385	1.5693e-12	885.864	1.0148e-09
630.187	1.5832e-12	888.406	1.0102e-09
631.989	1.6078e-12	890.947	1.0052e-09
633.791	1.5928e-12	893.49	1.0076e-09
635.592	1.5803e-12	896.032	1.0147e-09
637.394	1.5628e-12	898.573	1.0037e-09
639.196	1.5922e-12	901.115	1.0102e-09
640.998	1.5912e-12	903.657	1.0071e-09
642.8	1.5648e-12	906.199	1.009e-09
644.602	1.5956e-12	908.741	1.0128e-09
646.404	1.5829e-12	911.283	1.0075e-09
648.206	1.5882e-12	913.825	1.0169e-09
650.008	1.5967e-12	916.367	1.0194e-09
651.81	1.6105e-12	918.909	1.0177e-09
653.611	1.5717e-12	921.451	1.0176e-09
655.413	1.5842e-12	923.993	1.0218e-09
657.215	1.612e-12	926.535	1.0225e-09
659.017	1.5859e-12	929.077	1.0109e-09
660.819	1.6005e-12	931.619	1.0102e-09
662.621	1.5842e-12	934.161	1.0119e-09
664.423	1.5985e-12	936.703	1.0111e-09
666.225	1.5821e-12	939.245	1.0151e-09
668.026	1.5807e-12	941.787	1.0142e-09
669.828	1.5822e-12	944.329	1.0135e-09
671.63	1.5833e-12	946.87	1.0104e-09
673.432	1.578e-12	949.413	1.0128e-09
675.234	1.5851e-12	951.954	1.0113e-09
677.036	1.5549e-12	954.496	1.0105e-09
678.838	1.5736e-12	957.038	1.0085e-09
680.639	1.5806e-12	959.58	1.0137e-09
682.441	1.5767e-12	962.122	1.0251e-09
684.243	1.5923e-12	964.664	1.0216e-09
686.045	1.5741e-12	967.206	1.0168e-09
687.847	1.5959e-12	969.748	1.0126e-09
689.649	1.5802e-12	972.29	1.0178e-09
691.451	1.5727e-12	974.832	1.0171e-09
693.253	1.5816e-12	977.374	1.0233e-09
695.054	1.568e-12	979.916	1.022e-09
696.856	1.5698e-12	982.458	1.0199e-09
698.658	1.5966e-12	985	1.0254e-09
700.46	1.5696e-12	987.542	1.0225e-09
702.262	1.5511e-12	990.084	1.0245e-09
704.064	1.5443e-12	992.626	1.0215e-09
705.866	1.5648e-12	995.168	1.0178e-09
707.668	1.5678e-12	997.71	1.0156e-09
709.47	1.5714e-12	1000.3	1.0095e-09
711.271	1.565e-12	1002.8	1.0103e-09
713.073	1.5921e-12	1005.3	1.0135e-09
714.875	1.5674e-12	1007.9	1.0229e-09
716.677	1.5664e-12	1010.4	1.0162e-09
718.479	1.5699e-12	1013	1.0198e-09
720.281	1.5897e-12	1015.5	1.0171e-09
722.083	1.5608e-12	1018	1.0124e-09
723.885	1.5625e-12	1020.6	1.0201e-09
725.687	1.5873e-12	1023.1	1.0153e-09
727.489	1.5854e-12	1025.7	1.0213e-09
729.29	1.5781e-12	1028.2	1.0069e-09
731.092	1.577e-12	1030.8	1.0072e-09
732.894	1.582e-12	1033.3	1.0086e-09
734.696	1.5858e-12	1035.8	1.0081e-09
736.498	1.5735e-12	1038.4	1.0124e-09
738.3	1.5827e-12	1040.9	1.0113e-09
740.102	1.5996e-12	1043.5	1.0163e-09
741.904	1.5734e-12	1046	1.0154e-09
743.706	1.5884e-12	1048.5	1.0111e-09
745.507	1.5787e-12	1051.1	1.0088e-09
747.309	1.5683e-12	1053.6	1.0143e-09
749.111	1.573e-12	1056.2	1.0129e-09
750.913	1.6003e-12	1058.7	1.0064e-09
752.715	1.5728e-12	1061.3	1.006e-09
754.517	1.564e-12	1063.8	1.0042e-09
756.319	1.5703e-12	1066.3	1.0062e-09
758.121	1.5838e-12	1068.9	1.0018e-09
759.923	1.5666e-12	1071.4	1.0033e-09
761.724	1.5866e-12	1074	1.0014e-09
763.526	1.583e-12	1076.5	1.0048e-09
765.328	1.5604e-12	1079.1	1.005e-09
767.13	1.5668e-12	1081.6	1.0108e-09
768.932	1.5541e-12	1084.1	1.0203e-09
770.734	1.5412e-12	1086.7	1.0224e-09
772.536	1.5604e-12	1089.2	1.0223e-09
774.337	1.5661e-12	1091.8	1.0249e-09
776.139	1.5571e-12	1094.3	1.017e-09
777.941	1.5785e-12	1096.8	1.0162e-09
779.743	1.5961e-12	1099.4	1.0217e-09
781.545	1.5656e-12	1101.9	1.0233e-09
783.347	1.569e-12	1104.5	1.0229e-09
785.149	1.5546e-12	1107	1.0157e-09
786.951	1.5455e-12	1109.6	1.0129e-09
788.753	1.5778e-12	1112.1	1.0133e-09
790.554	1.5631e-12	1114.6	1.0174e-09
792.356	1.5647e-12	1117.2	1.011e-09
794.158	1.5755e-12	1119.7	1.008e-09
795.96	1.5835e-12	1122.3	1.0039e-09
797.762	1.607e-12	1124.8	1.0019e-09
799.564	1.5863e-12	1127.3	1.0056e-09
801.366	1.575e-12	1129.9	1.0095e-09
803.168	1.5804e-12	1132.4	1.0115e-09
804.97	1.58e-12	1135	1.0086e-09
806.771	1.5929e-12	1137.5	1.0065e-09
808.573	1.5713e-12	1140.1	1.0013e-09
810.375	1.5772e-12	1142.6	1.0094e-09
812.177	1.5735e-12	1145.1	1.0127e-09
813.979	1.582e-12	1147.7	1.0052e-09
815.781	1.6115e-12	1150.2	1.008e-09
817.583	1.6092e-12	1152.8	1.004e-09
819.385	1.6077e-12	1155.3	1.0067e-09
821.187	1.5993e-12	1157.9	9.99819e-10
822.989	1.5951e-12	1160.4	1.0041e-09
824.79	1.5757e-12	1162.9	1.0047e-09
826.592	1.5538e-12	1165.5	1.0037e-09
828.394	1.5841e-12	1168	1.0023e-09
830.196	1.5906e-12	1170.6	1.0087e-09
831.998	1.5682e-12	1173.1	1.006e-09
833.8	1.5894e-12	1175.6	1.0053e-09
835.602	1.5881e-12	1178.2	1.0102e-09
837.404	1.5823e-12	1180.7	1.0125e-09
839.205	1.5866e-12	1183.3	1.0054e-09
841.007	1.6024e-12	1185.8	1.0047e-09
842.809	1.584e-12	1188.4	1.0074e-09
844.611	1.587e-12	1190.9	1.0131e-09
846.413	1.5794e-12	1193.4	1.0057e-09
848.215	1.5835e-12	1196	1.0029e-09
850.017	1.6017e-12	1198.5	1.0017e-09
851.818	1.5784e-12	1201.1	1.0048e-09
853.62	1.5666e-12	1203.6	1.0022e-09
855.422	1.5448e-12	1206.2	1.005e-09
857.224	1.5622e-12	1208.7	1.0048e-09
859.026	1.4981e-12	1211.2	1.0051e-09
860.828	1.5709e-12	1213.8	1.0082e-09
862.63	1.5527e-12	1216.3	1.0032e-09
864.432	1.5498e-12	1218.9	1.0112e-09
866.234	1.5661e-12	1221.4	1.0043e-09
868.035	1.5474e-12	1223.9	1.0057e-09
869.837	1.5565e-12	1226.5	1.0055e-09
871.639	1.5364e-12	1229	1.0062e-09
873.441	1.5582e-12	1231.6	1.0055e-09
875.243	1.5475e-12	1234.1	1.0057e-09
877.045	1.5509e-12	1236.7	1.0028e-09
878.847	1.5395e-12	1239.2	1.0074e-09
880.649	1.5426e-12	1241.7	1.0057e-09
882.451	1.5536e-12	1244.3	1.0094e-09
884.252	1.5871e-12	1246.8	1.0108e-09
886.054	1.54e-12	1249.4	1.0133e-09
887.856	1.5584e-12	1251.9	1.0038e-09
889.658	1.5685e-12	1254.4	1.0044e-09
891.46	1.5389e-12	1257	1.007e-09
893.262	1.5423e-12	1259.5	1.0095e-09
895.064	1.5647e-12	1262.1	1.0038e-09
896.865	1.5461e-12	1264.6	1.0018e-09
898.667	1.5522e-12	1267.2	9.99258e-10
900.469	1.5553e-12	1269.7	1.0032e-09
902.271	1.5379e-12	1272.2	1.0041e-09
904.073	1.5382e-12	1274.8	1.0023e-09
905.875	1.5686e-12	1277.3	1.0059e-09
907.677	1.5516e-12	1279.9	1.005e-09
909.479	1.5606e-12	1282.4	1.0055e-09
911.281	1.5736e-12	1285	9.9967e-10
913.082	1.5515e-12	1287.5	1.0049e-09
914.885	1.5599e-12	1290	1.0093e-09
916.686	1.5622e-12	1292.6	1.004e-09
918.488	1.5465e-12	1295.1	1.0052e-09
920.29	1.5336e-12	1297.7	1.0035e-09
922.092	1.5501e-12	1300.2	1.0073e-09
923.894	1.5925e-12	1302.7	1.0078e-09
925.696	1.5886e-12	1305.3	1.0026e-09
927.497	1.5781e-12	1307.8	1.0055e-09
929.299	1.6055e-12	1310.4	1.0069e-09
931.101	1.572e-12	1312.9	1.0016e-09
932.903	1.5879e-12	1315.5	1.0062e-09
934.705	1.5818e-12	1318	1.0037e-09
936.507	1.5968e-12	1320.5	1.0009e-09
938.309	1.5921e-12	1323.1	9.97876e-10
940.111	1.5936e-12	1325.6	9.97129e-10
941.913	1.5895e-12	1328.2	1.0006e-09
943.714	1.5627e-12	1330.7	1.0011e-09
945.516	1.56e-12	1333.2	1.004e-09
947.318	1.5692e-12	1335.8	1.0033e-09
949.12	1.5808e-12	1338.3	1.0041e-09
950.922	1.5749e-12	1340.9	1.0027e-09
952.724	1.591e-12	1343.4	1.004e-09
954.526	1.5802e-12	1346	1.0158e-09
956.328	1.5928e-12	1348.5	1.0078e-09
958.13	1.5821e-12	1351	1.0058e-09
959.931	1.5868e-12	1353.6	1.0098e-09
961.733	1.579e-12	1356.1	1.0113e-09
963.535	1.572e-12	1358.7	1.0073e-09
965.337	1.5716e-12	1361.2	1.0101e-09
967.139	1.5799e-12	1363.8	1.0039e-09
968.941	1.5545e-12	1366.3	1.0026e-09
970.743	1.5629e-12	1368.8	1.0006e-09
972.544	1.5597e-12	1371.4	1.0015e-09
974.346	1.5676e-12	1373.9	9.97179e-10
976.148	1.5616e-12	1376.5	1.0014e-09
977.95	1.5763e-12	1379	1.0001e-09
979.752	1.584e-12	1381.5	9.97741e-10
981.554	1.567e-12	1384.1	1.0007e-09
983.356	1.5772e-12	1386.6	1.0046e-09
985.158	1.5728e-12	1389.2	1.0063e-09
986.96	1.5518e-12	1391.7	1.0018e-09
988.761	1.56e-12	1394.3	1.0004e-09
990.563	1.564e-12	1396.8	1.0066e-09
992.4	1.5777e-12	1399.3	1.0053e-09
994.2	1.5717e-12	1401.9	1.0117e-09
996	1.5743e-12	1404.4	1.0031e-09
997.8	1.5759e-12	1407	1.005e-09
999.6	1.5494e-12	1409.5	1.0061e-09
1001.4	1.571e-12	1412	1.0065e-09
1003.2	1.5739e-12	1414.6	1.0042e-09
1005	1.5993e-12	1417.1	1.0028e-09
1006.8	1.5662e-12	1419.7	1.0018e-09
1008.6	1.5722e-12	1422.2	1.0084e-09
1010.4	1.5702e-12	1424.8	1.0023e-09
1012.2	1.578e-12	1427.3	1.0055e-09
1014	1.5695e-12	1429.8	1.0048e-09
1015.8	1.563e-12	1432.4	1.0035e-09
1017.6	1.5555e-12	1434.9	1.0075e-09
1019.4	1.5767e-12	1437.5	1.0109e-09
1022.32	1.5221e-12	1440	1.0058e-09
1026.12	1.5552e-12	1442.6	1.0024e-09
1029.91	1.5473e-12	1445.1	1.0046e-09
1033.71	1.5761e-12	1447.6	1.0087e-09
1037.51	1.5686e-12	1450.2	1.0035e-09
1041.3	1.579e-12	1452.7	1.0031e-09
1045.1	1.5655e-12	1455.3	1.0047e-09
1048.89	1.5408e-12	1457.8	1.005e-09
1052.69	1.5685e-12	1460.3	1.0071e-09
1056.48	1.5524e-12	1462.9	1.0045e-09
1060.28	1.5857e-12	1465.4	1.0069e-09
1064.07	1.5783e-12	1468	1.0076e-09
1067.87	1.5976e-12	1470.5	1.0024e-09
1071.66	1.6134e-12	1473.1	1.0099e-09
1075.46	1.59e-12	1475.6	1.0046e-09
1079.26	1.5829e-12	1478.1	1.0086e-09
1083.05	1.581e-12	1480.7	1.0043e-09
1086.85	1.5686e-12	1483.2	1.0053e-09
1090.64	1.5875e-12	1485.8	1.0004e-09
1094.44	1.567e-12	1488.3	1.0032e-09
1098.23	1.574e-12	1490.8	9.98149e-10
1102.03	1.5808e-12	1493.4	1.0001e-09
1105.82	1.5781e-12	1495.9	9.99208e-10
1109.62	1.572e-12	1498.5	1.0012e-09
1113.42	1.5763e-12	1501	9.98597e-10
1117.21	1.549e-12	1503.6	1.0015e-09
1121.01	1.557e-12	1506.1	1.0032e-09
1124.8	1.5618e-12	1508.6	1.004e-09
1128.6	1.5739e-12	1511.2	1.0096e-09
1132.39	1.5652e-12	1513.7	1.0055e-09
1136.19	1.5467e-12	1516.3	1.0013e-09
1139.98	1.5693e-12	1518.8	1.0049e-09
1143.78	1.6026e-12	1521.4	1.0061e-09
1147.58	1.5828e-12	1523.9	1.0071e-09
1151.37	1.5741e-12	1526.4	1.0034e-09
1155.17	1.5805e-12	1529	1.0042e-09
1158.96	1.573e-12	1531.5	1.0022e-09
1162.76	1.5784e-12	1534.1	1.0043e-09
1166.55	1.5786e-12	1536.6	1.0014e-09
1170.35	1.5595e-12	1539.1	1.0042e-09
1174.14	1.5574e-12	1541.7	9.97087e-10
1177.94	1.5726e-12	1544.2	1.0014e-09
1181.73	1.5559e-12	1546.8	1.0034e-09
1185.53	1.5606e-12	1549.3	1.0036e-09
1189.33	1.583e-12	1551.9	1.0015e-09
1193.12	1.5539e-12	1554.4	1.002e-09
1196.92	1.5854e-12	1556.9	1.0018e-09
1200.71	1.5813e-12	1559.5	1.005e-09
1204.51	1.559e-12	1562	1.0054e-09
1208.3	1.5962e-12	1564.6	1.0095e-09
1212.1	1.5827e-12	1567.1	1.0065e-09
1215.89	1.5916e-12	1569.6	1.0094e-09
1219.69	1.5926e-12	1572.2	1.0062e-09
1223.49	1.603e-12	1574.7	1.0081e-09
1227.28	1.5435e-12	1577.3	1.0082e-09
1231.08	1.5869e-12	1579.8	1.0051e-09
1234.87	1.5904e-12	1582.4	1.0021e-09
1238.67	1.6001e-12	1584.9	1.0039e-09
1242.46	1.569e-12	1587.4	1.0123e-09
1246.26	1.6026e-12	1590	1.001e-09
1250.05	1.6022e-12	1592.5	9.99187e-10
1253.85	1.5647e-12	1595.1	1.0034e-09
1257.65	1.6005e-12	1597.6	9.98849e-10
1261.44	1.575e-12	1600.2	1.0033e-09
1265.24	1.6048e-12	1602.7	1.0028e-09
1269.03	1.5952e-12	1605.2	9.99272e-10
1272.83	1.5901e-12	1607.8	9.9951e-10
1276.62	1.596e-12	1610.3	9.97446e-10
1280.42	1.5827e-12	1612.9	9.95389e-10
1284.21	1.5735e-12	1615.4	9.99776e-10
1288.01	1.5619e-12	1617.9	1.0035e-09
1291.8	1.5762e-12	1620.5	1.0014e-09
1295.6	1.5784e-12	1623	1.0024e-09
1299.4	1.5908e-12	1625.6	1.0028e-09
1303.19	1.5984e-12	1628.1	1.0008e-09
1306.99	1.6141e-12	1630.7	1.0023e-09
1310.78	1.5942e-12	1633.2	9.95652e-10
1314.58	1.634e-12	1635.7	9.96685e-10
1318.37	1.6267e-12	1638.3	9.93357e-10
1322.17	1.6283e-12	1640.8	9.99197e-10
1325.96	1.5819e-12	1643.4	1.0001e-09
1329.76	1.5768e-12	1645.9	9.96476e-10
1333.56	1.596e-12	1648.5	9.96234e-10
1337.35	1.5915e-12	1651	9.93811e-10
1341.15	1.5443e-12	1653.5	9.93573e-10
1344.94	1.5681e-12	1656.1	9.8942e-10
1348.74	1.5831e-12	1658.6	9.92713e-10
1352.53	1.5868e-12	1661.2	9.94817e-10
1356.33	1.573e-12	1663.7	9.9158e-10
1360.12	1.6184e-12	1666.2	9.94476e-10
1363.92	1.5825e-12	1668.8	9.93488e-10
1367.71	1.5911e-12	1671.3	1.0002e-09
1371.51	1.5819e-12	1673.9	9.95271e-10
1375.31	1.5988e-12	1676.4	9.92788e-10
1379.1	1.5946e-12	1679	9.9897e-10
1382.9	1.5716e-12	1681.5	9.9762e-10
1386.69	1.591e-12	1684	9.97836e-10
1390.49	1.6231e-12	1686.6	9.97332e-10
1394.28	1.61e-12	1689.1	9.95033e-10
1398.08	1.6048e-12	1691.7	9.99812e-10
1401.87	1.5995e-12	1694.2	9.93378e-10
1405.67	1.5725e-12	1696.7	9.99986e-10
1409.47	1.6123e-12	1699.3	1.0084e-09
1413.26	1.6091e-12	1701.8	9.96362e-10
1417.06	1.5902e-12	1704.4	9.96771e-10
1420.85	1.6029e-12	1706.9	9.9584e-10
1424.65	1.5645e-12	1709.5	9.94092e-10
1428.44	1.6054e-12	1712	9.9142e-10
1432.24	1.6161e-12	1714.5	9.90472e-10
1436.03	1.6268e-12	1717.1	9.89115e-10
1439.83	1.5872e-12	1719.6	9.90333e-10
1443.62	1.6166e-12	1722.2	9.90074e-10
1447.42	1.5871e-12	1724.7	9.906e-10
1451.22	1.5902e-12	1727.3	9.92511e-10
1455.01	1.5788e-12	1729.8	9.89456e-10
1458.81	1.595e-12	1732.3	9.89868e-10
1462.6	1.5985e-12	1734.9	9.90827e-10
1466.4	1.6062e-12	1737.4	9.94117e-10
1470.19	1.6426e-12	1740	9.91445e-10
1473.99	1.6104e-12	1742.5	9.92372e-10
1477.78	1.6064e-12	1745	9.8845e-10
1481.58	1.6118e-12	1747.6	9.84365e-10
1485.38	1.625e-12	1750.1	9.84059e-10
1489.17	1.6548e-12	1752.7	9.87214e-10
1492.97	1.6181e-12	1755.2	9.85224e-10
1496.76	1.6179e-12	1757.8	9.8774e-10
1500.56	1.6105e-12	1760.3	9.86191e-10
1504.35	1.6109e-12	1762.8	9.86471e-10
1508.15	1.6176e-12	1765.4	9.86642e-10
1511.94	1.5534e-12	1767.9	9.97989e-10
1515.74	1.6081e-12	1770.5	9.86926e-10
1519.54	1.6403e-12	1773	1.0009e-09
1523.33	1.612e-12	1775.5	9.84013e-10
1527.13	1.6035e-12	1778.1	9.85288e-10
1530.92	1.6025e-12	1780.6	9.83956e-10
1534.72	1.5843e-12	1783.2	9.86432e-10
1538.51	1.5717e-12	1785.7	9.88969e-10
1542.31	1.6054e-12	1788.3	9.90291e-10
1546.1	1.6185e-12	1790.8	9.92561e-10
1549.9	1.6017e-12	1793.3	9.90855e-10
1553.69	1.6342e-12	1795.9	9.90855e-10
1557.49	1.6146e-12	1798.4	9.94373e-10
1561.29	1.6477e-12	1801	9.94614e-10
1565.08	1.6162e-12	1803.5	9.89377e-10
1568.88	1.6501e-12	1806.1	9.86191e-10
1572.67	1.625e-12	1808.6	9.89967e-10
1576.47	1.6334e-12	1811.1	9.93118e-10
1580.26	1.6576e-12	1813.7	9.93563e-10
1584.06	1.6604e-12	1816.2	9.94998e-10
1587.85	1.6461e-12	1818.8	9.94088e-10
1591.65	1.6152e-12	1821.3	9.91349e-10
1595.45	1.6507e-12	1823.8	9.90333e-10
1599.24	1.6409e-12	1826.4	9.93907e-10
1603.04	1.6504e-12	1828.9	9.89747e-10
1606.83	1.6603e-12	1831.5	9.89761e-10
1610.63	1.6488e-12	1834	9.91832e-10
1614.42	1.6411e-12	1836.6	9.97058e-10
1618.22	1.6208e-12	1839.1	9.88894e-10
1622.01	1.6389e-12	1841.6	9.92646e-10
1625.81	1.6482e-12	1844.2	9.90827e-10
1629.6	1.6205e-12	1846.7	9.90035e-10
1633.4	1.6049e-12	1849.3	9.90067e-10
1637.2	1.6008e-12	1851.8	9.87168e-10
1640.99	1.6134e-12	1854.3	9.89576e-10
1644.79	1.6216e-12	1856.9	9.891e-10
1648.58	1.5839e-12	1859.4	9.90706e-10
1652.38	1.6121e-12	1862	9.9271e-10
1656.17	1.6091e-12	1864.5	9.94284e-10
1659.97	1.6053e-12	1867.1	9.98753e-10
1663.76	1.6005e-12	1869.6	1.0048e-09
1667.56	1.6284e-12	1872.1	9.97371e-10
1671.36	1.6253e-12	1874.7	9.97044e-10
1675.15	1.6139e-12	1877.2	9.92355e-10
1678.95	1.6106e-12	1879.8	9.96234e-10
1682.74	1.6141e-12	1882.3	9.93229e-10
1686.54	1.6241e-12	1884.9	9.92667e-10
1690.33	1.5992e-12	1887.4	9.91012e-10
1694.13	1.5969e-12	1889.9	9.95581e-10
1697.92	1.6023e-12	1892.5	9.97396e-10
1701.72	1.5904e-12	1895	9.91509e-10
1705.51	1.6279e-12	1897.6	9.93833e-10
1709.31	1.6376e-12	1900.1	9.94302e-10
1713.11	1.6253e-12	1902.6	9.87686e-10
1716.9	1.6092e-12	1905.2	9.88919e-10
1720.7	1.6182e-12	1907.7	9.84912e-10
1724.49	1.632e-12	1910.3	9.87196e-10
1728.29	1.6298e-12	1912.8	9.91434e-10
1732.08	1.6077e-12	1915.4	9.865e-10
1735.88	1.5904e-12	1917.9	9.90774e-10
1739.67	1.5899e-12	1920.4	9.87924e-10
1743.47	1.5635e-12	1923	9.91321e-10
1747.27	1.5827e-12	1925.5	9.92689e-10
1751.06	1.5817e-12	1928.1	9.94106e-10
1754.86	1.5995e-12	1930.6	9.94365e-10
1758.65	1.5932e-12	1933.1	9.98348e-10
1762.45	1.601e-12	1935.7	9.97755e-10
1766.24	1.5969e-12	1938.2	1.0002e-09
1770.04	1.5952e-12	1940.8	1.0009e-09
1773.83	1.599e-12	1943.3	9.95509e-10
1777.63	1.5897e-12	1945.9	9.93474e-10
1781.42	1.6181e-12	1948.4	9.91218e-10
1785.22	1.6176e-12	1950.9	9.94191e-10
1789.02	1.592e-12	1953.5	9.92916e-10
1792.81	1.5961e-12	1956	9.98011e-10
1796.61	1.599e-12	1958.6	9.97293e-10
1800.4	1.6239e-12	1961.1	9.96362e-10
1804.2	1.6442e-12	1963.7	9.92415e-10
1807.99	1.6299e-12	1966.2	9.98511e-10
1811.79	1.5986e-12	1968.7	9.93598e-10
1815.58	1.6102e-12	1971.3	9.90287e-10
1819.38	1.5904e-12	1973.8	9.95314e-10
1823.18	1.5924e-12	1976.4	9.92038e-10
1826.97	1.6179e-12	1978.9	9.96408e-10
1830.77	1.624e-12	1981.4	9.92706e-10
1834.56	1.5816e-12	1984	9.94714e-10
1838.36	1.6084e-12	1986.5	9.99236e-10
1842.15	1.6099e-12	1989.1	1.0007e-09
1845.95	1.6055e-12	1991.6	1.0013e-09
1849.74	1.6313e-12	1994.2	1.0041e-09
1853.54	1.6248e-12	1996.7	9.98583e-10
1857.34	1.6227e-12	1999.2	9.98416e-10
1861.13	1.601e-12	2001.8	9.96398e-10
1864.93	1.5887e-12	2004.3	9.93772e-10
1868.72	1.6044e-12	2006.9	9.99858e-10
1872.52	1.6046e-12	2009.4	9.98146e-10
1876.31	1.6175e-12	2011.9	9.99222e-10
1880.11	1.6219e-12	2014.5	1.0014e-09
1883.9	1.6404e-12	2017	9.99826e-10
1887.7	1.6302e-12	2019.6	1.0001e-09
1891.49	1.6369e-12	2022.1	9.97641e-10
1895.29	1.6465e-12	2024.7	9.97204e-10
1899.09	1.6279e-12	2027.2	9.95048e-10
1902.88	1.6568e-12	2029.7	9.9709e-10
1906.68	1.648e-12	2032.3	1.0002e-09
1910.47	1.6532e-12	2034.8	1.001e-09
1914.27	1.644e-12	2037.4	9.99435e-10
1918.06	1.6392e-12	2039.9	9.98075e-10
1921.86	1.6543e-12	2042.5	9.98359e-10
1925.65	1.6725e-12	2045	9.93115e-10
1929.45	1.635e-12	2047.5	1.0024e-09
1933.25	1.6343e-12	2050.1	1.0023e-09
1937.04	1.6259e-12	2052.6	1.0113e-09
1940.84	1.66e-12	2055.2	1.0065e-09
1944.63	1.6761e-12	2057.7	1.0057e-09
1948.43	1.6713e-12	2060.2	1.01e-09
1952.22	1.6619e-12	2062.8	1.0024e-09
1956.02	1.6602e-12	2065.3	1.0033e-09
1959.81	1.6637e-12	2067.9	9.99549e-10
1963.61	1.6672e-12	2070.4	1.0171e-09
1967.4	1.6219e-12	2073	1.0028e-09
1971.2	1.6335e-12	2075.5	1.0066e-09
1975	1.6524e-12	2078	1.0037e-09
1978.79	1.6402e-12	2080.6	1.0041e-09
1982.59	1.6313e-12	2083.1	1.0016e-09
1986.38	1.6446e-12	2085.7	1.0026e-09
1990.18	1.6204e-12	2088.2	9.99311e-10
1993.97	1.6451e-12	2090.7	1.0029e-09
1997.77	1.6358e-12	2093.3	1.0024e-09
2001.56	1.6298e-12	2095.8	1.0031e-09
2005.36	1.6512e-12	2098.4	1.0004e-09
2009.16	1.6377e-12	2100.9	1.0009e-09
2013	1.6544e-12	2103.5	1.0009e-09
2016.7	1.6326e-12	2106	9.95673e-10
2020.5	1.6424e-12	2108.5	9.95051e-10
2024.3	1.6483e-12	2111.1	9.98689e-10
2028.1	1.6283e-12	2113.6	9.99997e-10
2031.9	1.6412e-12	2116.2	9.96138e-10
2035.7	1.6606e-12	2118.7	9.92124e-10
2039.5	1.6524e-12	2121.3	9.99346e-10
2043.3	1.6198e-12	2123.8	1.0019e-09
2047.1	1.6398e-12	2126.3	9.99769e-10
2050.9	1.6435e-12	2128.9	9.99123e-10
2054.7	1.6539e-12	2131.4	1.001e-09
2058.5	1.6333e-12	2134	9.98146e-10
2062.3	1.6251e-12	2136.5	9.9303e-10
2066.1	1.6217e-12	2139	9.92713e-10
2069.9	1.6318e-12	2141.6	9.98472e-10
2073.7	1.6401e-12	2144.1	9.98732e-10
2077.5	1.6471e-12	2146.7	1.0013e-09
2081.3	1.6277e-12	2149.2	1.0001e-09
2085.1	1.6648e-12	2151.8	1.0054e-09
2088.9	1.6798e-12	2154.3	1.0059e-09
2092.7	1.6514e-12	2156.8	1.0061e-09
2096.5	1.709e-12	2159.4	1.005e-09
2100.2	1.6487e-12	2161.9	1.0017e-09
2104	1.6315e-12	2164.5	1.0056e-09
2107.8	1.6354e-12	2167	1.0096e-09
2111.6	1.6653e-12	2169.6	1.0143e-09
2115.4	1.6528e-12	2172.1	1.0102e-09
2119.2	1.6735e-12	2174.6	1.0124e-09
2123	1.6839e-12	2177.2	1.0097e-09
2126.8	1.654e-12	2179.7	1.0086e-09
2130.6	1.6864e-12	2182.3	1.0087e-09
2134.4	1.6506e-12	2184.8	1.0082e-09
2138.2	1.6713e-12	2187.3	1.0049e-09
2142	1.6317e-12	2189.9	1.0027e-09
2145.8	1.6321e-12	2192.4	1.0009e-09
2149.6	1.664e-12	2195	9.99734e-10
2153.4	1.6199e-12	2197.5	1.0027e-09
2157.2	1.6196e-12	2200.1	1.0016e-09
2161	1.6483e-12	2202.6	1.003e-09
2164.8	1.6477e-12	2205.1	9.99304e-10
2168.6	1.6153e-12	2207.7	9.96977e-10
2172.4	1.6695e-12	2210.2	9.96337e-10
2176.2	1.6451e-12	2212.8	9.98693e-10
2180	1.6274e-12	2215.3	9.92287e-10
2183.7	1.6676e-12	2217.8	9.91204e-10
2187.5	1.6879e-12	2220.4	9.95978e-10
2191.3	1.644e-12	2222.9	9.97264e-10
2195.1	1.6303e-12	2225.5	9.97861e-10
2198.9	1.6533e-12	2228	9.95694e-10
2202.7	1.6695e-12	2230.6	9.95687e-10
2206.5	1.6099e-12	2233.1	9.98167e-10
2210.3	1.6688e-12	2235.6	9.97346e-10
2214.1	1.701e-12	2238.2	9.99584e-10
2217.9	1.6614e-12	2240.7	1.0021e-09
2221.7	1.6395e-12	2243.3	9.99343e-10
2225.5	1.6335e-12	2245.8	9.95325e-10
2229.3	1.6798e-12	2248.4	9.99968e-10
2233.1	1.6425e-12	2250.9	9.95467e-10
2236.9	1.6645e-12	2253.4	9.96881e-10
2240.7	1.6749e-12	2256	1.0007e-09
2244.5	1.6917e-12	2258.5	9.97961e-10
2248.3	1.6561e-12	2261.1	9.96842e-10
2252.1	1.6645e-12	2263.6	9.9223e-10
2255.9	1.6736e-12	2266.1	9.9309e-10
2259.7	1.6536e-12	2268.7	9.93378e-10
2263.5	1.6604e-12	2271.2	9.94234e-10
2267.3	1.6655e-12	2273.8	9.93907e-10
2271	1.6782e-12	2276.3	9.94184e-10
2274.8	1.6679e-12	2278.9	9.94383e-10
2278.6	1.6643e-12	2281.4	9.96174e-10
2282.4	1.6739e-12	2283.9	9.96558e-10
2286.2	1.6521e-12	2286.5	9.95808e-10
2290	1.6617e-12	2289	9.94593e-10
2293.8	1.6321e-12	2291.6	9.92703e-10
2297.6	1.6488e-12	2294.1	9.93143e-10
2301.4	1.663e-12	2296.6	9.95481e-10
2305.2	1.6829e-12	2299.2	9.93609e-10
2309	1.69e-12	2301.7	9.99542e-10
2312.8	1.6999e-12	2304.3	9.9568e-10
2316.6	1.705e-12	2306.8	9.94302e-10
2320.4	1.7414e-12	2309.4	9.93989e-10
2324.2	1.6654e-12	2311.9	9.88738e-10
2328	1.6527e-12	2314.4	9.92173e-10
2331.8	1.6571e-12	2317	9.91609e-10
2335.6	1.6652e-12	2319.5	9.97094e-10
2339.4	1.6647e-12	2322.1	9.96195e-10
2343.2	1.6744e-12	2324.6	9.97026e-10
2347	1.6884e-12	2327.2	9.93015e-10
2350.8	1.6338e-12	2329.7	9.90379e-10
2354.5	1.6458e-12	2332.2	9.94142e-10
2358.3	1.6872e-12	2334.8	9.93591e-10
2362.1	1.6532e-12	2337.3	9.87836e-10
2365.9	1.6476e-12	2339.9	9.90624e-10
2369.7	1.6767e-12	2342.4	9.90493e-10
2373.5	1.6614e-12	2344.9	9.91413e-10
2377.3	1.6547e-12	2347.5	9.90312e-10
2381.1	1.6885e-12	2350	9.91637e-10
2384.9	1.6643e-12	2352.6	9.92152e-10
2388.7	1.6599e-12	2355.1	9.89441e-10
2392.5	1.6765e-12	2357.7	9.91943e-10
2396.3	1.6447e-12	2360.2	9.92969e-10
2400.1	1.6727e-12	2362.7	9.92557e-10
2403.9	1.6548e-12	2365.3	9.95641e-10
2407.7	1.6636e-12	2367.8	9.96053e-10
2411.5	1.6773e-12	2370.4	9.90987e-10
2415.3	1.6785e-12	2372.9	9.91367e-10
2419.1	1.666e-12	2375.4	1.0035e-09
2422.9	1.7174e-12	2378	9.99719e-10
2426.7	1.6732e-12	2380.5	9.95481e-10
2430.5	1.6562e-12	2383.1	9.93953e-10
2434.3	1.7114e-12	2385.6	9.95236e-10
2438	1.6935e-12	2388.2	9.92802e-10
2441.8	1.6526e-12	2390.7	9.96167e-10
2445.6	1.6792e-12	2393.2	9.93101e-10
2449.4	1.6518e-12	2395.8	9.90056e-10
2453.2	1.7096e-12	2398.3	9.95765e-10
2457	1.6699e-12	2400.9	9.88226e-10
2460.8	1.7016e-12	2403.4	9.91882e-10
2464.6	1.691e-12	2406	9.88205e-10
2468.4	1.6915e-12	2408.5	9.85636e-10
2472.2	1.6802e-12	2411	9.85857e-10
2476	1.6477e-12	2413.6	9.85786e-10
2479.8	1.6526e-12	2416.1	9.87615e-10
2483.6	1.6616e-12	2418.7	9.85256e-10
2487.4	1.6588e-12	2421.2	9.87256e-10
2491.2	1.674e-12	2423.7	9.86365e-10
2495	1.671e-12	2426.3	9.84574e-10
2498.8	1.6694e-12	2428.8	9.84134e-10
2502.6	1.6754e-12	2431.4	9.85338e-10
2506.4	1.7053e-12	2433.9	9.84286e-10
2510.2	1.6909e-12	2436.5	9.84741e-10
2514	1.7193e-12	2439	9.92312e-10
2517.8	1.69e-12	2441.5	9.85413e-10
2521.5	1.709e-12	2444.1	9.86518e-10
2525.3	1.7013e-12	2446.6	9.92166e-10
2529.1	1.703e-12	2449.2	9.82222e-10
2532.9	1.7188e-12	2451.7	9.93268e-10
2536.7	1.6645e-12	2454.2	9.82535e-10
2540.5	1.7424e-12	2456.8	9.88081e-10
2544.3	1.7043e-12	2459.3	9.84453e-10
2548.1	1.7315e-12	2461.9	9.84077e-10
2551.9	1.7333e-12	2464.4	9.86212e-10
2555.7	1.7002e-12	2467	9.95296e-10
2559.5	1.7153e-12	2469.5	9.86031e-10
2563.3	1.7013e-12	2472	9.82737e-10
2567.1	1.7544e-12	2474.6	9.81423e-10
2570.9	1.7362e-12	2477.1	9.80496e-10
2574.7	1.7112e-12	2479.7	9.78567e-10
2578.5	1.6895e-12	2482.2	9.86738e-10
2582.3	1.6781e-12	2484.8	9.84134e-10
2586.1	1.7063e-12	2487.3	9.87331e-10
2589.9	1.6887e-12	2489.8	9.84098e-10
2593.7	1.6854e-12	2492.4	9.83029e-10
2597.5	1.6863e-12	2494.9	9.82677e-10
2601.3	1.6916e-12	2497.5	9.84013e-10
2605.1	1.675e-12	2500	9.92216e-10
2608.8	1.6683e-12	2502.5	9.78272e-10
2612.6	1.6935e-12	2505.1	9.81323e-10
2616.4	1.6762e-12	2507.6	9.84951e-10
2620.2	1.666e-12	2510.2	9.82869e-10
2624	1.6545e-12	2512.7	9.77085e-10
2627.8	1.6653e-12	2515.3	9.7857e-10
2631.6	1.6674e-12	2517.8	9.78595e-10
2635.4	1.6699e-12	2520.3	9.79259e-10
2639.2	1.6012e-12	2522.9	9.8095e-10
2643	1.6328e-12	2525.4	9.83405e-10
2646.8	1.6508e-12	2528	9.8219e-10
2650.6	1.653e-12	2530.5	9.85455e-10
2654.4	1.6286e-12	2533	9.84922e-10
2658.2	1.6093e-12	2535.6	9.81419e-10
2662	1.6507e-12	2538.1	9.82478e-10
2665.8	1.6736e-12	2540.7	9.84812e-10
2669.6	1.6669e-12	2543.2	9.85452e-10
2673.4	1.6288e-12	2545.8	9.83299e-10
2677.2	1.6361e-12	2548.3	9.81949e-10
2681	1.6175e-12	2550.8	9.81458e-10
2684.8	1.6288e-12	2553.4	9.83448e-10
2688.6	1.6331e-12	2555.9	9.83096e-10
2692.3	1.6437e-12	2558.5	9.83423e-10
2696.1	1.6402e-12	2561	9.88269e-10
2699.9	1.6245e-12	2563.6	9.9072e-10
2703.7	1.6101e-12	2566.1	9.88578e-10
2707.5	1.632e-12	2568.6	9.91342e-10
2711.3	1.6138e-12	2571.2	9.84958e-10
2715.1	1.6396e-12	2573.7	9.8677e-10
2718.9	1.674e-12	2576.3	9.9018e-10
2722.7	1.6941e-12	2578.8	9.85327e-10
2726.5	1.6532e-12	2581.3	9.82148e-10
2730.3	1.6384e-12	2583.9	9.83672e-10
2734.1	1.6673e-12	2586.4	9.90596e-10
2737.9	1.6228e-12	2589	9.92173e-10
2741.7	1.6343e-12	2591.5	9.89001e-10
2745.5	1.6191e-12	2594.1	9.88596e-10
2749.3	1.6355e-12	2596.6	9.87068e-10
2753.1	1.6485e-12	2599.1	9.91296e-10
2756.9	1.6356e-12	2601.7	9.90333e-10
2760.7	1.6561e-12	2604.2	9.88788e-10
2764.5	1.6453e-12	2606.8	9.95669e-10
2768.3	1.6972e-12	2609.3	9.92156e-10
2772.1	1.6851e-12	2611.8	9.91836e-10
2775.8	1.6848e-12	2614.4	9.89953e-10
2779.6	1.6713e-12	2616.9	9.91218e-10
2783.4	1.6691e-12	2619.5	9.88006e-10
2787.2	1.6554e-12	2622	9.90521e-10
2791	1.6643e-12	2624.6	9.83327e-10
2794.8	1.633e-12	2627.1	9.8207e-10
2798.6	1.6466e-12	2629.6	9.8721e-10
2802.4	1.6298e-12	2632.2	9.87626e-10
2806.2	1.6466e-12	2634.7	9.87807e-10
2810	1.6246e-12	2637.3	9.84016e-10
2813.8	1.6297e-12	2639.8	9.88962e-10
2817.6	1.6129e-12	2642.4	9.89271e-10
2821.4	1.6347e-12	2644.9	9.89914e-10
2825.2	1.652e-12	2647.4	9.93229e-10
2829	1.6662e-12	2650	9.88294e-10
2832.8	1.6538e-12	2652.5	9.91296e-10
2836.6	1.6516e-12	2655.1	9.8721e-10
2840.4	1.6666e-12	2657.6	9.92426e-10
2844.2	1.6775e-12	2660.1	9.9142e-10
2848	1.6873e-12	2662.7	9.95069e-10
2851.8	1.6549e-12	2665.2	9.89235e-10
2855.6	1.6682e-12	2667.8	9.89957e-10
2859.3	1.6286e-12	2670.3	9.91101e-10
2863.1	1.638e-12	2672.9	9.88166e-10
2866.9	1.6468e-12	2675.4	9.90706e-10
2870.7	1.6269e-12	2677.9	9.9055e-10
2874.5	1.64e-12	2680.5	9.8786e-10
2878.3	1.6534e-12	2683	9.90223e-10
2882.1	1.6425e-12	2685.6	9.87608e-10
2885.9	1.6351e-12	2688.1	9.90845e-10
2889.7	1.6417e-12	2690.7	9.93019e-10
2893.5	1.6585e-12	2693.2	9.95399e-10
2897.3	1.6854e-12	2695.7	9.91115e-10
2901.1	1.6698e-12	2698.3	9.92571e-10
2904.9	1.6698e-12	2700.8	9.99261e-10
2908.7	1.6801e-12	2703.4	9.89772e-10
2912.5	1.6786e-12	2705.9	9.91424e-10
2916.3	1.664e-12	2708.4	9.89484e-10
2920.1	1.6775e-12	2711	9.90475e-10
2923.9	1.6609e-12	2713.5	9.87754e-10
2927.7	1.6481e-12	2716.1	9.9028e-10
2931.5	1.6422e-12	2718.6	9.93165e-10
2935.3	1.6795e-12	2721.2	9.91427e-10
2939.1	1.6674e-12	2723.7	9.92181e-10
2942.9	1.6452e-12	2726.2	9.96479e-10
2946.6	1.6394e-12	2728.8	9.94326e-10
2950.4	1.6327e-12	2731.3	9.91989e-10
2954.2	1.6526e-12	2733.9	9.967e-10
2958	1.6789e-12	2736.4	9.89797e-10
2961.8	1.6829e-12	2738.9	9.86713e-10
2965.6	1.642e-12	2741.5	9.87832e-10
2969.4	1.6568e-12	2744	9.91925e-10
2973.2	1.6813e-12	2746.6	9.90266e-10
2977	1.6553e-12	2749.1	9.89868e-10
2980.8	1.659e-12	2751.7	9.95446e-10
2984.6	1.6808e-12	2754.2	9.88482e-10
2988.4	1.6468e-12	2756.7	9.89374e-10
2992.2	1.6817e-12	2759.3	9.89193e-10
2996	1.6417e-12	2761.8	9.91164e-10
2999.8	1.6612e-12	2764.4	9.87502e-10
3003.6	1.639e-12	2766.9	9.87807e-10
3007.4	1.638e-12	2769.5	9.90827e-10
3011.2	1.6374e-12	2772	9.93314e-10
3015	1.6308e-12	2774.5	9.92419e-10
3018.8	1.6536e-12	2777.1	9.89669e-10
3022.6	1.6643e-12	2779.6	9.94227e-10
3026.4	1.6827e-12	2782.2	9.96081e-10
3030.1	1.6694e-12	2784.7	9.92369e-10
3033.9	1.6688e-12	2787.2	9.94199e-10
3037.7	1.7109e-12	2789.8	9.94071e-10
3041.5	1.7075e-12	2792.3	9.92841e-10
3045.3	1.6704e-12	2794.9	9.92067e-10
3049.1	1.6979e-12	2797.4	9.90756e-10
3052.9	1.7051e-12	2800	9.8872e-10
3056.7	1.6805e-12	2802.5	9.85498e-10
3060.5	1.688e-12	2805	9.88368e-10
3064.3	1.6727e-12	2807.6	9.9071e-10
3068.1	1.6733e-12	2810.1	9.88074e-10
3071.9	1.6581e-12	2812.7	9.88926e-10
3075.7	1.6644e-12	2815.2	9.87168e-10
3079.5	1.6966e-12	2817.7	9.87413e-10
3083.3	1.7139e-12	2820.3	9.82507e-10
3087.1	1.6699e-12	2822.8	9.83484e-10
3090.9	1.664e-12	2825.4	9.87171e-10
3094.7	1.6558e-12	2827.9	9.8284e-10
3098.5	1.6779e-12	2830.5	9.87068e-10
3102.3	1.6682e-12	2833	9.82372e-10
3106.1	1.6516e-12	2835.5	9.91214e-10
3109.9	1.6651e-12	2838.1	9.85406e-10
3113.6	1.6506e-12	2840.6	9.85469e-10
3117.4	1.6742e-12	2843.2	9.88397e-10
3121.2	1.6465e-12	2845.7	9.90269e-10
3125	1.6853e-12	2848.3	9.91591e-10
3128.8	1.6859e-12	2850.8	9.94234e-10
3132.6	1.6625e-12	2853.3	9.92554e-10
3136.4	1.6562e-12	2855.9	9.87097e-10
3140.2	1.6522e-12	2858.4	9.93044e-10
3144	1.6558e-12	2861	9.89189e-10
3147.8	1.6728e-12	2863.5	9.84357e-10
3151.6	1.6478e-12	2866	9.83398e-10
3155.4	1.6412e-12	2868.6	9.81618e-10
3159.2	1.6693e-12	2871.1	9.8294e-10
3163	1.6746e-12	2873.7	9.86351e-10
3166.8	1.654e-12	2876.2	9.87363e-10
3170.6	1.6578e-12	2878.8	9.84642e-10
3174.4	1.6328e-12	2881.3	9.84656e-10
3178.2	1.6425e-12	2883.8	9.84571e-10
3182	1.692e-12	2886.4	9.81572e-10
3185.8	1.6564e-12	2888.9	9.79803e-10
3189.6	1.6641e-12	2891.5	9.81366e-10
3193.4	1.6846e-12	2894	9.86393e-10
3197.1	1.6719e-12	2896.5	9.87722e-10
3200.9	1.6665e-12	2899.1	9.91939e-10
3204.7	1.6834e-12	2901.6	9.8289e-10
3208.5	1.6681e-12	2904.2	9.85189e-10
3212.3	1.6977e-12	2906.7	9.84144e-10
3216.1	1.7161e-12	2909.3	9.84649e-10
3219.9	1.7286e-12	2911.8	9.90138e-10
3223.7	1.6658e-12	2914.3	9.86478e-10
3227.5	1.678e-12	2916.9	9.81839e-10
3231.3	1.7292e-12	2919.4	9.80325e-10
3235.1	1.6505e-12	2922	9.83658e-10
3238.9	1.6869e-12	2924.5	9.80112e-10
3242.7	1.6753e-12	2927.1	9.86173e-10
3246.5	1.668e-12	2929.6	9.85978e-10
3250.3	1.727e-12	2932.1	9.84773e-10
3254.1	1.6742e-12	2934.7	9.84368e-10
3257.9	1.695e-12	2937.2	9.83945e-10
3261.7	1.6984e-12	2939.8	9.83562e-10
3265.5	1.6659e-12	2942.3	9.82205e-10
3269.3	1.6581e-12	2944.8	9.82499e-10
3273.1	1.6648e-12	2947.4	9.85523e-10
3276.9	1.6884e-12	2949.9	9.85693e-10
3280.7	1.6759e-12	2952.5	9.84411e-10
3284.4	1.693e-12	2955	9.83807e-10
3288.2	1.6678e-12	2957.6	9.85189e-10
3292	1.6941e-12	2960.1	9.86841e-10
3295.8	1.7042e-12	2962.6	9.9573e-10
3299.6	1.6794e-12	2965.2	9.871e-10
3303.4	1.6647e-12	2967.7	9.83057e-10
3307.2	1.6929e-12	2970.3	9.83295e-10
3311	1.6675e-12	2972.8	9.83611e-10
3314.8	1.6986e-12	2975.3	9.88081e-10
3318.6	1.7007e-12	2977.9	9.8953e-10
3322.4	1.6986e-12	2980.4	9.89509e-10
3326.2	1.6696e-12	2983	9.83388e-10
3330	1.6687e-12	2985.5	9.84024e-10
3333.8	1.6756e-12	2988.1	9.87939e-10
3337.6	1.6517e-12	2990.6	9.82507e-10
3341.4	1.6919e-12	2993.1	9.84659e-10
3345.2	1.7053e-12	2995.7	9.83455e-10
3349	1.6525e-12	2998.2	9.78421e-10
3352.8	1.7008e-12	3000.8	9.82741e-10
3356.6	1.6602e-12	3003.3	9.78169e-10
3360.4	1.6819e-12	3005.9	9.82389e-10
3364.2	1.6852e-12	3008.4	9.78069e-10
3367.9	1.6884e-12	3010.9	9.83796e-10
3371.7	1.6984e-12	3013.5	9.83903e-10
3375.5	1.6899e-12	3016	9.84741e-10
3379.3	1.665e-12	3018.6	9.83938e-10
3383.1	1.6885e-12	3021.1	9.82546e-10
3386.9	1.6937e-12	3023.6	9.86788e-10
3390.7	1.6793e-12	3026.2	9.89868e-10
3394.5	1.68e-12	3028.7	9.85803e-10
3398.3	1.6684e-12	3031.3	9.88333e-10
3402.1	1.6667e-12	3033.8	9.85359e-10
3405.9	1.6746e-12	3036.4	9.94426e-10
3409.7	1.6406e-12	3038.9	9.92241e-10
3413.5	1.6841e-12	3041.4	9.95993e-10
3417.3	1.6802e-12	3044	9.91928e-10
3421.1	1.6268e-12	3046.5	9.9763e-10
3424.9	1.6623e-12	3049.1	9.91179e-10
3428.7	1.6756e-12	3051.6	9.95431e-10
3432.5	1.6593e-12	3054.2	9.94035e-10
3436.3	1.6709e-12	3056.7	9.88937e-10
3440.1	1.637e-12	3059.2	9.92536e-10
3443.9	1.6404e-12	3061.8	9.92042e-10
3447.7	1.6461e-12	3064.3	9.97112e-10
3451.4	1.6395e-12	3066.9	1.0009e-09
3455.2	1.627e-12	3069.4	9.94149e-10
3459	1.6547e-12	3071.9	1.0058e-09
3462.8	1.6346e-12	3074.5	9.96526e-10
3466.6	1.6608e-12	3077	1.001e-09
3470.4	1.6617e-12	3079.6	9.96078e-10
3474.2	1.6552e-12	3082.1	9.95275e-10
3478	1.6583e-12	3084.7	9.97577e-10
3481.8	1.6781e-12	3087.2	9.9601e-10
3485.6	1.6778e-12	3089.7	9.87868e-10
3489.4	1.6968e-12	3092.3	9.9752e-10
3493.2	1.6864e-12	3094.8	9.99368e-10
3497	1.6953e-12	3097.4	9.9207e-10
3500.8	1.7083e-12	3099.9	9.89175e-10
3504.6	1.6918e-12	3102.4	9.89289e-10
3508.4	1.6791e-12	3105	9.93438e-10
3512.2	1.6775e-12	3107.5	1.0013e-09
3516	1.6708e-12	3110.1	9.98217e-10
3519.8	1.6686e-12	3112.6	1.0022e-09
3523.6	1.6572e-12	3115.2	1.0004e-09
3527.4	1.6763e-12	3117.7	1.001e-09
3531.2	1.6752e-12	3120.2	9.92458e-10
3535	1.673e-12	3122.8	9.98885e-10
3538.7	1.6865e-12	3125.3	9.92074e-10
3542.5	1.6636e-12	3127.9	9.97385e-10
3546.3	1.6715e-12	3130.4	9.93989e-10
3550.1	1.6699e-12	3133	9.93268e-10
3553.9	1.7014e-12	3135.5	9.864e-10
3557.7	1.644e-12	3138	9.88841e-10
3561.5	1.6785e-12	3140.6	9.88145e-10
3565.3	1.6794e-12	3143.1	9.87409e-10
3569.1	1.6762e-12	3145.7	9.88916e-10
3572.9	1.6383e-12	3148.2	9.95037e-10
3576.7	1.6402e-12	3150.7	9.9368e-10
3580.5	1.6682e-12	3153.3	9.93815e-10
3584.3	1.6511e-12	3155.8	9.93431e-10
3588.1	1.6625e-12	3158.4	9.94802e-10
3591.9	1.6495e-12	3160.9	9.95517e-10
3595.7	1.6877e-12	3163.5	9.93733e-10
3599.5	1.6941e-12	3166	1.0003e-09
3603.3	1.6611e-12	3168.5	1.0001e-09
3607.1	1.6694e-12	3171.1	9.99997e-10
3610.9	1.6779e-12	3173.6	9.91523e-10
3614.7	1.6684e-12	3176.2	9.91754e-10
3618.5	1.662e-12	3178.7	1.0077e-09
3622.2	1.6535e-12	3181.2	9.92909e-10
3626	1.7013e-12	3183.8	1.0022e-09
3629.8	1.684e-12	3186.3	9.96526e-10
3633.6	1.6803e-12	3188.9	9.96479e-10
3637.4	1.6895e-12	3191.4	9.96376e-10
3641.2	1.6489e-12	3194	1.001e-09
3645	1.6754e-12	3196.5	9.95396e-10
3648.8	1.6798e-12	3199	9.8817e-10
3652.6	1.6845e-12	3201.6	9.89267e-10
3656.4	1.7026e-12	3204.1	9.86503e-10
3660.2	1.6745e-12	3206.7	9.88383e-10
3664	1.6819e-12	3209.2	9.85217e-10
3667.8	1.7036e-12	3211.8	9.93793e-10
3671.6	1.6808e-12	3214.3	9.95499e-10
3675.4	1.6894e-12	3216.8	9.89996e-10
3679.2	1.6862e-12	3219.4	9.95712e-10
3683	1.6923e-12	3221.9	9.93811e-10
3686.8	1.6789e-12	3224.5	9.86244e-10
3690.6	1.6685e-12	3227	9.94266e-10
3694.4	1.6882e-12	3229.5	9.89125e-10
3698.2	1.6833e-12	3232.1	9.85956e-10
3702	1.6894e-12	3234.6	1.0023e-09
3705.7	1.7194e-12	3237.2	9.96987e-10
3709.5	1.7035e-12	3239.7	9.9627e-10
3713.3	1.7116e-12	3242.3	1.0062e-09
3717.1	1.7305e-12	3244.8	9.9384e-10
3720.9	1.6579e-12	3247.3	9.95399e-10
3724.7	1.7102e-12	3249.9	9.91971e-10
3728.5	1.6985e-12	3252.4	9.92141e-10
3732.3	1.7048e-12	3255	9.98661e-10
3736.1	1.6949e-12	3257.5	9.94977e-10
3739.9	1.7023e-12	3260	9.95271e-10
3743.7	1.7143e-12	3262.6	9.92774e-10
3747.5	1.7283e-12	3265.1	9.92017e-10
3751.3	1.7072e-12	3267.7	9.83185e-10
3755.1	1.7122e-12	3270.2	9.91061e-10
3758.9	1.7014e-12	3272.8	9.93552e-10
3762.7	1.7633e-12	3275.3	9.90564e-10
3766.5	1.7616e-12	3277.8	9.87214e-10
3770.3	1.7204e-12	3280.4	9.90809e-10
3774.1	1.7182e-12	3282.9	9.92088e-10
3777.9	1.7136e-12	3285.5	9.88592e-10
3781.7	1.696e-12	3288	9.93424e-10
3785.5	1.7029e-12	3290.6	9.92376e-10
3789.2	1.6942e-12	3293.1	9.91243e-10
3793	1.7052e-12	3295.6	9.8726e-10
3796.8	1.7231e-12	3298.2	9.87658e-10
3800.6	1.7355e-12	3300.7	9.89793e-10
3804.4	1.7122e-12	3303.3	9.89967e-10
3808.2	1.7365e-12	3305.8	9.95147e-10
3812	1.7432e-12	3308.3	9.91271e-10
3815.8	1.7141e-12	3310.9	9.86255e-10
3819.6	1.7239e-12	3313.4	9.90685e-10
3823.4	1.7448e-12	3316	9.89111e-10
3827.2	1.7599e-12	3318.5	9.88813e-10
3831	1.7684e-12	3321.1	9.95058e-10
3834.8	1.7065e-12	3323.6	9.91626e-10
3838.6	1.7418e-12	3326.1	9.92959e-10
3842.4	1.7105e-12	3328.7	9.90941e-10
3846.2	1.7087e-12	3331.2	9.95691e-10
3850	1.7024e-12	3333.8	9.91992e-10
3853.8	1.7149e-12	3336.3	9.90116e-10
3857.6	1.6916e-12	3338.8	9.87217e-10
3861.4	1.703e-12	3341.4	9.90994e-10
3865.2	1.7242e-12	3343.9	9.90259e-10
3869	1.7085e-12	3346.5	9.84794e-10
3872.8	1.7084e-12	3349	9.9477e-10
3876.5	1.7055e-12	3351.6	9.94937e-10
3880.3	1.7064e-12	3354.1	9.91118e-10
3884.1	1.7221e-12	3356.6	1.0023e-09
3887.9	1.7243e-12	3359.2	9.93658e-10
3891.7	1.7189e-12	3361.7	1.0066e-09
3895.5	1.6908e-12	3364.3	1.0004e-09
3899.3	1.7253e-12	3366.8	9.92756e-10
3903.1	1.7008e-12	3369.4	9.92369e-10
3906.9	1.688e-12	3371.9	9.87662e-10
3910.7	1.6926e-12	3374.4	9.87878e-10
3914.5	1.6681e-12	3377	9.90273e-10
3918.3	1.6535e-12	3379.5	9.94014e-10
3922.1	1.6502e-12	3382.1	9.90276e-10
3925.9	1.6582e-12	3384.6	9.8089e-10
3929.7	1.6815e-12	3387.1	9.83981e-10
3933.5	1.6964e-12	3389.7	9.90056e-10
3937.3	1.6824e-12	3392.2	9.87459e-10
3941.1	1.6823e-12	3394.8	9.89377e-10
3944.9	1.68e-12	3397.3	9.87573e-10
3948.7	1.6638e-12	3399.9	9.86521e-10
3952.5	1.6675e-12	3402.4	9.91541e-10
3956.3	1.6673e-12	3404.9	9.97201e-10
3960	1.6849e-12	3407.5	9.89662e-10
3963.8	1.6712e-12	3410	9.92923e-10
3967.6	1.6627e-12	3412.6	9.90717e-10
3971.4	1.6764e-12	3415.1	9.86336e-10
3975.2	1.6713e-12	3417.6	9.90209e-10
3979	1.6425e-12	3420.2	9.89477e-10
3982.8	1.6441e-12	3422.7	9.93786e-10
3986.6	1.6374e-12	3425.3	9.86407e-10
3990.4	1.6729e-12	3427.8	9.91456e-10
3994.2	1.6571e-12	3430.4	9.92436e-10
3998	1.6802e-12	3432.9	9.93875e-10
4001.8	1.6559e-12	3435.4	9.94422e-10
4005.6	1.6883e-12	3438	9.91633e-10
4009.4	1.6766e-12	3440.5	9.87708e-10
4013.2	1.6668e-12	3443.1	9.87331e-10
4017	1.6606e-12	3445.6	9.90219e-10
4020.8	1.6659e-12	3448.2	9.88663e-10
4024.6	1.7018e-12	3450.7	9.88138e-10
4028.4	1.6766e-12	3453.2	9.93051e-10
4032.2	1.6801e-12	3455.8	9.9309e-10
4036	1.6948e-12	3458.3	9.90731e-10
4039.8	1.691e-12	3460.9	9.83842e-10
4043.5	1.6885e-12	3463.4	9.86812e-10
4047.3	1.6911e-12	3465.9	9.82467e-10
4051.1	1.6974e-12	3468.5	9.84183e-10
4054.9	1.7049e-12	3471	9.81526e-10
4058.7	1.6998e-12	3473.6	9.83977e-10
4062.5	1.7086e-12	3476.1	9.80197e-10
4066.3	1.702e-12	3478.7	9.8299e-10
4070.1	1.6876e-12	3481.2	9.82691e-10
4073.9	1.7024e-12	3483.7	9.87058e-10
4077.7	1.7024e-12	3486.3	9.90148e-10
4081.5	1.7208e-12	3488.8	9.83501e-10
4085.3	1.6847e-12	3491.4	9.85889e-10
4089.1	1.6771e-12	3493.9	9.82944e-10
4092.9	1.6833e-12	3496.4	9.84237e-10
4096.7	1.7062e-12	3499	9.80432e-10
4100.5	1.7027e-12	3501.5	9.81075e-10
4104.3	1.7018e-12	3504.1	9.8284e-10
4108.1	1.685e-12	3506.6	9.83022e-10
4111.9	1.6794e-12	3509.2	9.79611e-10
4115.7	1.6926e-12	3511.7	9.86411e-10
4119.5	1.6818e-12	3514.2	9.81704e-10
4123.3	1.6938e-12	3516.8	9.78137e-10
4127	1.7057e-12	3519.3	9.8067e-10
4130.8	1.6936e-12	3521.9	9.81547e-10
4134.6	1.6898e-12	3524.4	9.81743e-10
4138.4	1.6721e-12	3527	9.84922e-10
4142.2	1.689e-12	3529.5	9.87011e-10
4146	1.7052e-12	3532	9.88823e-10
4149.8	1.6812e-12	3534.6	9.83764e-10
4153.6	1.7392e-12	3537.1	9.83231e-10
4157.4	1.7177e-12	3539.7	9.84279e-10
4161.2	1.7711e-12	3542.2	9.80833e-10
4165	1.7489e-12	3544.7	9.84521e-10
4168.8	1.7662e-12	3547.3	9.8311e-10
4172.6	1.7525e-12	3549.8	9.83761e-10
4176.4	1.7547e-12	3552.4	9.85299e-10
4180.2	1.7293e-12	3554.9	9.81416e-10
4184	1.7368e-12	3557.5	9.81462e-10
4187.8	1.7172e-12	3560	9.85089e-10
4191.6	1.7236e-12	3562.5	9.86173e-10
4195.4	1.7023e-12	3565.1	9.83409e-10
4199.2	1.7131e-12	3567.6	9.85771e-10
4203	1.7705e-12	3570.2	9.87708e-10
4206.8	1.7319e-12	3572.7	9.89239e-10
4210.6	1.7179e-12	3575.2	9.88795e-10
4214.3	1.7335e-12	3577.8	9.99393e-10
4218.1	1.7146e-12	3580.3	9.86869e-10
4221.9	1.7177e-12	3582.9	9.8612e-10
4225.7	1.7293e-12	3585.4	9.84869e-10
4229.5	1.7294e-12	3588	9.85562e-10
4233.3	1.742e-12	3590.5	9.82777e-10
4237.1	1.7104e-12	3593	9.8138e-10
4240.9	1.7441e-12	3595.6	9.79703e-10
4244.7	1.7579e-12	3598.1	9.76389e-10
4248.5	1.7419e-12	3600.7	9.76833e-10
4252.3	1.7354e-12	3603.2	9.78996e-10
4256.1	1.7533e-12	3605.8	9.76005e-10
4259.9	1.7643e-12	3608.3	9.79892e-10
4263.7	1.736e-12	3610.8	9.75817e-10
4267.5	1.7161e-12	3613.4	9.75326e-10
4271.3	1.7418e-12	3615.9	9.7647e-10
4275.1	1.7217e-12	3618.5	9.80343e-10
4278.9	1.7238e-12	3621	9.81366e-10
4282.7	1.7338e-12	3623.5	9.7657e-10
4286.5	1.7201e-12	3626.1	9.776e-10
4290.3	1.755e-12	3628.6	9.77387e-10
4294.1	1.7459e-12	3631.2	9.75788e-10
4297.8	1.7504e-12	3633.7	9.78307e-10
4301.6	1.7797e-12	3636.3	9.76421e-10
4305.4	1.7485e-12	3638.8	9.76819e-10
4309.2	1.7652e-12	3641.3	9.76971e-10
4313	1.7717e-12	3643.9	9.80702e-10
4316.8	1.7708e-12	3646.4	9.81476e-10
4320.6	1.7882e-12	3649	9.81643e-10
4324.4	1.7928e-12	3651.5	9.80549e-10
4328.2	1.7593e-12	3654	9.82464e-10
4332	1.745e-12	3656.6	9.82293e-10
4335.8	1.7392e-12	3659.1	9.83079e-10
4339.6	1.7251e-12	3661.7	9.81728e-10
4343.4	1.7355e-12	3664.2	9.8126e-10
4347.2	1.7325e-12	3666.8	9.76851e-10
4351	1.7652e-12	3669.3	9.91442e-10
4354.8	1.7613e-12	3671.8	9.79938e-10
4358.6	1.7507e-12	3674.4	9.81458e-10
4362.4	1.7269e-12	3676.9	9.85388e-10
4366.2	1.7462e-12	3679.5	9.91186e-10
4370	1.7766e-12	3682	9.88305e-10
4373.8	1.7396e-12	3684.6	9.90234e-10
4377.6	1.7691e-12	3687.1	9.87381e-10
4381.3	1.7549e-12	3689.6	9.84468e-10
4385.1	1.7519e-12	3692.2	9.84723e-10
4388.9	1.7563e-12	3694.7	9.86144e-10
4392.7	1.74e-12	3697.3	9.82823e-10
4396.5	1.7863e-12	3699.8	9.85708e-10
4400.3	1.6929e-12	3702.3	9.78691e-10
4404.1	1.7087e-12	3704.9	9.80179e-10
4407.9	1.6945e-12	3707.4	9.80631e-10
4411.7	1.7441e-12	3710	9.84553e-10
4415.5	1.74e-12	3712.5	9.80378e-10
4419.3	1.7175e-12	3715.1	9.83878e-10
4423.1	1.7125e-12	3717.6	9.79867e-10
4426.9	1.7052e-12	3720.1	9.83587e-10
4430.7	1.7198e-12	3722.7	9.81856e-10
4434.5	1.7135e-12	3725.2	9.84453e-10
4438.3	1.729e-12	3727.8	9.86223e-10
4442.1	1.7325e-12	3730.3	9.83697e-10
4445.9	1.7135e-12	3732.9	9.79451e-10
4449.7	1.7008e-12	3735.4	9.79242e-10
4453.5	1.7154e-12	3737.9	9.79675e-10
4457.3	1.7527e-12	3740.5	9.75664e-10
4461.1	1.7431e-12	3743	9.78254e-10
4464.9	1.7508e-12	3745.6	9.78428e-10
4468.6	1.7103e-12	3748.1	9.7825e-10
4472.4	1.7366e-12	3750.6	9.79263e-10
4476.2	1.7062e-12	3753.2	9.80982e-10
4480	1.7222e-12	3755.7	9.7857e-10
4483.8	1.714e-12	3758.3	9.76765e-10
4487.6	1.6969e-12	3760.8	9.7819e-10
4491.4	1.7045e-12	3763.4	9.82567e-10
4495.2	1.7292e-12	3765.9	9.75191e-10
4499	1.7307e-12	3768.4	9.7554e-10
4502.8	1.7081e-12	3771	9.7916e-10
4506.6	1.7421e-12	3773.5	9.82428e-10
4510.4	1.7537e-12	3776.1	9.80346e-10
4514.2	1.7479e-12	3778.6	9.80201e-10
4518	1.7126e-12	3781.1	9.82258e-10
4521.8	1.7253e-12	3783.7	9.83722e-10
4525.6	1.7102e-12	3786.2	9.8229e-10
4529.4	1.7115e-12	3788.8	9.86716e-10
4533.2	1.6775e-12	3791.3	9.80226e-10
4537	1.6864e-12	3793.9	9.83167e-10
4540.8	1.7106e-12	3796.4	9.85128e-10
4544.6	1.7321e-12	3798.9	9.85033e-10
4548.4	1.6876e-12	3801.5	9.7932e-10
4552.1	1.6877e-12	3804	9.85569e-10
4555.9	1.7144e-12	3806.6	9.81849e-10
4559.7	1.7211e-12	3809.1	9.82403e-10
4563.5	1.7226e-12	3811.7	9.81821e-10
4567.3	1.729e-12	3814.2	9.89523e-10
4571.1	1.6972e-12	3816.7	9.84635e-10
4574.9	1.7132e-12	3819.3	9.86144e-10
4578.7	1.7288e-12	3821.8	9.83235e-10
4582.5	1.7305e-12	3824.4	9.81917e-10
4586.3	1.7255e-12	3826.9	9.85537e-10
4590.1	1.7269e-12	3829.4	9.90198e-10
4593.9	1.7293e-12	3832	9.8801e-10
4597.7	1.7006e-12	3834.5	9.97385e-10
4601.5	1.7252e-12	3837.1	9.8607e-10
4605.3	1.7317e-12	3839.6	9.86752e-10
4609.1	1.7335e-12	3842.2	9.85523e-10
4612.9	1.7011e-12	3844.7	9.8391e-10
4616.7	1.6848e-12	3847.2	9.88646e-10
4620.5	1.6822e-12	3849.8	9.85303e-10
4624.3	1.6906e-12	3852.3	9.86976e-10
4628.1	1.7214e-12	3854.9	9.86923e-10
4631.9	1.7099e-12	3857.4	9.87981e-10
4635.6	1.7046e-12	3859.9	9.8651e-10
4639.4	1.7083e-12	3862.5	9.87868e-10
4643.2	1.7201e-12	3865	9.83899e-10
4647	1.7291e-12	3867.6	9.75128e-10
4650.8	1.7089e-12	3870.1	9.77472e-10
4654.6	1.7185e-12	3872.7	9.85267e-10
4658.4	1.742e-12	3875.2	9.86333e-10
4662.2	1.7467e-12	3877.7	9.86908e-10
4666	1.7244e-12	3880.3	9.84073e-10
4669.8	1.7051e-12	3882.8	9.82819e-10
4673.6	1.7035e-12	3885.4	9.85555e-10
4677.4	1.7276e-12	3887.9	9.84905e-10
4681.2	1.6841e-12	3890.5	9.87271e-10
4685	1.6696e-12	3893	9.86439e-10
4688.8	1.7066e-12	3895.5	9.87075e-10
4692.6	1.7002e-12	3898.1	9.8505e-10
4696.4	1.7006e-12	3900.6	9.8597e-10
4700.2	1.6662e-12	3903.2	9.87409e-10
4704	1.6873e-12	3905.7	9.85928e-10
4707.8	1.6877e-12	3908.2	9.85334e-10
4711.6	1.689e-12	3910.8	9.84461e-10
4715.4	1.6652e-12	3913.3	9.81572e-10
4719.1	1.6942e-12	3915.9	9.8176e-10
4722.9	1.6683e-12	3918.4	9.84024e-10
4726.7	1.6834e-12	3921	9.8488e-10
4730.5	1.6913e-12	3923.5	9.89431e-10
4734.3	1.6978e-12	3926	9.86159e-10
4738.1	1.6865e-12	3928.6	9.88344e-10
4741.9	1.6705e-12	3931.1	9.86574e-10
4745.7	1.6666e-12	3933.7	9.89122e-10
4749.5	1.6834e-12	3936.2	1.0043e-09
4753.3	1.6653e-12	3938.7	9.92411e-10
4757.1	1.683e-12	3941.3	9.89978e-10
4760.9	1.6822e-12	3943.8	9.8867e-10
4764.7	1.7186e-12	3946.4	9.87527e-10
4768.5	1.6985e-12	3948.9	9.892e-10
4772.3	1.7071e-12	3951.5	9.84787e-10
4776.1	1.7297e-12	3954	9.8937e-10
4779.9	1.7374e-12	3956.5	9.81874e-10
4783.7	1.6951e-12	3959.1	9.79803e-10
4787.5	1.6987e-12	3961.6	9.80474e-10
4791.3	1.7388e-12	3964.2	9.80211e-10
4795.1	1.7199e-12	3966.7	9.81579e-10
4798.9	1.7263e-12	3969.3	9.85949e-10
4802.7	1.7371e-12	3971.8	9.80279e-10
4806.4	1.7068e-12	3974.3	9.83206e-10
4810.2	1.7175e-12	3976.9	9.82372e-10
4814	1.7355e-12	3979.4	9.80403e-10
4817.8	1.6971e-12	3982	9.79419e-10
4821.6	1.7541e-12	3984.5	9.8305e-10
4825.4	1.7196e-12	3987	9.80524e-10
4829.2	1.7234e-12	3989.6	9.8024e-10
4833	1.679e-12	3992.1	9.83075e-10
4836.8	1.7275e-12	3994.7	9.80965e-10
4840.6	1.7346e-12	3997.2	9.81522e-10
4844.4	1.7341e-12	3999.8	9.83963e-10
4848.2	1.7144e-12	4002.3	9.88003e-10
4852	1.6849e-12	4004.8	9.86642e-10
4855.8	1.6952e-12	4007.4	9.91704e-10
4859.6	1.6725e-12	4009.9	9.84254e-10
4863.4	1.6858e-12	4012.5	9.84191e-10
4867.2	1.6895e-12	4015	9.83896e-10
4871	1.7001e-12	4017.5	9.81824e-10
4874.8	1.6851e-12	4020.1	9.8224e-10
4878.6	1.6706e-12	4022.6	9.83533e-10
4882.4	1.6843e-12	4025.2	9.83782e-10
4886.2	1.6605e-12	4027.7	9.87431e-10
4889.9	1.6592e-12	4030.3	9.8289e-10
4893.7	1.6976e-12	4032.8	9.8526e-10
4897.5	1.6967e-12	4035.3	9.74921e-10
4901.3	1.6953e-12	4037.9	9.81977e-10
4905.1	1.6923e-12	4040.4	9.77341e-10
4908.9	1.7124e-12	4043	9.77568e-10
4912.7	1.6972e-12	4045.5	9.82823e-10
4916.5	1.7226e-12	4048.1	9.83679e-10
4920.3	1.7132e-12	4050.6	9.82297e-10
4924.1	1.7193e-12	4053.1	9.88607e-10
4927.9	1.7381e-12	4055.7	9.83853e-10
4931.7	1.7165e-12	4058.2	9.85043e-10
4935.5	1.6735e-12	4060.8	9.88152e-10
4939.3	1.6989e-12	4063.3	9.89868e-10
4943.1	1.7042e-12	4065.8	9.90124e-10
4946.9	1.7246e-12	4068.4	9.83853e-10
4950.7	1.696e-12	4070.9	9.8564e-10
4954.5	1.7081e-12	4073.5	9.8262e-10
4958.3	1.7137e-12	4076	9.75504e-10
4962.1	1.7315e-12	4078.6	9.83235e-10
4965.9	1.7188e-12	4081.1	9.80684e-10
4969.7	1.7134e-12	4083.6	9.82372e-10
4973.4	1.7176e-12	4086.2	9.85843e-10
4977.2	1.7332e-12	4088.7	9.77828e-10
4981	1.7248e-12	4091.3	9.74026e-10
4984.8	1.714e-12	4093.8	9.73973e-10
4988.6	1.7541e-12	4096.3	9.73028e-10
4992.4	1.7394e-12	4098.9	9.73383e-10
4996.2	1.73e-12	4101.4	9.78226e-10
5000	1.7223e-12	4104	9.76769e-10
5003.8	1.7321e-12	4106.5	9.83924e-10
5007.6	1.7294e-12	4109.1	9.80116e-10
5011.4	1.726e-12	4111.6	9.78268e-10
5015.2	1.7455e-12	4114.1	9.757e-10
5019	1.715e-12	4116.7	9.82119e-10
5022.8	1.7323e-12	4119.2	9.82972e-10
5026.6	1.7352e-12	4121.8	9.88322e-10
5030.4	1.742e-12	4124.3	9.89527e-10
5034.2	1.6989e-12	4126.9	9.87065e-10
5038	1.7176e-12	4129.4	9.84585e-10
5041.8	1.6945e-12	4131.9	9.91903e-10
5045.6	1.6867e-12	4134.5	9.89221e-10
5049.4	1.6956e-12	4137	9.90767e-10
5053.2	1.6767e-12	4139.6	9.87168e-10
5056.9	1.691e-12	4142.1	9.88258e-10
5060.7	1.6808e-12	4144.6	9.86059e-10
5064.5	1.6583e-12	4147.2	9.87392e-10
5068.3	1.6806e-12	4149.7	9.85111e-10
5072.1	1.6463e-12	4152.3	9.82276e-10
5075.9	1.6988e-12	4154.8	9.84514e-10
5079.7	1.7267e-12	4157.4	9.8732e-10
5083.5	1.7332e-12	4159.9	9.84826e-10
5087.3	1.724e-12	4162.4	9.82457e-10
5091.1	1.7368e-12	4165	9.82151e-10
5094.9	1.7273e-12	4167.5	9.79639e-10
5098.7	1.7375e-12	4170.1	9.78208e-10
5102.5	1.7617e-12	4172.6	9.80727e-10
5106.3	1.6141e-12	4175.2	9.80968e-10
5110.1	1.7291e-12	4177.7	9.81764e-10
5113.9	1.7409e-12	4180.2	9.84535e-10
5117.7	1.7654e-12	4182.8	9.83682e-10
5121.5	1.7528e-12	4185.3	9.82197e-10
5125.3	1.7487e-12	4187.9	9.80897e-10
5129.1	1.7156e-12	4190.4	9.82695e-10
5132.9	1.7258e-12	4192.9	9.83086e-10
5136.7	1.7587e-12	4195.5	9.83135e-10
5140.5	1.7525e-12	4198	9.95719e-10
5144.2	1.7238e-12	4200.6	9.98316e-10
5148	1.7078e-12	4203.1	9.84031e-10
5151.8	1.6794e-12	4205.7	9.78847e-10
5155.6	1.7025e-12	4208.2	9.8078e-10
5159.4	1.7015e-12	4210.7	9.8391e-10
5163.2	1.6977e-12	4213.3	9.79831e-10
5167	1.7116e-12	4215.8	9.84709e-10
5170.8	1.6818e-12	4218.4	9.83395e-10
5174.6	1.6998e-12	4220.9	9.84308e-10
5178.4	1.6961e-12	4223.4	9.94412e-10
5182.2	1.7085e-12	4226	9.79046e-10
5186	1.7128e-12	4228.5	9.79071e-10
5189.8	1.6985e-12	4231.1	9.78833e-10
5193.6	1.699e-12	4233.6	9.85786e-10
5197.4	1.6734e-12	4236.2	9.79288e-10
5201.2	1.7188e-12	4238.7	9.80329e-10
5205	1.6963e-12	4241.2	9.81952e-10
5208.8	1.6906e-12	4243.8	9.76435e-10
5212.6	1.6851e-12	4246.3	9.77792e-10
5216.4	1.6749e-12	4248.9	9.75611e-10
5220.2	1.7097e-12	4251.4	9.75142e-10
5224	1.6835e-12	4254	9.74858e-10
5227.7	1.7029e-12	4256.5	9.81093e-10
5231.5	1.6709e-12	4259	9.74065e-10
5235.3	1.695e-12	4261.6	9.7657e-10
5239.1	1.6869e-12	4264.1	9.81768e-10
5242.9	1.6805e-12	4266.7	9.78698e-10
5246.7	1.7038e-12	4269.2	9.78275e-10
5250.5	1.7128e-12	4271.7	9.7549e-10
5254.3	1.6856e-12	4274.3	9.74882e-10
5258.1	1.7027e-12	4276.8	9.76378e-10
5261.9	1.69e-12	4279.4	9.75707e-10
5265.7	1.6859e-12	4281.9	9.77519e-10
5269.5	1.6776e-12	4284.5	9.77419e-10
5273.3	1.7235e-12	4287	9.79096e-10
5277.1	1.6968e-12	4289.5	9.8235e-10
5280.9	1.6745e-12	4292.1	9.80997e-10
5284.7	1.7038e-12	4294.6	9.81505e-10
5288.5	1.7014e-12	4297.2	9.80549e-10
5292.3	1.6988e-12	4299.7	9.81309e-10
5296.1	1.7334e-12	4302.2	9.80886e-10
5299.9	1.709e-12	4304.8	9.8143e-10
5303.7	1.7244e-12	4307.3	9.83388e-10
5307.5	1.7036e-12	4309.9	9.82677e-10
5311.2	1.7339e-12	4312.4	9.82762e-10
5315	1.7317e-12	4315	9.85814e-10
5318.8	1.6967e-12	4317.5	9.88699e-10
5322.6	1.7013e-12	4320	9.91282e-10
5326.4	1.6832e-12	4322.6	9.81167e-10
5330.2	1.6562e-12	4325.1	9.80858e-10
5334	1.701e-12	4327.7	9.8597e-10
5337.8	1.7328e-12	4330.2	9.84585e-10
5341.6	1.6751e-12	4332.8	9.84478e-10
5345.4	1.6815e-12	4335.3	9.83142e-10
5349.2	1.7042e-12	4337.8	9.80773e-10
5353	1.7111e-12	4340.4	9.88663e-10
5356.8	1.7133e-12	4342.9	9.83871e-10
5360.6	1.7122e-12	4345.5	9.81746e-10
5364.4	1.7319e-12	4348	9.85374e-10
5368.2	1.7096e-12	4350.5	9.84802e-10
5372	1.7049e-12	4353.1	9.83761e-10
5375.8	1.6937e-12	4355.6	9.78876e-10
5379.6	1.7215e-12	4358.2	9.78098e-10
5383.4	1.7362e-12	4360.7	9.85921e-10
5387.2	1.6934e-12	4363.3	9.95175e-10
5391	1.6979e-12	4365.8	9.84361e-10
5394.8	1.7099e-12	4368.3	9.89221e-10
5398.5	1.6853e-12	4370.9	9.90674e-10
5402.3	1.7014e-12	4373.4	9.8283e-10
5406.1	1.7168e-12	4376	9.82929e-10
5409.9	1.7058e-12	4378.5	9.81426e-10
5413.7	1.7025e-12	4381	9.82173e-10
5417.5	1.7107e-12	4383.6	9.80172e-10
5421.3	1.7142e-12	4386.1	9.8251e-10
5425.1	1.7039e-12	4388.7	9.86905e-10
5428.9	1.7674e-12	4391.2	9.81963e-10
5432.7	1.7372e-12	4393.8	9.82705e-10
5436.5	1.7075e-12	4396.3	9.79536e-10
5440.3	1.7233e-12	4398.8	9.82499e-10
5444.1	1.7293e-12	4401.4	9.82766e-10
5447.9	1.7108e-12	4403.9	9.81998e-10
5451.7	1.6687e-12	4406.5	9.82187e-10
5455.5	1.7352e-12	4409	9.77803e-10
5459.3	1.7227e-12	4411.6	9.79473e-10
5463.1	1.7506e-12	4414.1	9.87274e-10
5466.9	1.7148e-12	4416.6	9.81121e-10
5470.7	1.7353e-12	4419.2	9.82062e-10
5474.5	1.7617e-12	4421.7	9.8661e-10
5478.3	1.7698e-12	4424.3	9.91772e-10
5482	1.7519e-12	4426.8	9.86347e-10
5485.8	1.7316e-12	4429.3	9.91864e-10
5489.6	1.7214e-12	4431.9	9.91857e-10
5493.4	1.7052e-12	4434.4	9.84716e-10
5497.2	1.7058e-12	4437	9.84276e-10
5501	1.7141e-12	4439.5	9.86862e-10
5504.8	1.7161e-12	4442.1	9.83491e-10
5508.6	1.7204e-12	4444.6	9.81618e-10
5512.4	1.7078e-12	4447.1	9.83583e-10
5516.2	1.7291e-12	4449.7	9.83267e-10
5520	1.7377e-12	4452.2	9.83295e-10
5523.8	1.7227e-12	4454.8	9.82816e-10
5527.6	1.7252e-12	4457.3	9.82009e-10
5531.4	1.7428e-12	4459.8	9.79242e-10
5535.2	1.753e-12	4462.4	9.85494e-10
5539	1.7747e-12	4464.9	9.77483e-10
5542.8	1.7299e-12	4467.5	9.82297e-10
5546.6	1.7494e-12	4470	9.93946e-10
5550.4	1.7507e-12	4472.6	9.85402e-10
5554.2	1.7565e-12	4475.1	9.88106e-10
5558	1.7551e-12	4477.6	9.86162e-10
5561.8	1.7763e-12	4480.2	9.81998e-10
5565.5	1.7887e-12	4482.7	9.84219e-10
5569.3	1.7091e-12	4485.3	9.81455e-10
5573.1	1.7275e-12	4487.8	9.92422e-10
5576.9	1.7566e-12	4490.4	9.79867e-10
5580.7	1.7421e-12	4492.9	9.77707e-10
5584.5	1.76e-12	4495.4	9.85374e-10
5588.3	1.7498e-12	4498	9.8656e-10
5592.1	1.758e-12	4500.5	9.76996e-10
5595.9	1.7247e-12	4503.1	9.82979e-10
5599.7	1.7095e-12	4505.6	9.81537e-10
5603.5	1.6994e-12	4508.1	9.80155e-10
5607.3	1.7059e-12	4510.7	9.82578e-10
5611.1	1.7354e-12	4513.2	9.85988e-10
5614.9	1.7181e-12	4515.8	9.92955e-10
5618.7	1.7441e-12	4518.3	9.87651e-10
5622.5	1.7173e-12	4520.9	9.85253e-10
5626.3	1.7158e-12	4523.4	9.8759e-10
5630.1	1.7182e-12	4525.9	9.83015e-10
5633.9	1.7356e-12	4528.5	9.79941e-10
5637.7	1.7422e-12	4531	9.7987e-10
5641.5	1.7249e-12	4533.6	9.92603e-10
5645.3	1.7471e-12	4536.1	9.80585e-10
5649	1.7401e-12	4538.6	9.82432e-10
5652.8	1.7204e-12	4541.2	9.79892e-10
5656.6	1.7238e-12	4543.7	9.78556e-10
5660.4	1.7379e-12	4546.3	9.80499e-10
5664.2	1.7204e-12	4548.8	9.81032e-10
5668	1.707e-12	4551.4	9.8165e-10
5671.8	1.7173e-12	4553.9	9.82848e-10
5675.6	1.6954e-12	4556.4	9.81462e-10
5679.4	1.7108e-12	4559	9.79409e-10
5683.2	1.6995e-12	4561.5	9.78659e-10
5687	1.7049e-12	4564.1	9.76556e-10
5690.8	1.6903e-12	4566.6	9.75671e-10
5694.6	1.7168e-12	4569.2	9.76801e-10
5698.4	1.6984e-12	4571.7	9.82453e-10
5702.2	1.691e-12	4574.2	9.76868e-10
5706	1.7158e-12	4576.8	9.73916e-10
5709.8	1.732e-12	4579.3	9.83402e-10
5713.6	1.6971e-12	4581.9	9.79167e-10
5717.4	1.6702e-12	4584.4	9.8786e-10
5721.2	1.6903e-12	4586.9	9.83256e-10
5725	1.7185e-12	4589.5	9.78588e-10
5728.8	1.7014e-12	4592	9.81963e-10
5732.6	1.7276e-12	4594.6	9.77941e-10
5736.3	1.7381e-12	4597.1	9.78662e-10
5740.1	1.7136e-12	4599.7	9.8234e-10
5743.9	1.7291e-12	4602.2	9.81078e-10
5747.7	1.738e-12	4604.7	9.84226e-10
5751.5	1.7136e-12	4607.3	9.86287e-10
5755.3	1.7105e-12	4609.8	9.82073e-10
5759.1	1.7256e-12	4612.4	9.82922e-10
5762.9	1.7349e-12	4614.9	9.86439e-10
5766.7	1.7297e-12	4617.5	9.88553e-10
5770.5	1.7185e-12	4620	9.84599e-10
5774.3	1.6968e-12	4622.5	9.82176e-10
5778.1	1.7076e-12	4625.1	9.82524e-10
5781.9	1.7329e-12	4627.6	9.8553e-10
5785.7	1.7106e-12	4630.2	9.86702e-10
5789.5	1.7183e-12	4632.7	9.86859e-10
5793.3	1.7162e-12	4635.2	9.83771e-10
5797.1	1.7089e-12	4637.8	9.81359e-10
5800.9	1.7274e-12	4640.3	9.81782e-10
5804.7	1.7224e-12	4642.9	9.81608e-10
5808.5	1.7438e-12	4645.4	9.80759e-10
5812.3	1.7633e-12	4648	9.8408e-10
5816.1	1.7324e-12	4650.5	9.84187e-10
5819.8	1.7259e-12	4653	9.79746e-10
5823.6	1.7448e-12	4655.6	9.81821e-10
5827.4	1.7344e-12	4658.1	9.79977e-10
5831.2	1.7497e-12	4660.7	9.87527e-10
5835	1.7555e-12	4663.2	9.88361e-10
5838.8	1.7575e-12	4665.7	9.88368e-10
5842.6	1.7364e-12	4668.3	9.80943e-10
5846.4	1.7222e-12	4670.8	9.85349e-10
5850.2	1.7428e-12	4673.4	9.83071e-10
5854	1.7369e-12	4675.9	9.80034e-10
5857.8	1.7094e-12	4678.5	9.87665e-10
5861.6	1.7498e-12	4681	9.78204e-10
5865.4	1.7371e-12	4683.5	9.84787e-10
5869.2	1.703e-12	4686.1	9.85715e-10
5873	1.7244e-12	4688.6	9.84077e-10
5876.8	1.7259e-12	4691.2	9.86248e-10
5880.6	1.7194e-12	4693.7	9.86834e-10
5884.4	1.7205e-12	4696.3	9.85757e-10
5888.2	1.7148e-12	4698.8	9.85629e-10
5892	1.6991e-12	4701.3	9.79373e-10
5895.8	1.6918e-12	4703.9	9.84205e-10
5899.6	1.7044e-12	4706.4	9.84461e-10
5903.3	1.7135e-12	4709	9.81842e-10
5907.1	1.7185e-12	4711.5	9.8424e-10
5910.9	1.7336e-12	4714	9.82944e-10
5914.7	1.7533e-12	4716.6	9.83487e-10
5918.5	1.7531e-12	4719.1	9.8073e-10
5922.3	1.7232e-12	4721.7	9.82499e-10
5926.1	1.743e-12	4724.2	9.8759e-10
5929.9	1.7312e-12	4726.8	9.86674e-10
5933.7	1.7331e-12	4729.3	9.94355e-10
5937.5	1.721e-12	4731.8	9.85214e-10
5941.3	1.7335e-12	4734.4	9.90585e-10
5945.1	1.7391e-12	4736.9	9.89626e-10
5948.9	1.7071e-12	4739.5	9.85519e-10
5952.7	1.7076e-12	4742	9.84766e-10
5956.5	1.6849e-12	4744.5	9.85771e-10
5960.3	1.7097e-12	4747.1	9.82602e-10
5964.1	1.6784e-12	4749.6	9.89402e-10
5967.9	1.6917e-12	4752.2	9.86013e-10
5971.7	1.7138e-12	4754.7	9.8532e-10
5975.5	1.6799e-12	4757.3	9.88145e-10
5979.3	1.6975e-12	4759.8	9.89342e-10
5983.1	1.7027e-12	4762.3	9.88301e-10
5986.8	1.6772e-12	4764.9	9.92994e-10
5990.6	1.7022e-12	4767.4	9.89296e-10
5994.4	1.6883e-12	4770	9.87598e-10
5998.2	1.6868e-12	4772.5	9.88056e-10
6002	1.7267e-12	4775.1	9.90173e-10
6005.8	1.7137e-12	4777.6	9.91275e-10
6009.6	1.7557e-12	4780.1	9.86734e-10
6013.4	1.7059e-12	4782.7	9.91456e-10
6017.2	1.7384e-12	4785.2	9.88376e-10
6021	1.7459e-12	4787.8	9.87001e-10
6024.8	1.7436e-12	4790.3	9.95275e-10
6028.6	1.719e-12	4792.8	9.9034e-10
6032.4	1.7338e-12	4795.4	9.91317e-10
6036.2	1.6905e-12	4797.9	1.005e-09
6040	1.7334e-12	4800.5	1.0019e-09
6043.8	1.7727e-12	4803	9.90092e-10
6047.6	1.7596e-12	4805.6	9.87509e-10
6051.4	1.7523e-12	4808.1	9.92152e-10
6055.2	1.7684e-12	4810.6	9.89971e-10
6059	1.78e-12	4813.2	9.87953e-10
6062.8	1.7848e-12	4815.7	9.918e-10
6066.6	1.7569e-12	4818.3	9.89587e-10
6070.4	1.7333e-12	4820.8	9.93939e-10
6074.1	1.7213e-12	4823.3	9.93079e-10
6077.9	1.7616e-12	4825.9	9.88198e-10
6081.7	1.7105e-12	4828.4	9.91193e-10
6085.5	1.7109e-12	4831	1.0003e-09
6089.3	1.7558e-12	4833.5	9.91818e-10
6093.1	1.7605e-12	4836.1	9.89438e-10
6096.9	1.7436e-12	4838.6	9.90468e-10
6100.7	1.7714e-12	4841.1	9.89843e-10
6104.5	1.75e-12	4843.7	9.95836e-10
6108.3	1.7441e-12	4846.2	9.88596e-10
6112.1	1.7348e-12	4848.8	9.88678e-10
6115.9	1.7152e-12	4851.3	9.9574e-10
6119.7	1.7677e-12	4853.9	9.88788e-10
6123.5	1.6964e-12	4856.4	9.86869e-10
6127.3	1.7141e-12	4858.9	9.91662e-10
6131.1	1.757e-12	4861.5	9.90781e-10
6134.9	1.7306e-12	4864	9.90855e-10
6138.7	1.7127e-12	4866.6	9.93087e-10
6142.5	1.7149e-12	4869.1	9.90372e-10
6146.3	1.7157e-12	4871.6	9.83921e-10
6150.1	1.7587e-12	4874.2	9.90457e-10
6153.9	1.7553e-12	4876.7	9.83679e-10
6157.6	1.7441e-12	4879.3	9.9271e-10
6161.4	1.7117e-12	4881.8	9.84503e-10
6165.2	1.7358e-12	4884.4	9.94284e-10
6169	1.7499e-12	4886.9	9.84688e-10
6172.8	1.7398e-12	4889.4	9.8709e-10
6176.6	1.752e-12	4892	9.89054e-10
6180.4	1.7431e-12	4894.5	9.92333e-10
6184.2	1.7405e-12	4897.1	9.8904e-10
6188	1.7684e-12	4899.6	9.85825e-10
6191.8	1.7346e-12	4902.1	9.85061e-10
6195.6	1.7594e-12	4904.7	9.9093e-10
6199.4	1.734e-12	4907.2	9.88312e-10
6203.2	1.7313e-12	4909.8	9.84123e-10
6207	1.742e-12	4912.3	9.85469e-10
6210.8	1.7404e-12	4914.9	9.8948e-10
6214.6	1.772e-12	4917.4	9.89967e-10
6218.4	1.722e-12	4919.9	9.81448e-10
6222.2	1.7699e-12	4922.5	9.88944e-10
6226	1.7403e-12	4925	9.92603e-10
6229.8	1.7517e-12	4927.6	9.85974e-10
6233.6	1.7757e-12	4930.1	9.82343e-10
6237.4	1.7519e-12	4932.7	9.8839e-10
6241.1	1.7689e-12	4935.2	9.85345e-10
6244.9	1.7595e-12	4937.7	9.79146e-10
6248.7	1.7553e-12	4940.3	9.85334e-10
6252.5	1.779e-12	4942.8	9.84141e-10
6256.3	1.7702e-12	4945.4	9.81689e-10
6260.1	1.7759e-12	4947.9	9.87157e-10
6263.9	1.788e-12	4950.4	9.86653e-10
6267.7	1.7672e-12	4953	9.86418e-10
6271.5	1.7766e-12	4955.5	9.92941e-10
6275.3	1.764e-12	4958.1	9.92159e-10
6279.1	1.7604e-12	4960.6	9.88702e-10
6282.9	1.7529e-12	4963.2	9.86788e-10
6286.7	1.748e-12	4965.7	9.85647e-10
6290.5	1.7714e-12	4968.2	9.9088e-10
6294.3	1.7508e-12	4970.8	9.92397e-10
6298.1	1.733e-12	4973.3	9.88784e-10
6301.9	1.7626e-12	4975.9	9.87733e-10
6305.7	1.725e-12	4978.4	9.88248e-10
6309.5	1.7183e-12	4980.9	9.88841e-10
6313.3	1.7187e-12	4983.5	9.89683e-10
6317.1	1.7599e-12	4986	9.87743e-10
6320.9	1.7304e-12	4988.6	9.86805e-10
6324.7	1.7545e-12	4991.1	9.86823e-10
6328.4	1.7456e-12	4993.7	9.85221e-10
6332.2	1.7402e-12	4996.2	9.87676e-10
6336	1.748e-12	4998.7	9.88546e-10
6339.8	1.7268e-12	5001.3	9.83324e-10
6343.6	1.6907e-12	5003.8	9.86695e-10
6347.4	1.7114e-12	5006.4	9.87548e-10
6351.2	1.7649e-12	5008.9	9.91331e-10
6355	1.7241e-12	5011.5	9.88798e-10
6358.8	1.6975e-12	5014	9.87377e-10
6362.6	1.7414e-12	5016.5	9.86621e-10
6366.4	1.7218e-12	5019.1	9.89402e-10
6370.2	1.7457e-12	5021.6	9.90486e-10
6374	1.7538e-12	5024.2	9.89218e-10
6377.8	1.7565e-12	5026.7	9.87292e-10
6381.6	1.734e-12	5029.2	9.8796e-10
6385.4	1.7261e-12	5031.8	9.89989e-10
6389.2	1.7125e-12	5034.3	9.88862e-10
6393	1.7087e-12	5036.9	9.88695e-10
6396.8	1.7325e-12	5039.4	9.88734e-10
6400.6	1.729e-12	5042	9.85427e-10
6404.4	1.6982e-12	5044.5	9.89782e-10
6408.2	1.7414e-12	5047	9.95897e-10
6411.9	1.7385e-12	5049.6	9.85771e-10
6415.7	1.7378e-12	5052.1	9.86972e-10
6419.5	1.7052e-12	5054.7	9.8694e-10
6423.3	1.7512e-12	5057.2	9.88653e-10
6427.1	1.7399e-12	5059.8	9.92454e-10
6430.9	1.7231e-12	5062.3	9.92259e-10
6434.7	1.7143e-12	5064.8	9.94024e-10
6438.5	1.7545e-12	5067.4	9.93957e-10
6442.3	1.7409e-12	5069.9	9.94909e-10
6446.1	1.7395e-12	5072.5	9.87949e-10
6449.9	1.709e-12	5075	9.91076e-10
6453.7	1.7581e-12	5077.5	9.92408e-10
[truncated: 2,002 more rows]

## Sheet: d
time	3.5V	time	4V	time	6.5V	time	7.5V	time	8V	time	12V	time	12.5V
s	A	s	A	s	A	s	A	s	A	s	A	s	A
0.8175	2.06e-12	120.817	1.77e-12	240.817	1.94e-12	360.817	1.25e-12	480.817	1.15e-12	600.817	1.59e-12	720.817	1.58e-12
1.0093	2.06e-12	121.009	1.77e-12	241.009	1.94e-12	361.009	1.25e-12	481.009	1.15e-12	601.009	1.59e-12	721.009	1.58e-12
1.2011	2.06e-12	121.201	1.77e-12	241.201	1.94e-12	361.201	1.25e-12	481.201	1.15e-12	601.201	1.59e-12	721.201	1.58e-12
1.3929	2.06e-12	121.393	1.77e-12	241.393	1.94e-12	361.393	1.25e-12	481.393	1.15e-12	601.393	1.59e-12	721.393	1.58e-12
1.5846	2.06e-12	121.585	1.77e-12	241.585	1.94e-12	361.585	1.25e-12	481.585	1.15e-12	601.585	1.59e-12	721.585	1.58e-12
1.7764	2.06e-12	121.776	1.77e-12	241.776	1.94e-12	361.776	1.25e-12	481.776	1.15e-12	601.776	1.59e-12	721.776	1.58e-12
1.9681	2.06e-12	121.968	1.77e-12	241.968	1.94e-12	361.968	1.25e-12	481.968	1.15e-12	601.968	1.59e-12	721.968	1.58e-12
2.1599	2.06e-12	122.16	1.77e-12	242.16	1.94e-12	362.16	1.25e-12	482.16	1.15e-12	602.16	1.59e-12	722.16	1.58e-12
2.3517	1e-13	122.352	1e-13	242.352	1e-13	362.352	1e-13	482.352	1e-13	602.352	1e-13	722.352	1e-13
2.5435	1e-13	122.543	1e-13	242.543	1e-13	362.543	1e-13	482.543	1e-13	602.543	1e-13	722.543	1e-13
2.7179	1e-13	122.718	1e-13	242.718	1e-13	362.718	1e-13	482.718	1e-13	602.718	1e-13	722.718	1e-13
2.9097	4.78e-13	122.91	2.92e-13	242.91	2.81e-13	362.91	1.41e-13	482.91	1.72e-10	602.91	1.81e-10	722.91	7.93e-11
3.1015	4.78e-13	123.102	2.92e-13	243.101	2.81e-13	363.101	1.41e-13	483.101	1.72e-10	603.101	1.81e-10	723.101	7.93e-11
3.2933	4.78e-13	123.293	2.92e-13	243.293	2.81e-13	363.293	1.41e-13	483.293	1.72e-10	603.293	1.81e-10	723.293	7.93e-11
3.4851	4.78e-13	123.485	2.92e-13	243.485	2.81e-13	363.485	1.41e-13	483.485	1.72e-10	603.485	1.81e-10	723.485	7.93e-11
3.6769	4.78e-13	123.677	2.92e-13	243.677	2.81e-13	363.677	1.41e-13	483.677	1.72e-10	603.677	1.81e-10	723.677	7.93e-11
3.8687	4.78e-13	123.869	2.92e-13	243.869	2.81e-13	363.869	1.41e-13	483.869	1.72e-10	603.869	1.81e-10	723.869	7.93e-11
4.0605	4.78e-13	124.061	2.92e-13	244.06	2.81e-13	364.06	1.41e-13	484.06	1.72e-10	604.061	1.81e-10	724.061	7.93e-11
4.2522	4.78e-13	124.252	2.92e-13	244.252	2.81e-13	364.252	1.41e-13	484.252	1.72e-10	604.252	1.81e-10	724.252	7.93e-11
4.444	4.78e-13	124.444	2.92e-13	244.444	2.81e-13	364.444	1.41e-13	484.444	1.72e-10	604.444	1.81e-10	724.444	7.93e-11
4.6358	4.78e-13	124.636	2.92e-13	244.636	2.81e-13	364.636	1.41e-13	484.636	1.72e-10	604.636	1.81e-10	724.636	7.93e-11
4.8276	4.78e-13	124.828	2.92e-13	244.828	2.81e-13	364.828	1.41e-13	484.828	1.72e-10	604.828	1.81e-10	724.828	7.93e-11
5.0194	4.78e-13	125.019	2.92e-13	245.019	2.81e-13	365.019	1.41e-13	485.019	1.72e-10	605.019	1.81e-10	725.019	7.93e-11
5.2112	4.78e-13	125.211	2.92e-13	245.211	2.81e-13	365.211	1.41e-13	485.211	1.72e-10	605.211	1.81e-10	725.211	7.93e-11
5.403	4.78e-13	125.403	2.92e-13	245.403	2.81e-13	365.403	1.41e-13	485.403	1.72e-10	605.403	1.81e-10	725.403	7.93e-11
5.5948	4.78e-13	125.595	2.92e-13	245.595	2.81e-13	365.595	1.41e-13	485.595	1.72e-10	605.595	1.81e-10	725.595	7.93e-11
5.7866	4.78e-13	125.787	2.92e-13	245.787	2.81e-13	365.787	1.41e-13	485.787	1.72e-10	605.787	1.81e-10	725.787	7.93e-11
5.961	1e-13	125.961	1e-13	245.961	1e-13	365.961	1e-13	485.961	1e-13	605.961	1e-13	725.961	1e-13
6.1527	1e-13	126.153	1e-13	246.153	1e-13	366.153	1e-13	486.153	1e-13	606.153	1e-13	726.153	1e-13
6.3445	1e-13	126.344	1e-13	246.345	1e-13	366.344	1e-13	486.344	1e-13	606.345	1e-13	726.345	1e-13
6.5363	4.68e-13	126.536	2.28e-13	246.536	1.82e-13	366.536	1.39e-13	486.536	1.61e-10	606.536	1.63e-10	726.536	5.41e-11
6.7281	4.68e-13	126.728	2.28e-13	246.728	1.82e-13	366.728	1.39e-13	486.728	1.61e-10	606.728	1.63e-10	726.728	5.41e-11
6.9199	4.68e-13	126.92	2.28e-13	246.92	1.82e-13	366.92	1.39e-13	486.92	1.61e-10	606.92	1.63e-10	726.92	5.41e-11
7.1117	4.68e-13	127.112	2.28e-13	247.112	1.82e-13	367.112	1.39e-13	487.112	1.61e-10	607.112	1.63e-10	727.112	5.41e-11
7.3035	4.68e-13	127.303	2.28e-13	247.304	1.82e-13	367.303	1.39e-13	487.303	1.61e-10	607.303	1.63e-10	727.303	5.41e-11
7.4953	4.68e-13	127.495	2.28e-13	247.495	1.82e-13	367.495	1.39e-13	487.495	1.61e-10	607.495	1.63e-10	727.495	5.41e-11
7.6871	4.68e-13	127.687	2.28e-13	247.687	1.82e-13	367.687	1.39e-13	487.687	1.61e-10	607.687	1.63e-10	727.687	5.41e-11
7.8789	4.68e-13	127.879	2.28e-13	247.879	1.82e-13	367.879	1.39e-13	487.879	1.61e-10	607.879	1.63e-10	727.879	5.41e-11
8.0707	4.68e-13	128.071	2.28e-13	248.071	1.82e-13	368.071	1.39e-13	488.071	1.61e-10	608.071	1.63e-10	728.071	5.41e-11
8.2625	4.68e-13	128.262	2.28e-13	248.262	1.82e-13	368.262	1.39e-13	488.262	1.61e-10	608.263	1.63e-10	728.263	5.41e-11
8.4544	4.68e-13	128.454	2.28e-13	248.454	1.82e-13	368.454	1.39e-13	488.454	1.61e-10	608.454	1.63e-10	728.454	5.41e-11
8.6462	4.68e-13	128.646	2.28e-13	248.646	1.82e-13	368.646	1.39e-13	488.646	1.61e-10	608.646	1.63e-10	728.646	5.41e-11
8.838	4.68e-13	128.838	2.28e-13	248.838	1.82e-13	368.838	1.39e-13	488.838	1.61e-10	608.838	1.63e-10	728.838	5.41e-11
9.0298	4.68e-13	129.03	2.28e-13	249.03	1.82e-13	369.03	1.39e-13	489.03	1.61e-10	609.03	1.63e-10	729.03	5.41e-11
9.2043	1e-13	129.204	1e-13	249.204	1e-13	369.204	1e-13	489.204	1e-13	609.204	1e-13	729.204	1e-13
9.396	1e-13	129.396	1e-13	249.396	1e-13	369.396	1e-13	489.396	1e-13	609.396	1e-13	729.396	1e-13
9.5878	1e-13	129.588	1e-13	249.588	1e-13	369.588	1e-13	489.588	1e-13	609.588	1e-13	729.588	1e-13
9.7796	4.45e-13	129.78	2.23e-13	249.78	1.24e-13	369.78	7.98e-12	489.78	1.55e-10	609.78	1.39e-10	729.78	4.07e-11
9.9714	4.45e-13	129.971	2.23e-13	249.971	1.24e-13	369.971	7.98e-12	489.971	1.55e-10	609.971	1.39e-10	729.971	4.07e-11
10.1631	4.45e-13	130.163	2.23e-13	250.163	1.24e-13	370.163	7.98e-12	490.163	1.55e-10	610.163	1.39e-10	730.163	4.07e-11
10.3549	4.45e-13	130.355	2.23e-13	250.355	1.24e-13	370.355	7.98e-12	490.355	1.55e-10	610.355	1.39e-10	730.355	4.07e-11
10.5467	4.45e-13	130.547	2.23e-13	250.547	1.24e-13	370.547	7.98e-12	490.547	1.55e-10	610.547	1.39e-10	730.547	4.07e-11
10.7385	4.45e-13	130.738	2.23e-13	250.738	1.24e-13	370.738	7.98e-12	490.738	1.55e-10	610.739	1.39e-10	730.739	4.07e-11
10.9303	4.45e-13	130.93	2.23e-13	250.93	1.24e-13	370.93	7.98e-12	490.93	1.55e-10	610.93	1.39e-10	730.93	4.07e-11
11.1221	4.45e-13	131.122	2.23e-13	251.122	1.24e-13	371.122	7.98e-12	491.122	1.55e-10	611.122	1.39e-10	731.122	4.07e-11
11.3139	4.45e-13	131.314	2.23e-13	251.314	1.24e-13	371.314	7.98e-12	491.314	1.55e-10	611.314	1.39e-10	731.314	4.07e-11
11.5057	4.45e-13	131.506	2.23e-13	251.506	1.24e-13	371.506	7.98e-12	491.506	1.55e-10	611.506	1.39e-10	731.506	4.07e-11
11.6975	4.45e-13	131.697	2.23e-13	251.697	1.24e-13	371.697	7.98e-12	491.697	1.55e-10	611.697	1.39e-10	731.697	4.07e-11
11.8893	4.45e-13	131.889	2.23e-13	251.889	1.24e-13	371.889	7.98e-12	491.889	1.55e-10	611.889	1.39e-10	731.889	4.07e-11
12.0811	4.45e-13	132.081	2.23e-13	252.081	1.24e-13	372.081	7.98e-12	492.081	1.55e-10	612.081	1.39e-10	732.081	4.07e-11
12.2729	4.45e-13	132.273	2.23e-13	252.273	1.24e-13	372.273	7.98e-12	492.273	1.55e-10	612.273	1.39e-10	732.273	4.07e-11
12.4647	1e-13	132.465	1e-13	252.465	1e-13	372.465	1e-13	492.465	1e-13	612.465	1e-13	732.465	1e-13
12.6564	1e-13	132.656	1e-13	252.656	1e-13	372.656	1e-13	492.656	1e-13	612.656	1e-13	732.656	1e-13
12.8482	1e-13	132.848	1e-13	252.848	1e-13	372.848	1e-13	492.848	1e-13	612.848	1e-13	732.848	1e-13
13.0401	4.37e-13	133.04	2.29e-13	253.04	8.76e-14	373.04	1.81e-11	493.04	1.51e-10	613.04	1.21e-10	733.04	2.77e-11
13.2318	4.37e-13	133.232	2.29e-13	253.232	8.76e-14	373.232	1.81e-11	493.232	1.51e-10	613.232	1.21e-10	733.232	2.77e-11
13.4236	4.37e-13	133.424	2.29e-13	253.424	8.76e-14	373.424	1.81e-11	493.424	1.51e-10	613.424	1.21e-10	733.424	2.77e-11
13.6154	4.37e-13	133.615	2.29e-13	253.615	8.76e-14	373.615	1.81e-11	493.615	1.51e-10	613.615	1.21e-10	733.615	2.77e-11
13.8072	4.37e-13	133.807	2.29e-13	253.807	8.76e-14	373.807	1.81e-11	493.807	1.51e-10	613.807	1.21e-10	733.807	2.77e-11
13.9989	4.37e-13	133.999	2.29e-13	253.999	8.76e-14	373.999	1.81e-11	493.999	1.51e-10	613.999	1.21e-10	733.999	2.77e-11
14.1908	4.37e-13	134.191	2.29e-13	254.191	8.76e-14	374.191	1.81e-11	494.191	1.51e-10	614.191	1.21e-10	734.191	2.77e-11
14.3826	4.37e-13	134.383	2.29e-13	254.383	8.76e-14	374.383	1.81e-11	494.383	1.51e-10	614.383	1.21e-10	734.383	2.77e-11
14.5743	4.37e-13	134.574	2.29e-13	254.574	8.76e-14	374.574	1.81e-11	494.574	1.51e-10	614.574	1.21e-10	734.574	2.77e-11
14.7661	4.37e-13	134.766	2.29e-13	254.766	8.76e-14	374.766	1.81e-11	494.766	1.51e-10	614.766	1.21e-10	734.766	2.77e-11
14.9579	4.37e-13	134.958	2.29e-13	254.958	8.76e-14	374.958	1.81e-11	494.958	1.51e-10	614.958	1.21e-10	734.958	2.77e-11
15.1497	4.37e-13	135.15	2.29e-13	255.15	8.76e-14	375.15	1.81e-11	495.15	1.51e-10	615.15	1.21e-10	735.15	2.77e-11
15.3415	4.37e-13	135.341	2.29e-13	255.341	8.76e-14	375.341	1.81e-11	495.341	1.51e-10	615.341	1.21e-10	735.341	2.77e-11
15.5333	4.37e-13	135.533	2.29e-13	255.533	8.76e-14	375.533	1.81e-11	495.533	1.51e-10	615.533	1.21e-10	735.533	2.77e-11
15.7251	1e-13	135.725	1e-13	255.725	1e-13	375.725	1e-13	495.725	1e-13	615.725	1e-13	735.725	1e-13
15.9168	1e-13	135.917	1e-13	255.917	1e-13	375.917	1e-13	495.917	1e-13	615.917	1e-13	735.917	1e-13
16.1086	1e-13	136.109	1e-13	256.109	1e-13	376.109	1e-13	496.109	1e-13	616.109	1e-13	736.109	1e-13
16.3004	4.17e-13	136.3	2.59e-13	256.3	7.13e-13	376.3	3.17e-11	496.3	1.47e-10	616.3	1.03e-10	736.3	2.04e-11
16.4922	4.17e-13	136.492	2.59e-13	256.492	7.13e-13	376.492	3.17e-11	496.492	1.47e-10	616.492	1.03e-10	736.492	2.04e-11
16.684	4.17e-13	136.684	2.59e-13	256.684	7.13e-13	376.684	3.17e-11	496.684	1.47e-10	616.684	1.03e-10	736.684	2.04e-11
16.8758	4.17e-13	136.876	2.59e-13	256.876	7.13e-13	376.876	3.17e-11	496.876	1.47e-10	616.876	1.03e-10	736.876	2.04e-11
17.0676	4.17e-13	137.068	2.59e-13	257.068	7.13e-13	377.068	3.17e-11	497.068	1.47e-10	617.068	1.03e-10	737.068	2.04e-11
17.2594	4.17e-13	137.259	2.59e-13	257.259	7.13e-13	377.259	3.17e-11	497.259	1.47e-10	617.259	1.03e-10	737.259	2.04e-11
17.4512	4.17e-13	137.451	2.59e-13	257.451	7.13e-13	377.451	3.17e-11	497.451	1.47e-10	617.451	1.03e-10	737.451	2.04e-11
17.643	4.17e-13	137.643	2.59e-13	257.643	7.13e-13	377.643	3.17e-11	497.643	1.47e-10	617.643	1.03e-10	737.643	2.04e-11
17.8348	4.17e-13	137.835	2.59e-13	257.835	7.13e-13	377.835	3.17e-11	497.835	1.47e-10	617.835	1.03e-10	737.835	2.04e-11
18.0266	4.17e-13	138.027	2.59e-13	258.027	7.13e-13	378.027	3.17e-11	498.027	1.47e-10	618.027	1.03e-10	738.027	2.04e-11
18.2183	4.17e-13	138.218	2.59e-13	258.218	7.13e-13	378.218	3.17e-11	498.218	1.47e-10	618.218	1.03e-10	738.218	2.04e-11
18.4101	4.17e-13	138.41	2.59e-13	258.41	7.13e-13	378.41	3.17e-11	498.41	1.47e-10	618.41	1.03e-10	738.41	2.04e-11
18.6019	4.17e-13	138.602	2.59e-13	258.602	7.13e-13	378.602	3.17e-11	498.602	1.47e-10	618.602	1.03e-10	738.602	2.04e-11
18.7937	4.17e-13	138.794	2.59e-13	258.794	7.13e-13	378.794	3.17e-11	498.794	1.47e-10	618.794	1.03e-10	738.794	2.04e-11
18.9855	1e-13	138.986	1e-13	258.986	1e-13	378.986	1e-13	498.986	1e-13	618.986	1e-13	738.986	1e-13
19.1773	1e-13	139.177	1e-13	259.177	1e-13	379.177	1e-13	499.177	1e-13	619.177	1e-13	739.177	1e-13
19.369	1e-13	139.369	1e-13	259.369	1e-13	379.369	1e-13	499.369	1e-13	619.369	1e-13	739.369	1e-13
19.5609	3.93e-13	139.561	7.86e-13	259.561	3.67e-12	379.561	4.96e-11	499.561	1.45e-10	619.561	8.98e-11	739.561	1.53e-11
19.7526	3.93e-13	139.753	7.86e-13	259.753	3.67e-12	379.753	4.96e-11	499.753	1.45e-10	619.753	8.98e-11	739.753	1.53e-11
19.9444	3.93e-13	139.944	7.86e-13	259.944	3.67e-12	379.944	4.96e-11	499.944	1.45e-10	619.944	8.98e-11	739.944	1.53e-11
20.1362	3.93e-13	140.136	7.86e-13	260.136	3.67e-12	380.136	4.96e-11	500.136	1.45e-10	620.136	8.98e-11	740.136	1.53e-11
20.328	3.93e-13	140.328	7.86e-13	260.328	3.67e-12	380.328	4.96e-11	500.328	1.45e-10	620.328	8.98e-11	740.328	1.53e-11
20.5198	3.93e-13	140.52	7.86e-13	260.52	3.67e-12	380.52	4.96e-11	500.52	1.45e-10	620.52	8.98e-11	740.52	1.53e-11
20.7116	3.93e-13	140.712	7.86e-13	260.712	3.67e-12	380.712	4.96e-11	500.712	1.45e-10	620.712	8.98e-11	740.712	1.53e-11
20.9034	3.93e-13	140.903	7.86e-13	260.903	3.67e-12	380.903	4.96e-11	500.903	1.45e-10	620.903	8.98e-11	740.903	1.53e-11
21.0952	3.93e-13	141.095	7.86e-13	261.095	3.67e-12	381.095	4.96e-11	501.095	1.45e-10	621.095	8.98e-11	741.095	1.53e-11
21.287	3.93e-13	141.287	7.86e-13	261.287	3.67e-12	381.287	4.96e-11	501.287	1.45e-10	621.287	8.98e-11	741.287	1.53e-11
21.4788	3.93e-13	141.479	7.86e-13	261.479	3.67e-12	381.479	4.96e-11	501.479	1.45e-10	621.479	8.98e-11	741.479	1.53e-11
21.6705	3.93e-13	141.671	7.86e-13	261.671	3.67e-12	381.671	4.96e-11	501.671	1.45e-10	621.67	8.98e-11	741.67	1.53e-11
21.8624	3.93e-13	141.862	7.86e-13	261.862	3.67e-12	381.862	4.96e-11	501.862	1.45e-10	621.862	8.98e-11	741.862	1.53e-11
22.0541	3.93e-13	142.054	7.86e-13	262.054	3.67e-12	382.054	4.96e-11	502.054	1.45e-10	622.054	8.98e-11	742.054	1.53e-11
22.2459	1e-13	142.246	1e-13	262.246	1e-13	382.246	1e-13	502.246	1e-13	622.246	1e-13	742.246	1e-13
22.4377	1e-13	142.438	1e-13	262.438	1e-13	382.438	1e-13	502.438	1e-13	622.438	1e-13	742.438	1e-13
22.6295	1e-13	142.63	1e-13	262.63	1e-13	382.63	1e-13	502.63	1e-13	622.63	1e-13	742.63	1e-13
22.8213	3.77e-13	142.821	2.49e-12	262.821	9.72e-12	382.821	7.01e-11	502.821	1.44e-10	622.821	8.05e-11	742.821	1.22e-11
23.0131	3.77e-13	143.013	2.49e-12	263.013	9.72e-12	383.013	7.01e-11	503.013	1.44e-10	623.013	8.05e-11	743.013	1.22e-11
23.2049	3.77e-13	143.205	2.49e-12	263.205	9.72e-12	383.205	7.01e-11	503.205	1.44e-10	623.205	8.05e-11	743.205	1.22e-11
23.3967	3.77e-13	143.397	2.49e-12	263.397	9.72e-12	383.397	7.01e-11	503.397	1.44e-10	623.397	8.05e-11	743.397	1.22e-11
23.5884	3.77e-13	143.588	2.49e-12	263.588	9.72e-12	383.588	7.01e-11	503.588	1.44e-10	623.588	8.05e-11	743.588	1.22e-11
23.7803	3.77e-13	143.78	2.49e-12	263.78	9.72e-12	383.78	7.01e-11	503.78	1.44e-10	623.78	8.05e-11	743.78	1.22e-11
23.972	3.77e-13	143.972	2.49e-12	263.972	9.72e-12	383.972	7.01e-11	503.972	1.44e-10	623.972	8.05e-11	743.972	1.22e-11
24.1638	3.77e-13	144.164	2.49e-12	264.164	9.72e-12	384.164	7.01e-11	504.164	1.44e-10	624.164	8.05e-11	744.164	1.22e-11
24.3556	3.77e-13	144.356	2.49e-12	264.356	9.72e-12	384.356	7.01e-11	504.356	1.44e-10	624.356	8.05e-11	744.356	1.22e-11
24.5474	3.77e-13	144.547	2.49e-12	264.547	9.72e-12	384.547	7.01e-11	504.547	1.44e-10	624.547	8.05e-11	744.547	1.22e-11
24.7392	3.77e-13	144.739	2.49e-12	264.739	9.72e-12	384.739	7.01e-11	504.739	1.44e-10	624.739	8.05e-11	744.739	1.22e-11
24.931	3.77e-13	144.931	2.49e-12	264.931	9.72e-12	384.931	7.01e-11	504.931	1.44e-10	624.931	8.05e-11	744.931	1.22e-11
25.1228	3.77e-13	145.123	2.49e-12	265.123	9.72e-12	385.123	7.01e-11	505.123	1.44e-10	625.123	8.05e-11	745.123	1.22e-11
25.3146	3.77e-13	145.315	2.49e-12	265.315	9.72e-12	385.315	7.01e-11	505.315	1.44e-10	625.315	8.05e-11	745.315	1.22e-11
25.5063	1e-13	145.506	1e-13	265.506	1e-13	385.506	1e-13	505.506	1e-13	625.506	1e-13	745.506	1e-13
25.6981	1e-13	145.698	1e-13	265.698	1e-13	385.698	1e-13	505.698	1e-13	625.698	1e-13	745.698	1e-13
25.8899	1e-13	145.89	1e-13	265.89	1e-13	385.89	1e-13	505.89	1e-13	625.89	1e-13	745.89	1e-13
26.0817	3.64e-13	146.082	4.53e-12	266.082	1.77e-11	386.082	9.12e-11	506.082	1.43e-10	626.082	7.21e-11	746.082	9.67e-12
26.2735	3.64e-13	146.274	4.53e-12	266.274	1.77e-11	386.274	9.12e-11	506.274	1.43e-10	626.274	7.21e-11	746.274	9.67e-12
26.4653	3.64e-13	146.465	4.53e-12	266.465	1.77e-11	386.465	9.12e-11	506.465	1.43e-10	626.465	7.21e-11	746.465	9.67e-12
26.6571	3.64e-13	146.657	4.53e-12	266.657	1.77e-11	386.657	9.12e-11	506.657	1.43e-10	626.657	7.21e-11	746.657	9.67e-12
26.8489	3.64e-13	146.849	4.53e-12	266.849	1.77e-11	386.849	9.12e-11	506.849	1.43e-10	626.849	7.21e-11	746.849	9.67e-12
27.0407	3.64e-13	147.041	4.53e-12	267.041	1.77e-11	387.041	9.12e-11	507.041	1.43e-10	627.041	7.21e-11	747.041	9.67e-12
27.2325	3.64e-13	147.232	4.53e-12	267.233	1.77e-11	387.233	9.12e-11	507.233	1.43e-10	627.232	7.21e-11	747.232	9.67e-12
27.4243	3.64e-13	147.424	4.53e-12	267.424	1.77e-11	387.424	9.12e-11	507.424	1.43e-10	627.424	7.21e-11	747.424	9.67e-12
27.6161	3.64e-13	147.616	4.53e-12	267.616	1.77e-11	387.616	9.12e-11	507.616	1.43e-10	627.616	7.21e-11	747.616	9.67e-12
27.8079	3.64e-13	147.808	4.53e-12	267.808	1.77e-11	387.808	9.12e-11	507.808	1.43e-10	627.808	7.21e-11	747.808	9.67e-12
27.9997	3.64e-13	148	4.53e-12	268	1.77e-11	388	9.12e-11	508	1.43e-10	628	7.21e-11	748	9.67e-12
28.1915	3.64e-13	148.191	4.53e-12	268.192	1.77e-11	388.192	9.12e-11	508.192	1.43e-10	628.192	7.21e-11	748.192	9.67e-12
28.3833	3.64e-13	148.383	4.53e-12	268.383	1.77e-11	388.383	9.12e-11	508.383	1.43e-10	628.383	7.21e-11	748.383	9.67e-12
28.575	3.64e-13	148.575	4.53e-12	268.575	1.77e-11	388.575	9.12e-11	508.575	1.43e-10	628.575	7.21e-11	748.575	9.67e-12
28.7668	1e-13	148.767	1e-13	268.767	1e-13	388.767	1e-13	508.767	1e-13	628.767	1e-13	748.767	1e-13
28.9586	1e-13	148.959	1e-13	268.959	1e-13	388.959	1e-13	508.959	1e-13	628.959	1e-13	748.959	1e-13
29.1504	1e-13	149.15	1e-13	269.15	1e-13	389.15	1e-13	509.15	1e-13	629.15	1e-13	749.15	1e-13
29.3422	3.44e-13	149.342	7.46e-12	269.342	2.84e-11	389.342	1.1e-10	509.342	1.43e-10	629.342	6.45e-11	749.342	7.87e-12
29.534	3.44e-13	149.534	7.46e-12	269.534	2.84e-11	389.534	1.1e-10	509.534	1.43e-10	629.534	6.45e-11	749.534	7.87e-12
29.7258	3.44e-13	149.726	7.46e-12	269.726	2.84e-11	389.726	1.1e-10	509.726	1.43e-10	629.726	6.45e-11	749.726	7.87e-12
29.9176	3.44e-13	149.918	7.46e-12	269.918	2.84e-11	389.918	1.1e-10	509.918	1.43e-10	629.918	6.45e-11	749.918	7.87e-12
30.1094	3.44e-13	150.109	7.46e-12	270.109	2.84e-11	390.109	1.1e-10	510.109	1.43e-10	630.109	6.45e-11	750.109	7.87e-12
30.3011	3.44e-13	150.301	7.46e-12	270.301	2.84e-11	390.301	1.1e-10	510.301	1.43e-10	630.301	6.45e-11	750.301	7.87e-12
30.4929	3.44e-13	150.493	7.46e-12	270.493	2.84e-11	390.493	1.1e-10	510.493	1.43e-10	630.493	6.45e-11	750.493	7.87e-12
30.6848	3.44e-13	150.685	7.46e-12	270.685	2.84e-11	390.685	1.1e-10	510.685	1.43e-10	630.685	6.45e-11	750.685	7.87e-12
30.8765	3.44e-13	150.876	7.46e-12	270.877	2.84e-11	390.877	1.1e-10	510.877	1.43e-10	630.876	6.45e-11	750.876	7.87e-12
31.0683	3.44e-13	151.068	7.46e-12	271.068	2.84e-11	391.068	1.1e-10	511.068	1.43e-10	631.068	6.45e-11	751.068	7.87e-12
31.2601	3.44e-13	151.26	7.46e-12	271.26	2.84e-11	391.26	1.1e-10	511.26	1.43e-10	631.26	6.45e-11	751.26	7.87e-12
31.4519	3.44e-13	151.452	7.46e-12	271.452	2.84e-11	391.452	1.1e-10	511.452	1.43e-10	631.452	6.45e-11	751.452	7.87e-12
31.6436	3.44e-13	151.644	7.46e-12	271.644	2.84e-11	391.644	1.1e-10	511.644	1.43e-10	631.644	6.45e-11	751.644	7.87e-12
31.8354	3.44e-13	151.835	7.46e-12	271.835	2.84e-11	391.835	1.1e-10	511.835	1.43e-10	631.835	6.45e-11	751.835	7.87e-12
32.0272	1e-13	152.027	1e-13	272.027	1e-13	392.027	1e-13	512.027	1e-13	632.027	1e-13	752.027	1e-13
32.219	1e-13	152.219	1e-13	272.219	1e-13	392.219	1e-13	512.219	1e-13	632.219	1e-13	752.219	1e-13
32.4107	1e-13	152.411	1e-13	272.411	1e-13	392.411	1e-13	512.411	1e-13	632.411	1e-13	752.411	1e-13
32.6026	3.31e-13	152.603	1.17e-11	272.603	3.93e-11	392.603	1.26e-10	512.603	1.42e-10	632.603	5.73e-11	752.603	6.5e-12
32.7943	3.31e-13	152.794	1.17e-11	272.794	3.93e-11	392.794	1.26e-10	512.794	1.42e-10	632.794	5.73e-11	752.794	6.5e-12
32.9861	3.31e-13	152.986	1.17e-11	272.986	3.93e-11	392.986	1.26e-10	512.986	1.42e-10	632.986	5.73e-11	752.986	6.5e-12
33.1779	3.31e-13	153.178	1.17e-11	273.178	3.93e-11	393.178	1.26e-10	513.178	1.42e-10	633.178	5.73e-11	753.178	6.5e-12
33.3697	3.31e-13	153.37	1.17e-11	273.37	3.93e-11	393.37	1.26e-10	513.37	1.42e-10	633.37	5.73e-11	753.37	6.5e-12
33.5615	3.31e-13	153.561	1.17e-11	273.562	3.93e-11	393.562	1.26e-10	513.562	1.42e-10	633.562	5.73e-11	753.562	6.5e-12
33.7533	3.31e-13	153.753	1.17e-11	273.753	3.93e-11	393.753	1.26e-10	513.753	1.42e-10	633.753	5.73e-11	753.753	6.5e-12
33.945	3.31e-13	153.945	1.17e-11	273.945	3.93e-11	393.945	1.26e-10	513.945	1.42e-10	633.945	5.73e-11	753.945	6.5e-12
34.1368	3.31e-13	154.137	1.17e-11	274.137	3.93e-11	394.137	1.26e-10	514.137	1.42e-10	634.137	5.73e-11	754.137	6.5e-12
34.3286	3.31e-13	154.329	1.17e-11	274.329	3.93e-11	394.329	1.26e-10	514.329	1.42e-10	634.329	5.73e-11	754.329	6.5e-12
34.5204	3.31e-13	154.52	1.17e-11	274.52	3.93e-11	394.52	1.26e-10	514.52	1.42e-10	634.52	5.73e-11	754.52	6.5e-12
34.7122	3.31e-13	154.712	1.17e-11	274.712	3.93e-11	394.712	1.26e-10	514.712	1.42e-10	634.712	5.73e-11	754.712	6.5e-12
34.904	3.31e-13	154.904	1.17e-11	274.904	3.93e-11	394.904	1.26e-10	514.904	1.42e-10	634.904	5.73e-11	754.904	6.5e-12
35.0958	3.31e-13	155.096	1.17e-11	275.096	3.93e-11	395.096	1.26e-10	515.096	1.42e-10	635.096	5.73e-11	755.096	6.5e-12
35.2876	1e-13	155.288	1e-13	275.288	1e-13	395.288	1e-13	515.288	1e-13	635.288	1e-13	755.288	1e-13
35.4794	1e-13	155.479	1e-13	275.479	1e-13	395.479	1e-13	515.479	1e-13	635.479	1e-13	755.479	1e-13
35.6712	1e-13	155.671	1e-13	275.671	1e-13	395.671	1e-13	515.671	1e-13	635.671	1e-13	755.671	1e-13
35.8629	3.38e-13	155.863	1.67e-11	275.863	5.08e-11	395.863	1.42e-10	515.863	1.42e-10	635.863	5.19e-11	755.863	5.69e-12
36.0548	3.38e-13	156.055	1.67e-11	276.055	5.08e-11	396.055	1.42e-10	516.055	1.42e-10	636.055	5.19e-11	756.055	5.69e-12
36.2465	3.38e-13	156.246	1.67e-11	276.247	5.08e-11	396.247	1.42e-10	516.246	1.42e-10	636.246	5.19e-11	756.246	5.69e-12
36.4383	3.38e-13	156.438	1.67e-11	276.438	5.08e-11	396.438	1.42e-10	516.438	1.42e-10	636.438	5.19e-11	756.438	5.69e-12
36.6301	3.38e-13	156.63	1.67e-11	276.63	5.08e-11	396.63	1.42e-10	516.63	1.42e-10	636.63	5.19e-11	756.63	5.69e-12
36.8219	3.38e-13	156.822	1.67e-11	276.822	5.08e-11	396.822	1.42e-10	516.822	1.42e-10	636.822	5.19e-11	756.822	5.69e-12
37.0137	3.38e-13	157.014	1.67e-11	277.014	5.08e-11	397.014	1.42e-10	517.014	1.42e-10	637.014	5.19e-11	757.014	5.69e-12
37.2055	3.38e-13	157.206	1.67e-11	277.205	5.08e-11	397.205	1.42e-10	517.206	1.42e-10	637.206	5.19e-11	757.206	5.69e-12
37.3973	3.38e-13	157.397	1.67e-11	277.397	5.08e-11	397.397	1.42e-10	517.397	1.42e-10	637.397	5.19e-11	757.397	5.69e-12
37.5891	3.38e-13	157.589	1.67e-11	277.589	5.08e-11	397.589	1.42e-10	517.589	1.42e-10	637.589	5.19e-11	757.589	5.69e-12
37.7809	3.38e-13	157.781	1.67e-11	277.781	5.08e-11	397.781	1.42e-10	517.781	1.42e-10	637.781	5.19e-11	757.781	5.69e-12
37.9727	3.38e-13	157.973	1.67e-11	277.973	5.08e-11	397.973	1.42e-10	517.973	1.42e-10	637.973	5.19e-11	757.973	5.69e-12
38.1644	3.38e-13	158.164	1.67e-11	278.164	5.08e-11	398.164	1.42e-10	518.164	1.42e-10	638.164	5.19e-11	758.164	5.69e-12
38.3562	3.38e-13	158.356	1.67e-11	278.356	5.08e-11	398.356	1.42e-10	518.356	1.42e-10	638.356	5.19e-11	758.356	5.69e-12
38.548	1e-13	158.548	1e-13	278.548	1e-13	398.548	1e-13	518.548	1e-13	638.548	1e-13	758.548	1e-13
38.7398	1e-13	158.74	1e-13	278.74	1e-13	398.74	1e-13	518.74	1e-13	638.74	1e-13	758.74	1e-13
38.9316	1e-13	158.932	1e-13	278.932	1e-13	398.932	1e-13	518.932	1e-13	638.932	1e-13	758.932	1e-13
39.1234	3.36e-13	159.123	2.22e-11	279.123	6.15e-11	399.123	1.57e-10	519.123	1.42e-10	639.123	4.9e-11	759.123	5.31e-12
39.3152	3.36e-13	159.315	2.22e-11	279.315	6.15e-11	399.315	1.57e-10	519.315	1.42e-10	639.315	4.9e-11	759.315	5.31e-12
39.507	3.36e-13	159.507	2.22e-11	279.507	6.15e-11	399.507	1.57e-10	519.507	1.42e-10	639.507	4.9e-11	759.507	5.31e-12
39.6988	3.36e-13	159.699	2.22e-11	279.699	6.15e-11	399.699	1.57e-10	519.699	1.42e-10	639.699	4.9e-11	759.699	5.31e-12
39.8906	3.36e-13	159.891	2.22e-11	279.891	6.15e-11	399.891	1.57e-10	519.891	1.42e-10	639.891	4.9e-11	759.891	5.31e-12
40.0824	3.36e-13	160.082	2.22e-11	280.082	6.15e-11	400.082	1.57e-10	520.082	1.42e-10	640.082	4.9e-11	760.082	5.31e-12
40.2741	3.36e-13	160.274	2.22e-11	280.274	6.15e-11	400.274	1.57e-10	520.274	1.42e-10	640.274	4.9e-11	760.274	5.31e-12
40.4659	3.36e-13	160.466	2.22e-11	280.466	6.15e-11	400.466	1.57e-10	520.466	1.42e-10	640.466	4.9e-11	760.466	5.31e-12
40.6577	3.36e-13	160.658	2.22e-11	280.658	6.15e-11	400.658	1.57e-10	520.658	1.42e-10	640.658	4.9e-11	760.658	5.31e-12
40.8495	3.36e-13	160.85	2.22e-11	280.849	6.15e-11	400.849	1.57e-10	520.85	1.42e-10	640.85	4.9e-11	760.85	5.31e-12
41.0413	3.36e-13	161.041	2.22e-11	281.041	6.15e-11	401.041	1.57e-10	521.041	1.42e-10	641.041	4.9e-11	761.041	5.31e-12
41.2331	3.36e-13	161.233	2.22e-11	281.233	6.15e-11	401.233	1.57e-10	521.233	1.42e-10	641.233	4.9e-11	761.233	5.31e-12
41.4249	3.36e-13	161.425	2.22e-11	281.425	6.15e-11	401.425	1.57e-10	521.425	1.42e-10	641.425	4.9e-11	761.425	5.31e-12
41.6167	3.36e-13	161.617	2.22e-11	281.617	6.15e-11	401.617	1.57e-10	521.617	1.42e-10	641.617	4.9e-11	761.617	5.31e-12
41.8085	1e-13	161.809	1e-13	281.808	1e-13	401.808	1e-13	521.808	1e-13	641.808	1e-13	761.808	1e-13
42.0003	1e-13	162	1e-13	282	1e-13	402	1e-13	522	1e-13	642	1e-13	762	1e-13
42.192	1e-13	162.192	1e-13	282.192	1e-13	402.192	1e-13	522.192	1e-13	642.192	1e-13	762.192	1e-13
42.3838	3.38e-13	162.384	2.87e-11	282.384	7.11e-11	402.384	1.6e-10	522.384	1.41e-10	642.384	4.63e-11	762.384	4.9e-12
42.5757	3.38e-13	162.576	2.87e-11	282.576	7.11e-11	402.576	1.6e-10	522.576	1.41e-10	642.576	4.63e-11	762.576	4.9e-12
42.7674	3.38e-13	162.767	2.87e-11	282.767	7.11e-11	402.767	1.6e-10	522.767	1.41e-10	642.767	4.63e-11	762.767	4.9e-12
42.9592	3.38e-13	162.959	2.87e-11	282.959	7.11e-11	402.959	1.6e-10	522.959	1.41e-10	642.959	4.63e-11	762.959	4.9e-12
43.151	3.38e-13	163.151	2.87e-11	283.151	7.11e-11	403.151	1.6e-10	523.151	1.41e-10	643.151	4.63e-11	763.151	4.9e-12
43.3428	3.38e-13	163.343	2.87e-11	283.343	7.11e-11	403.343	1.6e-10	523.343	1.41e-10	643.343	4.63e-11	763.343	4.9e-12
43.5346	3.38e-13	163.535	2.87e-11	283.535	7.11e-11	403.535	1.6e-10	523.535	1.41e-10	643.535	4.63e-11	763.535	4.9e-12
43.7264	3.38e-13	163.726	2.87e-11	283.726	7.11e-11	403.726	1.6e-10	523.726	1.41e-10	643.726	4.63e-11	763.726	4.9e-12
43.9182	3.38e-13	163.918	2.87e-11	283.918	7.11e-11	403.918	1.6e-10	523.918	1.41e-10	643.918	4.63e-11	763.918	4.9e-12
44.11	3.38e-13	164.11	2.87e-11	284.11	7.11e-11	404.11	1.6e-10	524.11	1.41e-10	644.11	4.63e-11	764.11	4.9e-12
44.3018	3.38e-13	164.302	2.87e-11	284.302	7.11e-11	404.302	1.6e-10	524.302	1.41e-10	644.302	4.63e-11	764.302	4.9e-12
44.4937	3.38e-13	164.494	2.87e-11	284.494	7.11e-11	404.494	1.6e-10	524.494	1.41e-10	644.494	4.63e-11	764.494	4.9e-12
44.6855	3.38e-13	164.685	2.87e-11	284.685	7.11e-11	404.685	1.6e-10	524.686	1.41e-10	644.686	4.63e-11	764.686	4.9e-12
44.8772	3.38e-13	164.877	2.87e-11	284.877	7.11e-11	404.877	1.6e-10	524.877	1.41e-10	644.877	4.63e-11	764.877	4.9e-12
45.069	1e-13	165.069	1e-13	285.069	1e-13	405.069	1e-13	525.069	1e-13	645.069	1e-13	765.069	1e-13
45.2609	1e-13	165.261	1e-13	285.261	1e-13	405.261	1e-13	525.261	1e-13	645.261	1e-13	765.261	1e-13
45.4527	1e-13	165.453	1e-13	285.453	1e-13	405.453	1e-13	525.453	1e-13	645.453	1e-13	765.453	1e-13
45.6445	3.3e-13	165.644	3.48e-11	285.644	7.76e-11	405.644	1.65e-10	525.644	1.39e-10	645.644	4.35e-11	765.644	4.6e-12
45.8362	3.3e-13	165.836	3.48e-11	285.836	7.76e-11	405.836	1.65e-10	525.836	1.39e-10	645.836	4.35e-11	765.836	4.6e-12
46.028	3.3e-13	166.028	3.48e-11	286.028	7.76e-11	406.028	1.65e-10	526.028	1.39e-10	646.028	4.35e-11	766.028	4.6e-12
46.2198	3.3e-13	166.22	3.48e-11	286.22	7.76e-11	406.22	1.65e-10	526.22	1.39e-10	646.22	4.35e-11	766.22	4.6e-12
46.4116	3.3e-13	166.412	3.48e-11	286.412	7.76e-11	406.412	1.65e-10	526.412	1.39e-10	646.412	4.35e-11	766.412	4.6e-12
46.6034	3.3e-13	166.603	3.48e-11	286.603	7.76e-11	406.603	1.65e-10	526.603	1.39e-10	646.603	4.35e-11	766.603	4.6e-12
46.7952	3.3e-13	166.795	3.48e-11	286.795	7.76e-11	406.795	1.65e-10	526.795	1.39e-10	646.795	4.35e-11	766.795	4.6e-12
46.9869	3.3e-13	166.987	3.48e-11	286.987	7.76e-11	406.987	1.65e-10	526.987	1.39e-10	646.987	4.35e-11	766.987	4.6e-12
47.1788	3.3e-13	167.179	3.48e-11	287.179	7.76e-11	407.179	1.65e-10	527.179	1.39e-10	647.179	4.35e-11	767.179	4.6e-12
47.3706	3.3e-13	167.371	3.48e-11	287.371	7.76e-11	407.371	1.65e-10	527.371	1.39e-10	647.371	4.35e-11	767.371	4.6e-12
47.5624	3.3e-13	167.562	3.48e-11	287.562	7.76e-11	407.562	1.65e-10	527.562	1.39e-10	647.562	4.35e-11	767.562	4.6e-12
47.7542	3.3e-13	167.754	3.48e-11	287.754	7.76e-11	407.754	1.65e-10	527.754	1.39e-10	647.754	4.35e-11	767.754	4.6e-12
47.946	3.3e-13	167.946	3.48e-11	287.946	7.76e-11	407.946	1.65e-10	527.946	1.39e-10	647.946	4.35e-11	767.946	4.6e-12
48.1378	3.3e-13	168.138	3.48e-11	288.138	7.76e-11	408.138	1.65e-10	528.138	1.39e-10	648.138	4.35e-11	768.138	4.6e-12
48.3295	1e-13	168.329	1e-13	288.329	1e-13	408.329	1e-13	528.33	1e-13	648.33	1e-13	768.33	1e-13
48.5213	1e-13	168.521	1e-13	288.521	1e-13	408.521	1e-13	528.521	1e-13	648.521	1e-13	768.521	1e-13
48.7131	1e-13	168.713	1e-13	288.713	1e-13	408.713	1e-13	528.713	1e-13	648.713	1e-13	768.713	1e-13
48.9049	3.33e-13	168.905	4.02e-11	288.905	8.37e-11	408.905	1.73e-10	528.905	1.38e-10	648.905	4.12e-11	768.905	4.34e-12
49.0967	3.33e-13	169.097	4.02e-11	289.097	8.37e-11	409.097	1.73e-10	529.097	1.38e-10	649.097	4.12e-11	769.097	4.34e-12
49.2885	3.33e-13	169.288	4.02e-11	289.288	8.37e-11	409.288	1.73e-10	529.288	1.38e-10	649.288	4.12e-11	769.288	4.34e-12
49.4803	3.33e-13	169.48	4.02e-11	289.48	8.37e-11	409.48	1.73e-10	529.48	1.38e-10	649.48	4.12e-11	769.48	4.34e-12
49.672	3.33e-13	169.672	4.02e-11	289.672	8.37e-11	409.672	1.73e-10	529.672	1.38e-10	649.672	4.12e-11	769.672	4.34e-12
49.8638	3.33e-13	169.864	4.02e-11	289.864	8.37e-11	409.864	1.73e-10	529.864	1.38e-10	649.864	4.12e-11	769.864	4.34e-12
50.0556	3.33e-13	170.056	4.02e-11	290.056	8.37e-11	410.056	1.73e-10	530.056	1.38e-10	650.056	4.12e-11	770.056	4.34e-12
50.2474	3.33e-13	170.247	4.02e-11	290.247	8.37e-11	410.247	1.73e-10	530.247	1.38e-10	650.247	4.12e-11	770.247	4.34e-12
50.4392	3.33e-13	170.439	4.02e-11	290.439	8.37e-11	410.439	1.73e-10	530.439	1.38e-10	650.439	4.12e-11	770.439	4.34e-12
50.631	3.33e-13	170.631	4.02e-11	290.631	8.37e-11	410.631	1.73e-10	530.631	1.38e-10	650.631	4.12e-11	770.631	4.34e-12
50.8228	3.33e-13	170.823	4.02e-11	290.823	8.37e-11	410.823	1.73e-10	530.823	1.38e-10	650.823	4.12e-11	770.823	4.34e-12
51.0146	3.33e-13	171.015	4.02e-11	291.015	8.37e-11	411.015	1.73e-10	531.015	1.38e-10	651.015	4.12e-11	771.015	4.34e-12
51.2064	3.33e-13	171.206	4.02e-11	291.206	8.37e-11	411.206	1.73e-10	531.206	1.38e-10	651.206	4.12e-11	771.206	4.34e-12
51.3982	3.33e-13	171.398	4.02e-11	291.398	8.37e-11	411.398	1.73e-10	531.398	1.38e-10	651.398	4.12e-11	771.398	4.34e-12
51.59	1e-13	171.59	1e-13	291.59	1e-13	411.59	1e-13	531.59	1e-13	651.59	1e-13	771.59	1e-13
51.7818	1e-13	171.782	1e-13	291.782	1e-13	411.782	1e-13	531.782	1e-13	651.782	1e-13	771.782	1e-13
51.9736	1e-13	171.974	1e-13	291.974	1e-13	411.974	1e-13	531.974	1e-13	651.974	1e-13	771.974	1e-13
52.1654	3.29e-13	172.165	4.51e-11	292.165	8.98e-11	412.165	1.76e-10	532.165	1.37e-10	652.165	3.82e-11	772.165	4e-12
52.3572	3.29e-13	172.357	4.51e-11	292.357	8.98e-11	412.357	1.76e-10	532.357	1.37e-10	652.357	3.82e-11	772.357	4e-12
52.549	3.29e-13	172.549	4.51e-11	292.549	8.98e-11	412.549	1.76e-10	532.549	1.37e-10	652.549	3.82e-11	772.549	4e-12
52.7407	3.29e-13	172.741	4.51e-11	292.741	8.98e-11	412.741	1.76e-10	532.741	1.37e-10	652.741	3.82e-11	772.741	4e-12
52.9325	3.29e-13	172.933	4.51e-11	292.933	8.98e-11	412.933	1.76e-10	532.933	1.37e-10	652.933	3.82e-11	772.933	4e-12
53.1243	3.29e-13	173.124	4.51e-11	293.124	8.98e-11	413.124	1.76e-10	533.124	1.37e-10	653.124	3.82e-11	773.124	4e-12
53.3161	3.29e-13	173.316	4.51e-11	293.316	8.98e-11	413.316	1.76e-10	533.316	1.37e-10	653.316	3.82e-11	773.316	4e-12
53.5079	3.29e-13	173.508	4.51e-11	293.508	8.98e-11	413.508	1.76e-10	533.508	1.37e-10	653.508	3.82e-11	773.508	4e-12
53.6997	3.29e-13	173.7	4.51e-11	293.7	8.98e-11	413.7	1.76e-10	533.7	1.37e-10	653.7	3.82e-11	773.7	4e-12
53.8914	3.29e-13	173.891	4.51e-11	293.891	8.98e-11	413.891	1.76e-10	533.891	1.37e-10	653.891	3.82e-11	773.891	4e-12
54.0832	3.29e-13	174.083	4.51e-11	294.083	8.98e-11	414.083	1.76e-10	534.083	1.37e-10	654.083	3.82e-11	774.083	4e-12
54.275	3.29e-13	174.275	4.51e-11	294.275	8.98e-11	414.275	1.76e-10	534.275	1.37e-10	654.275	3.82e-11	774.275	4e-12
54.4668	3.29e-13	174.467	4.51e-11	294.467	8.98e-11	414.467	1.76e-10	534.467	1.37e-10	654.467	3.82e-11	774.467	4e-12
54.6586	3.29e-13	174.659	4.51e-11	294.659	8.98e-11	414.659	1.76e-10	534.659	1.37e-10	654.659	3.82e-11	774.659	4e-12
54.8504	1e-13	174.85	1e-13	294.85	1e-13	414.85	1e-13	534.85	1e-13	654.85	1e-13	774.85	1e-13
55.0422	1e-13	175.042	1e-13	295.042	1e-13	415.042	1e-13	535.042	1e-13	655.042	1e-13	775.042	1e-13
55.234	1e-13	175.234	1e-13	295.234	1e-13	415.234	1e-13	535.234	1e-13	655.234	1e-13	775.234	1e-13
55.4258	3.24e-13	175.426	4.89e-11	295.426	9.47e-11	415.426	1.76e-10	535.426	1.37e-10	655.426	3.38e-11	775.426	3.54e-12
55.6176	3.24e-13	175.618	4.89e-11	295.618	9.47e-11	415.618	1.76e-10	535.618	1.37e-10	655.618	3.38e-11	775.618	3.54e-12
55.8094	3.24e-13	175.809	4.89e-11	295.809	9.47e-11	415.809	1.76e-10	535.809	1.37e-10	655.809	3.38e-11	775.809	3.54e-12
56.0012	3.24e-13	176.001	4.89e-11	296.001	9.47e-11	416.001	1.76e-10	536.001	1.37e-10	656.001	3.38e-11	776.001	3.54e-12
56.193	3.24e-13	176.193	4.89e-11	296.193	9.47e-11	416.193	1.76e-10	536.193	1.37e-10	656.193	3.38e-11	776.193	3.54e-12
56.3847	3.24e-13	176.385	4.89e-11	296.385	9.47e-11	416.385	1.76e-10	536.385	1.37e-10	656.385	3.38e-11	776.385	3.54e-12
56.5765	3.24e-13	176.577	4.89e-11	296.577	9.47e-11	416.577	1.76e-10	536.577	1.37e-10	656.577	3.38e-11	776.577	3.54e-12
56.7683	3.24e-13	176.768	4.89e-11	296.768	9.47e-11	416.768	1.76e-10	536.768	1.37e-10	656.768	3.38e-11	776.768	3.54e-12
56.9601	3.24e-13	176.96	4.89e-11	296.96	9.47e-11	416.96	1.76e-10	536.96	1.37e-10	656.96	3.38e-11	776.96	3.54e-12
57.1519	3.24e-13	177.152	4.89e-11	297.152	9.47e-11	417.152	1.76e-10	537.152	1.37e-10	657.152	3.38e-11	777.152	3.54e-12
57.3437	3.24e-13	177.344	4.89e-11	297.344	9.47e-11	417.344	1.76e-10	537.344	1.37e-10	657.344	3.38e-11	777.344	3.54e-12
57.5355	3.24e-13	177.536	4.89e-11	297.536	9.47e-11	417.536	1.76e-10	537.535	1.37e-10	657.535	3.38e-11	777.535	3.54e-12
57.7273	3.24e-13	177.727	4.89e-11	297.727	9.47e-11	417.727	1.76e-10	537.727	1.37e-10	657.727	3.38e-11	777.727	3.54e-12
57.9191	3.24e-13	177.919	4.89e-11	297.919	9.47e-11	417.919	1.76e-10	537.919	1.37e-10	657.919	3.38e-11	777.919	3.54e-12
58.1109	1e-13	178.111	1e-13	298.111	1e-13	418.111	1e-13	538.111	1e-13	658.111	1e-13	778.111	1e-13
58.3026	1e-13	178.303	1e-13	298.303	1e-13	418.303	1e-13	538.303	1e-13	658.303	1e-13	778.303	1e-13
58.4944	1e-13	178.494	1e-13	298.494	1e-13	418.494	1e-13	538.494	1e-13	658.494	1e-13	778.494	1e-13
58.6863	3.38e-13	178.686	5.18e-11	298.686	9.93e-11	418.686	1.82e-10	538.686	1.36e-10	658.686	2.98e-11	778.686	3.27e-12
58.8781	3.38e-13	178.878	5.18e-11	298.878	9.93e-11	418.878	1.82e-10	538.878	1.36e-10	658.878	2.98e-11	778.878	3.27e-12
59.0699	3.38e-13	179.07	5.18e-11	299.07	9.93e-11	419.07	1.82e-10	539.07	1.36e-10	659.07	2.98e-11	779.07	3.27e-12
59.2617	3.38e-13	179.262	5.18e-11	299.262	9.93e-11	419.262	1.82e-10	539.262	1.36e-10	659.262	2.98e-11	779.262	3.27e-12
59.4536	3.38e-13	179.454	5.18e-11	299.454	9.93e-11	419.454	1.82e-10	539.454	1.36e-10	659.454	2.98e-11	779.454	3.27e-12
59.6453	3.38e-13	179.645	5.18e-11	299.645	9.93e-11	419.645	1.82e-10	539.645	1.36e-10	659.645	2.98e-11	779.645	3.27e-12
59.8371	3.38e-13	179.837	5.18e-11	299.837	9.93e-11	419.837	1.82e-10	539.837	1.36e-10	659.837	2.98e-11	779.837	3.27e-12
60.0289	3.38e-13	180.029	5.18e-11	300.029	9.93e-11	420.029	1.82e-10	540.029	1.36e-10	660.029	2.98e-11	780.029	3.27e-12
60.2207	3.38e-13	180.221	5.18e-11	300.221	9.93e-11	420.221	1.82e-10	540.221	1.36e-10	660.221	2.98e-11	780.221	3.27e-12
60.4125	3.38e-13	180.412	5.18e-11	300.413	9.93e-11	420.413	1.82e-10	540.413	1.36e-10	660.413	2.98e-11	780.413	3.27e-12
60.6043	3.38e-13	180.604	5.18e-11	300.604	9.93e-11	420.604	1.82e-10	540.604	1.36e-10	660.604	2.98e-11	780.604	3.27e-12
60.7961	3.38e-13	180.796	5.18e-11	300.796	9.93e-11	420.796	1.82e-10	540.796	1.36e-10	660.796	2.98e-11	780.796	3.27e-12
60.9879	3.38e-13	180.988	5.18e-11	300.988	9.93e-11	420.988	1.82e-10	540.988	1.36e-10	660.988	2.98e-11	780.988	3.27e-12
61.1797	3.38e-13	181.18	5.18e-11	301.18	9.93e-11	421.18	1.82e-10	541.18	1.36e-10	661.18	2.98e-11	781.18	3.27e-12
61.3715	1e-13	181.371	1e-13	301.372	1e-13	421.372	1e-13	541.371	1e-13	661.371	1e-13	781.371	1e-13
61.5633	1e-13	181.563	1e-13	301.563	1e-13	421.563	1e-13	541.563	1e-13	661.563	1e-13	781.563	1e-13
61.7551	1e-13	181.755	1e-13	301.755	1e-13	421.755	1e-13	541.755	1e-13	661.755	1e-13	781.755	1e-13
61.9469	3.73e-13	181.947	5.51e-11	301.947	1.04e-10	421.947	1.84e-10	541.947	1.36e-10	661.947	2.67e-11	781.947	2.94e-12
62.1387	3.73e-13	182.139	5.51e-11	302.139	1.04e-10	422.139	1.84e-10	542.139	1.36e-10	662.139	2.67e-11	782.139	2.94e-12
62.3306	3.73e-13	182.331	5.51e-11	302.331	1.04e-10	422.331	1.84e-10	542.331	1.36e-10	662.331	2.67e-11	782.331	2.94e-12
62.5224	3.73e-13	182.522	5.51e-11	302.522	1.04e-10	422.522	1.84e-10	542.522	1.36e-10	662.522	2.67e-11	782.522	2.94e-12
62.7142	3.73e-13	182.714	5.51e-11	302.714	1.04e-10	422.714	1.84e-10	542.714	1.36e-10	662.714	2.67e-11	782.714	2.94e-12
62.906	3.73e-13	182.906	5.51e-11	302.906	1.04e-10	422.906	1.84e-10	542.906	1.36e-10	662.906	2.67e-11	782.906	2.94e-12
63.0978	3.73e-13	183.098	5.51e-11	303.098	1.04e-10	423.098	1.84e-10	543.098	1.36e-10	663.098	2.67e-11	783.098	2.94e-12
63.2896	3.73e-13	183.29	5.51e-11	303.29	1.04e-10	423.29	1.84e-10	543.29	1.36e-10	663.29	2.67e-11	783.29	2.94e-12
63.4814	3.73e-13	183.481	5.51e-11	303.481	1.04e-10	423.481	1.84e-10	543.481	1.36e-10	663.481	2.67e-11	783.481	2.94e-12
63.6731	3.73e-13	183.673	5.51e-11	303.673	1.04e-10	423.673	1.84e-10	543.673	1.36e-10	663.673	2.67e-11	783.673	2.94e-12
63.865	3.73e-13	183.865	5.51e-11	303.865	1.04e-10	423.865	1.84e-10	543.865	1.36e-10	663.865	2.67e-11	783.865	2.94e-12
64.0568	3.73e-13	184.057	5.51e-11	304.057	1.04e-10	424.057	1.84e-10	544.057	1.36e-10	664.057	2.67e-11	784.057	2.94e-12
64.2486	3.73e-13	184.249	5.51e-11	304.249	1.04e-10	424.249	1.84e-10	544.249	1.36e-10	664.249	2.67e-11	784.249	2.94e-12
64.4404	3.73e-13	184.44	5.51e-11	304.44	1.04e-10	424.44	1.84e-10	544.44	1.36e-10	664.44	2.67e-11	784.44	2.94e-12
64.6322	1e-13	184.632	1e-13	304.632	1e-13	424.632	1e-13	544.632	1e-13	664.632	1e-13	784.632	1e-13
64.824	1e-13	184.824	1e-13	304.824	1e-13	424.824	1e-13	544.824	1e-13	664.824	1e-13	784.824	1e-13
65.0158	1e-13	185.016	1e-13	305.016	1e-13	425.016	1e-13	545.016	1e-13	665.016	1e-13	785.016	1e-13
65.2076	4.35e-13	185.208	5.81e-11	305.208	1.08e-10	425.208	1.85e-10	545.208	1.36e-10	665.208	2.37e-11	785.208	2.65e-12
65.3995	4.35e-13	185.399	5.81e-11	305.399	1.08e-10	425.399	1.85e-10	545.399	1.36e-10	665.399	2.37e-11	785.399	2.65e-12
65.5912	4.35e-13	185.591	5.81e-11	305.591	1.08e-10	425.591	1.85e-10	545.591	1.36e-10	665.591	2.37e-11	785.591	2.65e-12
65.783	4.35e-13	185.783	5.81e-11	305.783	1.08e-10	425.783	1.85e-10	545.783	1.36e-10	665.783	2.37e-11	785.783	2.65e-12
65.9748	4.35e-13	185.975	5.81e-11	305.975	1.08e-10	425.975	1.85e-10	545.975	1.36e-10	665.975	2.37e-11	785.975	2.65e-12
66.1666	4.35e-13	186.167	5.81e-11	306.167	1.08e-10	426.167	1.85e-10	546.167	1.36e-10	666.167	2.37e-11	786.167	2.65e-12
66.3584	4.35e-13	186.358	5.81e-11	306.358	1.08e-10	426.358	1.85e-10	546.358	1.36e-10	666.358	2.37e-11	786.358	2.65e-12
66.5502	4.35e-13	186.55	5.81e-11	306.55	1.08e-10	426.55	1.85e-10	546.55	1.36e-10	666.55	2.37e-11	786.55	2.65e-12
66.742	4.35e-13	186.742	5.81e-11	306.742	1.08e-10	426.742	1.85e-10	546.742	1.36e-10	666.742	2.37e-11	786.742	2.65e-12
66.9338	4.35e-13	186.934	5.81e-11	306.934	1.08e-10	426.934	1.85e-10	546.934	1.36e-10	666.934	2.37e-11	786.934	2.65e-12
67.1256	4.35e-13	187.126	5.81e-11	307.126	1.08e-10	427.126	1.85e-10	547.126	1.36e-10	667.126	2.37e-11	787.126	2.65e-12
67.3174	4.35e-13	187.317	5.81e-11	307.317	1.08e-10	427.317	1.85e-10	547.317	1.36e-10	667.317	2.37e-11	787.317	2.65e-12
67.5092	4.35e-13	187.509	5.81e-11	307.509	1.08e-10	427.509	1.85e-10	547.509	1.36e-10	667.509	2.37e-11	787.509	2.65e-12
67.701	1e-13	187.701	1e-13	307.701	1e-13	427.701	1e-13	547.701	1e-13	667.701	1e-13	787.701	1e-13
67.8928	1e-13	187.893	1e-13	307.893	1e-13	427.893	1e-13	547.893	1e-13	667.893	1e-13	787.893	1e-13
68.0846	1e-13	188.085	1e-13	308.085	1e-13	428.085	1e-13	548.085	1e-13	668.085	1e-13	788.085	1e-13
68.2764	5.45e-13	188.276	6.08e-11	308.276	1.09e-10	428.276	1.87e-10	548.276	1.36e-10	668.276	2.16e-11	788.276	2.47e-12
68.4682	5.45e-13	188.468	6.08e-11	308.468	1.09e-10	428.468	1.87e-10	548.468	1.36e-10	668.468	2.16e-11	788.468	2.47e-12
68.6599	5.45e-13	188.66	6.08e-11	308.66	1.09e-10	428.66	1.87e-10	548.66	1.36e-10	668.66	2.16e-11	788.66	2.47e-12
68.8517	5.45e-13	188.852	6.08e-11	308.852	1.09e-10	428.852	1.87e-10	548.852	1.36e-10	668.852	2.16e-11	788.852	2.47e-12
69.0435	5.45e-13	189.043	6.08e-11	309.043	1.09e-10	429.043	1.87e-10	549.043	1.36e-10	669.043	2.16e-11	789.043	2.47e-12
69.2353	5.45e-13	189.235	6.08e-11	309.235	1.09e-10	429.235	1.87e-10	549.235	1.36e-10	669.235	2.16e-11	789.235	2.47e-12
69.427	5.45e-13	189.427	6.08e-11	309.427	1.09e-10	429.427	1.87e-10	549.427	1.36e-10	669.427	2.16e-11	789.427	2.47e-12
69.6189	5.45e-13	189.619	6.08e-11	309.619	1.09e-10	429.619	1.87e-10	549.619	1.36e-10	669.619	2.16e-11	789.619	2.47e-12
69.8106	5.45e-13	189.811	6.08e-11	309.811	1.09e-10	429.811	1.87e-10	549.811	1.36e-10	669.811	2.16e-11	789.811	2.47e-12
70.0024	5.45e-13	190.002	6.08e-11	310.002	1.09e-10	430.002	1.87e-10	550.002	1.36e-10	670.002	2.16e-11	790.002	2.47e-12
70.1942	5.45e-13	190.194	6.08e-11	310.194	1.09e-10	430.194	1.87e-10	550.194	1.36e-10	670.194	2.16e-11	790.194	2.47e-12
70.386	5.45e-13	190.386	6.08e-11	310.386	1.09e-10	430.386	1.87e-10	550.386	1.36e-10	670.386	2.16e-11	790.386	2.47e-12
70.5778	5.45e-13	190.578	6.08e-11	310.578	1.09e-10	430.578	1.87e-10	550.578	1.36e-10	670.578	2.16e-11	790.578	2.47e-12
70.7696	5.45e-13	190.77	6.08e-11	310.77	1.09e-10	430.77	1.87e-10	550.77	1.36e-10	670.77	2.16e-11	790.77	2.47e-12
70.9613	1e-13	190.961	1e-13	310.961	1e-13	430.961	1e-13	550.961	1e-13	670.961	1e-13	790.961	1e-13
71.1531	1e-13	191.153	1e-13	311.153	1e-13	431.153	1e-13	551.153	1e-13	671.153	1e-13	791.153	1e-13
71.3449	1e-13	191.345	1e-13	311.345	1e-13	431.345	1e-13	551.345	1e-13	671.345	1e-13	791.345	1e-13
71.5367	7.53e-13	191.537	6.43e-11	311.537	1.11e-10	431.537	1.91e-10	551.537	1.36e-10	671.537	2.01e-11	791.537	2.43e-12
71.7285	7.53e-13	191.728	6.43e-11	311.728	1.11e-10	431.728	1.91e-10	551.729	1.36e-10	671.729	2.01e-11	791.729	2.43e-12
71.9203	7.53e-13	191.92	6.43e-11	311.92	1.11e-10	431.92	1.91e-10	551.92	1.36e-10	671.92	2.01e-11	791.92	2.43e-12
72.1121	7.53e-13	192.112	6.43e-11	312.112	1.11e-10	432.112	1.91e-10	552.112	1.36e-10	672.112	2.01e-11	792.112	2.43e-12
72.3039	7.53e-13	192.304	6.43e-11	312.304	1.11e-10	432.304	1.91e-10	552.304	1.36e-10	672.304	2.01e-11	792.304	2.43e-12
72.4957	7.53e-13	192.496	6.43e-11	312.496	1.11e-10	432.496	1.91e-10	552.496	1.36e-10	672.496	2.01e-11	792.496	2.43e-12
72.6874	7.53e-13	192.687	6.43e-11	312.687	1.11e-10	432.687	1.91e-10	552.687	1.36e-10	672.687	2.01e-11	792.687	2.43e-12
72.8792	7.53e-13	192.879	6.43e-11	312.879	1.11e-10	432.879	1.91e-10	552.879	1.36e-10	672.879	2.01e-11	792.879	2.43e-12
73.071	7.53e-13	193.071	6.43e-11	313.071	1.11e-10	433.071	1.91e-10	553.071	1.36e-10	673.071	2.01e-11	793.071	2.43e-12
73.2628	7.53e-13	193.263	6.43e-11	313.263	1.11e-10	433.263	1.91e-10	553.263	1.36e-10	673.263	2.01e-11	793.263	2.43e-12
73.4546	7.53e-13	193.455	6.43e-11	313.455	1.11e-10	433.455	1.91e-10	553.455	1.36e-10	673.455	2.01e-11	793.455	2.43e-12
73.6464	7.53e-13	193.646	6.43e-11	313.646	1.11e-10	433.646	1.91e-10	553.646	1.36e-10	673.646	2.01e-11	793.646	2.43e-12
73.8382	7.53e-13	193.838	6.43e-11	313.838	1.11e-10	433.838	1.91e-10	553.838	1.36e-10	673.838	2.01e-11	793.838	2.43e-12
74.03	7.53e-13	194.03	6.43e-11	314.03	1.11e-10	434.03	1.91e-10	554.03	1.36e-10	674.03	2.01e-11	794.03	2.43e-12
74.2218	7.53e-13	194.222	6.43e-11	314.222	1.11e-10	434.222	1.91e-10	554.222	1.36e-10	674.222	2.01e-11	794.222	2.43e-12
74.4136	1e-13	194.414	1e-13	314.414	1e-13	434.414	1e-13	554.414	1e-13	674.414	1e-13	794.414	1e-13
74.6054	1e-13	194.605	1e-13	314.605	1e-13	434.605	1e-13	554.605	1e-13	674.605	1e-13	794.605	1e-13
74.7971	1e-13	194.797	1e-13	314.797	1e-13	434.797	1e-13	554.797	1e-13	674.797	1e-13	794.797	1e-13
74.989	1.18e-12	194.989	6.73e-11	314.989	1.13e-10	434.989	1.98e-10	554.989	1.35e-10	674.989	1.86e-11	794.989	2.39e-12
75.1807	1.18e-12	195.181	6.73e-11	315.181	1.13e-10	435.181	1.98e-10	555.181	1.35e-10	675.181	1.86e-11	795.181	2.39e-12
75.3725	1.18e-12	195.373	6.73e-11	315.373	1.13e-10	435.373	1.98e-10	555.372	1.35e-10	675.372	1.86e-11	795.372	2.39e-12
75.5643	1.18e-12	195.564	6.73e-11	315.564	1.13e-10	435.564	1.98e-10	555.564	1.35e-10	675.564	1.86e-11	795.564	2.39e-12
75.7561	1.18e-12	195.756	6.73e-11	315.756	1.13e-10	435.756	1.98e-10	555.756	1.35e-10	675.756	1.86e-11	795.756	2.39e-12
75.9479	1.18e-12	195.948	6.73e-11	315.948	1.13e-10	435.948	1.98e-10	555.948	1.35e-10	675.948	1.86e-11	795.948	2.39e-12
76.1397	1.18e-12	196.14	6.73e-11	316.14	1.13e-10	436.14	1.98e-10	556.14	1.35e-10	676.14	1.86e-11	796.14	2.39e-12
76.3315	1.18e-12	196.332	6.73e-11	316.332	1.13e-10	436.332	1.98e-10	556.332	1.35e-10	676.332	1.86e-11	796.332	2.39e-12
76.5233	1.18e-12	196.523	6.73e-11	316.523	1.13e-10	436.523	1.98e-10	556.523	1.35e-10	676.523	1.86e-11	796.523	2.39e-12
76.715	1.18e-12	196.715	6.73e-11	316.715	1.13e-10	436.715	1.98e-10	556.715	1.35e-10	676.715	1.86e-11	796.715	2.39e-12
76.9069	1.18e-12	196.907	6.73e-11	316.907	1.13e-10	436.907	1.98e-10	556.907	1.35e-10	676.907	1.86e-11	796.907	2.39e-12
77.0986	1.18e-12	197.099	6.73e-11	317.099	1.13e-10	437.099	1.98e-10	557.099	1.35e-10	677.099	1.86e-11	797.099	2.39e-12
77.2905	1.18e-12	197.291	6.73e-11	317.291	1.13e-10	437.291	1.98e-10	557.29	1.35e-10	677.29	1.86e-11	797.29	2.39e-12
77.4822	1.18e-12	197.482	6.73e-11	317.482	1.13e-10	437.482	1.98e-10	557.482	1.35e-10	677.482	1.86e-11	797.482	2.39e-12
77.674	1e-13	197.674	1e-13	317.674	1e-13	437.674	1e-13	557.674	1e-13	677.674	1e-13	797.674	1e-13
77.8658	1e-13	197.866	1e-13	317.866	1e-13	437.866	1e-13	557.866	1e-13	677.866	1e-13	797.866	1e-13
78.0576	1e-13	198.058	1e-13	318.058	1e-13	438.058	1e-13	558.058	1e-13	678.058	1e-13	798.058	1e-13
78.2494	2.01e-12	198.249	6.99e-11	318.249	1.17e-10	438.249	2.01e-10	558.249	1.35e-10	678.249	1.68e-11	798.249	2.37e-12
78.4412	2.01e-12	198.441	6.99e-11	318.441	1.17e-10	438.441	2.01e-10	558.441	1.35e-10	678.441	1.68e-11	798.441	2.37e-12
78.633	2.01e-12	198.633	6.99e-11	318.633	1.17e-10	438.633	2.01e-10	558.633	1.35e-10	678.633	1.68e-11	798.633	2.37e-12
78.8248	2.01e-12	198.825	6.99e-11	318.825	1.17e-10	438.825	2.01e-10	558.825	1.35e-10	678.825	1.68e-11	798.825	2.37e-12
79.0165	2.01e-12	199.017	6.99e-11	319.017	1.17e-10	439.017	2.01e-10	559.016	1.35e-10	679.016	1.68e-11	799.016	2.37e-12
79.2083	2.01e-12	199.208	6.99e-11	319.208	1.17e-10	439.208	2.01e-10	559.208	1.35e-10	679.208	1.68e-11	799.208	2.37e-12
79.4001	2.01e-12	199.4	6.99e-11	319.4	1.17e-10	439.4	2.01e-10	559.4	1.35e-10	679.4	1.68e-11	799.4	2.37e-12
79.5919	2.01e-12	199.592	6.99e-11	319.592	1.17e-10	439.592	2.01e-10	559.592	1.35e-10	679.592	1.68e-11	799.592	2.37e-12
79.7837	2.01e-12	199.784	6.99e-11	319.784	1.17e-10	439.784	2.01e-10	559.784	1.35e-10	679.784	1.68e-11	799.784	2.37e-12
79.9755	2.01e-12	199.976	6.99e-11	319.976	1.17e-10	439.976	2.01e-10	559.976	1.35e-10	679.976	1.68e-11	799.976	2.37e-12
80.1673	2.01e-12	200.167	6.99e-11	320.167	1.17e-10	440.167	2.01e-10	560.167	1.35e-10	680.167	1.68e-11	800.167	2.37e-12
80.3591	2.01e-12	200.359	6.99e-11	320.359	1.17e-10	440.359	2.01e-10	560.359	1.35e-10	680.359	1.68e-11	800.359	2.37e-12
80.5509	2.01e-12	200.551	6.99e-11	320.551	1.17e-10	440.551	2.01e-10	560.551	1.35e-10	680.551	1.68e-11	800.551	2.37e-12
80.7427	2.01e-12	200.743	6.99e-11	320.743	1.17e-10	440.743	2.01e-10	560.743	1.35e-10	680.743	1.68e-11	800.743	2.37e-12
80.9345	1e-13	200.935	1e-13	320.935	1e-13	440.935	1e-13	560.934	1e-13	680.934	1e-13	800.934	1e-13
81.1263	1e-13	201.126	1e-13	321.126	1e-13	441.126	1e-13	561.126	1e-13	681.126	1e-13	801.126	1e-13
81.3182	1e-13	201.318	1e-13	321.318	1e-13	441.318	1e-13	561.318	1e-13	681.318	1e-13	801.318	1e-13
81.51	3.27e-12	201.51	7.26e-11	321.51	1.21e-10	441.51	1.95e-10	561.51	1.33e-10	681.51	1.52e-11	801.51	2.4e-12
81.7018	3.27e-12	201.702	7.26e-11	321.702	1.21e-10	441.702	1.95e-10	561.702	1.33e-10	681.702	1.52e-11	801.702	2.4e-12
81.8936	3.27e-12	201.894	7.26e-11	321.894	1.21e-10	441.894	1.95e-10	561.894	1.33e-10	681.894	1.52e-11	801.894	2.4e-12
82.0854	3.27e-12	202.085	7.26e-11	322.085	1.21e-10	442.085	1.95e-10	562.085	1.33e-10	682.085	1.52e-11	802.085	2.4e-12
82.2772	3.27e-12	202.277	7.26e-11	322.277	1.21e-10	442.277	1.95e-10	562.277	1.33e-10	682.277	1.52e-11	802.277	2.4e-12
82.469	3.27e-12	202.469	7.26e-11	322.469	1.21e-10	442.469	1.95e-10	562.469	1.33e-10	682.469	1.52e-11	802.469	2.4e-12
82.6608	3.27e-12	202.661	7.26e-11	322.661	1.21e-10	442.661	1.95e-10	562.661	1.33e-10	682.661	1.52e-11	802.661	2.4e-12
82.8526	3.27e-12	202.853	7.26e-11	322.853	1.21e-10	442.853	1.95e-10	562.853	1.33e-10	682.853	1.52e-11	802.853	2.4e-12
83.0444	3.27e-12	203.044	7.26e-11	323.044	1.21e-10	443.044	1.95e-10	563.044	1.33e-10	683.044	1.52e-11	803.044	2.4e-12
83.2363	3.27e-12	203.236	7.26e-11	323.236	1.21e-10	443.236	1.95e-10	563.236	1.33e-10	683.236	1.52e-11	803.236	2.4e-12
83.4281	3.27e-12	203.428	7.26e-11	323.428	1.21e-10	443.428	1.95e-10	563.428	1.33e-10	683.428	1.52e-11	803.428	2.4e-12
83.6199	3.27e-12	203.62	7.26e-11	323.62	1.21e-10	443.62	1.95e-10	563.62	1.33e-10	683.62	1.52e-11	803.62	2.4e-12
83.8117	3.27e-12	203.812	7.26e-11	323.812	1.21e-10	443.812	1.95e-10	563.812	1.33e-10	683.812	1.52e-11	803.812	2.4e-12
84.0035	3.27e-12	204.004	7.26e-11	324.003	1.21e-10	444.003	1.95e-10	564.004	1.33e-10	684.004	1.52e-11	804.004	2.4e-12
84.1953	1e-13	204.195	1e-13	324.195	1e-13	444.195	1e-13	564.195	1e-13	684.195	1e-13	804.195	1e-13
84.3871	1e-13	204.387	1e-13	324.387	1e-13	444.387	1e-13	564.387	1e-13	684.387	1e-13	804.387	1e-13
84.5789	1e-13	204.579	1e-13	324.579	1e-13	444.579	1e-13	564.579	1e-13	684.579	1e-13	804.579	1e-13
84.7707	4.72e-12	204.771	7.36e-11	324.771	1.24e-10	444.771	1.96e-10	564.771	1.32e-10	684.771	1.36e-11	804.771	2.35e-12
84.9625	4.72e-12	204.963	7.36e-11	324.962	1.24e-10	444.962	1.96e-10	564.962	1.32e-10	684.962	1.36e-11	804.962	2.35e-12
85.1543	4.72e-12	205.154	7.36e-11	325.154	1.24e-10	445.154	1.96e-10	565.154	1.32e-10	685.154	1.36e-11	805.154	2.35e-12
85.3461	4.72e-12	205.346	7.36e-11	325.346	1.24e-10	445.346	1.96e-10	565.346	1.32e-10	685.346	1.36e-11	805.346	2.35e-12
85.5378	4.72e-12	205.538	7.36e-11	325.538	1.24e-10	445.538	1.96e-10	565.538	1.32e-10	685.538	1.36e-11	805.538	2.35e-12
85.7297	4.72e-12	205.73	7.36e-11	325.73	1.24e-10	445.73	1.96e-10	565.73	1.32e-10	685.73	1.36e-11	805.73	2.35e-12
85.9215	4.72e-12	205.922	7.36e-11	325.921	1.24e-10	445.921	1.96e-10	565.922	1.32e-10	685.922	1.36e-11	805.922	2.35e-12
86.1132	4.72e-12	206.113	7.36e-11	326.113	1.24e-10	446.113	1.96e-10	566.113	1.32e-10	686.113	1.36e-11	806.113	2.35e-12
86.305	4.72e-12	206.305	7.36e-11	326.305	1.24e-10	446.305	1.96e-10	566.305	1.32e-10	686.305	1.36e-11	806.305	2.35e-12
86.4968	4.72e-12	206.497	7.36e-11	326.497	1.24e-10	446.497	1.96e-10	566.497	1.32e-10	686.497	1.36e-11	806.497	2.35e-12
86.6886	4.72e-12	206.689	7.36e-11	326.689	1.24e-10	446.689	1.96e-10	566.689	1.32e-10	686.689	1.36e-11	806.689	2.35e-12
86.8804	4.72e-12	206.88	7.36e-11	326.88	1.24e-10	446.88	1.96e-10	566.88	1.32e-10	686.88	1.36e-11	806.88	2.35e-12
87.0722	4.72e-12	207.072	7.36e-11	327.072	1.24e-10	447.072	1.96e-10	567.072	1.32e-10	687.072	1.36e-11	807.072	2.35e-12
87.2639	4.72e-12	207.264	7.36e-11	327.264	1.24e-10	447.264	1.96e-10	567.264	1.32e-10	687.264	1.36e-11	807.264	2.35e-12
87.4558	1e-13	207.456	1e-13	327.456	1e-13	447.456	1e-13	567.456	1e-13	687.456	1e-13	807.456	1e-13
87.6476	1e-13	207.648	1e-13	327.648	1e-13	447.648	1e-13	567.648	1e-13	687.648	1e-13	807.648	1e-13
87.8394	1e-13	207.839	1e-13	327.839	1e-13	447.839	1e-13	567.839	1e-13	687.839	1e-13	807.839	1e-13
88.0312	6.26e-12	208.031	7.46e-11	328.031	1.26e-10	448.031	1.94e-10	568.031	1.32e-10	688.031	1.24e-11	808.031	2.19e-12
88.2231	6.26e-12	208.223	7.46e-11	328.223	1.26e-10	448.223	1.94e-10	568.223	1.32e-10	688.223	1.24e-11	808.223	2.19e-12
88.4148	6.26e-12	208.415	7.46e-11	328.415	1.26e-10	448.415	1.94e-10	568.415	1.32e-10	688.415	1.24e-11	808.415	2.19e-12
88.6066	6.26e-12	208.607	7.46e-11	328.607	1.26e-10	448.607	1.94e-10	568.607	1.32e-10	688.607	1.24e-11	808.607	2.19e-12
88.7984	6.26e-12	208.798	7.46e-11	328.798	1.26e-10	448.798	1.94e-10	568.798	1.32e-10	688.798	1.24e-11	808.798	2.19e-12
88.9902	6.26e-12	208.99	7.46e-11	328.99	1.26e-10	448.99	1.94e-10	568.99	1.32e-10	688.99	1.24e-11	808.99	2.19e-12
89.182	6.26e-12	209.182	7.46e-11	329.182	1.26e-10	449.182	1.94e-10	569.182	1.32e-10	689.182	1.24e-11	809.182	2.19e-12
89.3738	6.26e-12	209.374	7.46e-11	329.374	1.26e-10	449.374	1.94e-10	569.374	1.32e-10	689.374	1.24e-11	809.374	2.19e-12
89.5656	6.26e-12	209.566	7.46e-11	329.566	1.26e-10	449.566	1.94e-10	569.566	1.32e-10	689.566	1.24e-11	809.566	2.19e-12
89.7574	6.26e-12	209.757	7.46e-11	329.757	1.26e-10	449.757	1.94e-10	569.757	1.32e-10	689.757	1.24e-11	809.757	2.19e-12
89.9491	6.26e-12	209.949	7.46e-11	329.949	1.26e-10	449.949	1.94e-10	569.949	1.32e-10	689.949	1.24e-11	809.949	2.19e-12
90.141	6.26e-12	210.141	7.46e-11	330.141	1.26e-10	450.141	1.94e-10	570.141	1.32e-10	690.141	1.24e-11	810.141	2.19e-12
90.3327	6.26e-12	210.333	7.46e-11	330.333	1.26e-10	450.333	1.94e-10	570.333	1.32e-10	690.333	1.24e-11	810.333	2.19e-12
90.5245	6.26e-12	210.524	7.46e-11	330.524	1.26e-10	450.524	1.94e-10	570.524	1.32e-10	690.524	1.24e-11	810.524	2.19e-12
90.7163	1e-13	210.716	1e-13	330.716	1e-13	450.716	1e-13	570.716	1e-13	690.716	1e-13	810.716	1e-13
90.9081	1e-13	210.908	1e-13	330.908	1e-13	450.908	1e-13	570.908	1e-13	690.908	1e-13	810.908	1e-13
91.0999	1e-13	211.1	1e-13	331.1	1e-13	451.1	1e-13	571.1	1e-13	691.1	1e-13	811.1	1e-13
91.2917	8.05e-12	211.292	7.51e-11	331.292	1.28e-10	451.292	1.87e-10	571.292	1.31e-10	691.292	1.14e-11	811.292	2.07e-12
91.4835	8.05e-12	211.483	7.51e-11	331.483	1.28e-10	451.483	1.87e-10	571.484	1.31e-10	691.484	1.14e-11	811.484	2.07e-12
91.6753	8.05e-12	211.675	7.51e-11	331.675	1.28e-10	451.675	1.87e-10	571.675	1.31e-10	691.675	1.14e-11	811.675	2.07e-12
91.8671	8.05e-12	211.867	7.51e-11	331.867	1.28e-10	451.867	1.87e-10	571.867	1.31e-10	691.867	1.14e-11	811.867	2.07e-12
92.0589	8.05e-12	212.059	7.51e-11	332.059	1.28e-10	452.059	1.87e-10	572.059	1.31e-10	692.059	1.14e-11	812.059	2.07e-12
92.2507	8.05e-12	212.251	7.51e-11	332.251	1.28e-10	452.251	1.87e-10	572.251	1.31e-10	692.251	1.14e-11	812.251	2.07e-12
92.4425	8.05e-12	212.442	7.51e-11	332.442	1.28e-10	452.442	1.87e-10	572.442	1.31e-10	692.442	1.14e-11	812.442	2.07e-12
92.6342	8.05e-12	212.634	7.51e-11	332.634	1.28e-10	452.634	1.87e-10	572.634	1.31e-10	692.634	1.14e-11	812.634	2.07e-12
92.826	8.05e-12	212.826	7.51e-11	332.826	1.28e-10	452.826	1.87e-10	572.826	1.31e-10	692.826	1.14e-11	812.826	2.07e-12
93.0178	8.05e-12	213.018	7.51e-11	333.018	1.28e-10	453.018	1.87e-10	573.018	1.31e-10	693.018	1.14e-11	813.018	2.07e-12
93.2096	8.05e-12	213.21	7.51e-11	333.21	1.28e-10	453.21	1.87e-10	573.21	1.31e-10	693.21	1.14e-11	813.21	2.07e-12
93.4014	8.05e-12	213.401	7.51e-11	333.401	1.28e-10	453.401	1.87e-10	573.401	1.31e-10	693.401	1.14e-11	813.401	2.07e-12
93.5932	8.05e-12	213.593	7.51e-11	333.593	1.28e-10	453.593	1.87e-10	573.593	1.31e-10	693.593	1.14e-11	813.593	2.07e-12
93.785	1e-13	213.785	1e-13	333.785	1e-13	453.785	1e-13	573.785	1e-13	693.785	1e-13	813.785	1e-13
93.9768	1e-13	213.977	1e-13	333.977	1e-13	453.977	1e-13	573.977	1e-13	693.977	1e-13	813.977	1e-13
94.1686	1e-13	214.169	1e-13	334.169	1e-13	454.169	1e-13	574.169	1e-13	694.169	1e-13	814.169	1e-13
94.3604	9.06e-12	214.36	7.73e-11	334.36	1.28e-10	454.36	1.98e-10	574.36	1.35e-10	694.36	1.12e-11	814.36	1.63e-12
94.5522	9.06e-12	214.552	7.73e-11	334.552	1.28e-10	454.552	1.98e-10	574.552	1.35e-10	694.552	1.12e-11	814.552	1.63e-12
94.744	9.06e-12	214.744	7.73e-11	334.744	1.28e-10	454.744	1.98e-10	574.744	1.35e-10	694.744	1.12e-11	814.744	1.63e-12
94.9357	9.06e-12	214.936	7.73e-11	334.936	1.28e-10	454.936	1.98e-10	574.936	1.35e-10	694.936	1.12e-11	814.936	1.63e-12
95.1276	9.06e-12	215.128	7.73e-11	335.128	1.28e-10	455.128	1.98e-10	575.128	1.35e-10	695.128	1.12e-11	815.128	1.63e-12
95.3193	9.06e-12	215.319	7.73e-11	335.319	1.28e-10	455.319	1.98e-10	575.319	1.35e-10	695.319	1.12e-11	815.319	1.63e-12
95.5111	9.06e-12	215.511	7.73e-11	335.511	1.28e-10	455.511	1.98e-10	575.511	1.35e-10	695.511	1.12e-11	815.511	1.63e-12
95.7029	9.06e-12	215.703	7.73e-11	335.703	1.28e-10	455.703	1.98e-10	575.703	1.35e-10	695.703	1.12e-11	815.703	1.63e-12
95.8947	9.06e-12	215.895	7.73e-11	335.895	1.28e-10	455.895	1.98e-10	575.895	1.35e-10	695.895	1.12e-11	815.895	1.63e-12
96.0865	9.06e-12	216.087	7.73e-11	336.087	1.28e-10	456.087	1.98e-10	576.087	1.35e-10	696.087	1.12e-11	816.087	1.63e-12
96.2783	9.06e-12	216.278	7.73e-11	336.278	1.28e-10	456.278	1.98e-10	576.278	1.35e-10	696.278	1.12e-11	816.278	1.63e-12
96.4701	9.06e-12	216.47	7.73e-11	336.47	1.28e-10	456.47	1.98e-10	576.47	1.35e-10	696.47	1.12e-11	816.47	1.63e-12
96.6619	9.06e-12	216.662	7.73e-11	336.662	1.28e-10	456.662	1.98e-10	576.662	1.35e-10	696.662	1.12e-11	816.662	1.63e-12
96.8536	9.06e-12	216.854	7.73e-11	336.854	1.28e-10	456.854	1.98e-10	576.854	1.35e-10	696.854	1.12e-11	816.854	1.63e-12
97.0454	9.06e-12	217.045	7.73e-11	337.045	1.28e-10	457.045	1.98e-10	577.045	1.35e-10	697.045	1.12e-11	817.045	1.63e-12
97.2372	1e-13	217.237	1e-13	337.237	1e-13	457.237	1e-13	577.237	1e-13	697.237	1e-13	817.237	1e-13
97.429	1e-13	217.429	1e-13	337.429	1e-13	457.429	1e-13	577.429	1e-13	697.429	1e-13	817.429	1e-13
97.6208	1e-13	217.621	1e-13	337.621	1e-13	457.621	1e-13	577.621	1e-13	697.621	1e-13	817.621	1e-13
97.8126	9.15e-12	217.813	7.81e-11	337.813	1.29e-10	457.813	2e-10	577.813	1.37e-10	697.813	1.14e-11	817.813	1.65e-12
98.0043	9.15e-12	218.004	7.81e-11	338.004	1.29e-10	458.004	2e-10	578.004	1.37e-10	698.004	1.14e-11	818.004	1.65e-12
98.1961	9.15e-12	218.196	7.81e-11	338.196	1.29e-10	458.196	2e-10	578.196	1.37e-10	698.196	1.14e-11	818.196	1.65e-12
98.3879	9.15e-12	218.388	7.81e-11	338.388	1.29e-10	458.388	2e-10	578.388	1.37e-10	698.388	1.14e-11	818.388	1.65e-12
98.5797	9.15e-12	218.58	7.81e-11	338.58	1.29e-10	458.58	2e-10	578.58	1.37e-10	698.58	1.14e-11	818.58	1.65e-12
98.7715	9.15e-12	218.772	7.81e-11	338.772	1.29e-10	458.772	2e-10	578.771	1.37e-10	698.771	1.14e-11	818.771	1.65e-12
98.9634	9.15e-12	218.963	7.81e-11	338.963	1.29e-10	458.963	2e-10	578.963	1.37e-10	698.963	1.14e-11	818.963	1.65e-12
99.1551	9.15e-12	219.155	7.81e-11	339.155	1.29e-10	459.155	2e-10	579.155	1.37e-10	699.155	1.14e-11	819.155	1.65e-12
99.347	9.15e-12	219.347	7.81e-11	339.347	1.29e-10	459.347	2e-10	579.347	1.37e-10	699.347	1.14e-11	819.347	1.65e-12
99.5387	9.15e-12	219.539	7.81e-11	339.539	1.29e-10	459.539	2e-10	579.539	1.37e-10	699.539	1.14e-11	819.539	1.65e-12
99.7305	9.15e-12	219.731	7.81e-11	339.731	1.29e-10	459.731	2e-10	579.731	1.37e-10	699.731	1.14e-11	819.731	1.65e-12
99.9223	9.15e-12	219.922	7.81e-11	339.922	1.29e-10	459.922	2e-10	579.922	1.37e-10	699.922	1.14e-11	819.922	1.65e-12
100.114	9.15e-12	220.114	7.81e-11	340.114	1.29e-10	460.114	2e-10	580.114	1.37e-10	700.114	1.14e-11	820.114	1.65e-12
100.306	9.15e-12	220.306	7.81e-11	340.306	1.29e-10	460.306	2e-10	580.306	1.37e-10	700.306	1.14e-11	820.306	1.65e-12

## Sheet: e
pulse	3.5V	4V	6.5V	7.5V	8V	12V	12.5V
	A	A	A	A	A	A	A
1	2.06e-12	1.77e-12	1.94e-12	1.25e-12	1.15e-12	1.59e-12	1.58e-12
2	4.78e-13	2.92e-13	2.81e-13	1.41e-13	1.72e-10	1.81e-10	7.93e-11
3	4.68e-13	2.28e-13	1.82e-13	1.39e-13	1.61e-10	1.63e-10	5.41e-11
4	4.45e-13	2.23e-13	1.24e-13	7.98e-12	1.55e-10	1.39e-10	4.07e-11
5	4.37e-13	2.29e-13	8.76e-14	1.81e-11	1.51e-10	1.21e-10	2.77e-11
6	4.17e-13	2.59e-13	7.13e-13	3.17e-11	1.47e-10	1.03e-10	2.04e-11
7	3.93e-13	7.86e-13	3.67e-12	4.96e-11	1.45e-10	8.98e-11	1.53e-11
8	3.77e-13	2.49e-12	9.72e-12	7.01e-11	1.44e-10	8.05e-11	1.22e-11
9	3.64e-13	4.53e-12	1.77e-11	9.12e-11	1.43e-10	7.21e-11	9.67e-12
10	3.44e-13	7.46e-12	2.84e-11	1.1e-10	1.43e-10	6.45e-11	7.87e-12
11	3.31e-13	1.17e-11	3.93e-11	1.26e-10	1.42e-10	5.73e-11	6.5e-12
12	3.38e-13	1.67e-11	5.08e-11	1.42e-10	1.42e-10	5.19e-11	5.69e-12
13	3.36e-13	2.22e-11	6.15e-11	1.57e-10	1.42e-10	4.9e-11	5.31e-12
14	3.38e-13	2.87e-11	7.11e-11	1.6e-10	1.41e-10	4.63e-11	4.9e-12
15	3.3e-13	3.48e-11	7.76e-11	1.65e-10	1.39e-10	4.35e-11	4.6e-12
16	3.33e-13	4.02e-11	8.37e-11	1.73e-10	1.38e-10	4.12e-11	4.34e-12
17	3.29e-13	4.51e-11	8.98e-11	1.76e-10	1.37e-10	3.82e-11	4e-12
18	3.24e-13	4.89e-11	9.47e-11	1.76e-10	1.37e-10	3.38e-11	3.54e-12
19	3.38e-13	5.18e-11	9.93e-11	1.82e-10	1.36e-10	2.98e-11	3.27e-12
20	3.73e-13	5.51e-11	1.04e-10	1.84e-10	1.36e-10	2.67e-11	2.94e-12
21	4.35e-13	5.81e-11	1.08e-10	1.85e-10	1.36e-10	2.37e-11	2.65e-12
22	5.45e-13	6.08e-11	1.09e-10	1.87e-10	1.36e-10	2.16e-11	2.47e-12
23	7.53e-13	6.43e-11	1.11e-10	1.91e-10	1.36e-10	2.01e-11	2.43e-12
24	1.18e-12	6.73e-11	1.13e-10	1.98e-10	1.35e-10	1.86e-11	2.39e-12
25	2.01e-12	6.99e-11	1.17e-10	2.01e-10	1.35e-10	1.68e-11	2.37e-12
26	3.27e-12	7.26e-11	1.21e-10	1.95e-10	1.33e-10	1.52e-11	2.4e-12
27	4.72e-12	7.36e-11	1.24e-10	1.96e-10	1.32e-10	1.36e-11	2.35e-12
28	6.26e-12	7.46e-11	1.26e-10	1.94e-10	1.32e-10	1.24e-11	2.19e-12
29	8.05e-12	7.51e-11	1.28e-10	1.87e-10	1.31e-10	1.14e-11	2.07e-12
30	9.06e-12	7.73e-11	1.28e-10	1.98e-10	1.35e-10	1.12e-11	1.63e-12

## Sheet: f
time1	5V0.2ms	time2	5V0.7ms	time3	5V1.2ms	time4	10V0.2ms	time5	10V0.7ms	time6	10V1.2ms
s	A	s	A	s	A	s	A	s	A	s	A
2.10557	3.3e-12	122.106	1.62e-12	242.106	1.47e-12	362.106	3.28e-12	482.106	1.89e-12	602.106	1.56e-12
2.1675	3.3e-12	122.168	1.62e-12	242.167	1.47e-12	362.168	3.28e-12	482.168	1.89e-12	602.168	1.56e-12
2.2295	3.3e-12	122.23	1.62e-12	242.23	1.47e-12	362.229	3.28e-12	482.229	1.89e-12	602.23	1.56e-12
2.2915	3.3e-12	122.291	1.62e-12	242.292	1.47e-12	362.291	3.28e-12	482.291	1.89e-12	602.292	1.56e-12
2.3535	3.3e-12	122.353	1.62e-12	242.353	1.47e-12	362.353	3.28e-12	482.353	1.89e-12	602.354	1.56e-12
2.41557	3.3e-12	122.416	1.62e-12	242.416	1.47e-12	362.416	3.28e-12	482.416	1.89e-12	602.416	1.56e-12
2.47757	3.3e-12	122.478	1.62e-12	242.478	1.47e-12	362.478	3.28e-12	482.478	1.89e-12	602.478	1.56e-12
2.53957	3.3e-12	122.54	1.62e-12	242.54	1.47e-12	362.54	3.28e-12	482.54	1.89e-12	602.54	1.56e-12
2.60157	3.3e-12	122.602	1.62e-12	242.602	1.47e-12	362.602	3.28e-12	482.602	1.89e-12	602.602	1.56e-12
2.6635	3.3e-12	122.663	1.62e-12	242.663	1.47e-12	362.663	3.28e-12	482.663	1.89e-12	602.663	1.56e-12
2.83314	3.3e-12	122.833	1.62e-12	242.833	1.47e-12	362.833	3.28e-12	482.833	1.89e-12	602.833	1.56e-12
2.91071	3.3e-12	122.911	1.62e-12	242.911	1.47e-12	362.911	3.28e-12	482.911	1.89e-12	602.911	1.56e-12
2.972	3.3e-12	122.972	1.62e-12	242.972	1.47e-12	362.972	3.28e-12	482.972	1.89e-12	602.972	1.56e-12
3.034	1e-13	123.034	1e-13	243.034	1e-13	363.034	1e-13	483.034	1e-13	603.034	1e-13
3.096	1e-13	123.096	1e-13	243.096	1e-13	363.096	1e-13	483.096	1e-13	603.096	1e-13
3.15807	1e-13	123.158	1e-13	243.158	1e-13	363.158	1e-13	483.158	1e-13	603.158	1e-13
3.22007	1.05e-12	123.22	1.11e-12	243.22	1e-12	363.22	1.01e-12	483.22	1.42e-10	603.22	8.63e-10
3.28207	1.05e-12	123.282	1.11e-12	243.282	1e-12	363.282	1.01e-12	483.282	1.42e-10	603.282	8.63e-10
3.34414	1.05e-12	123.344	1.11e-12	243.344	1e-12	363.344	1.01e-12	483.344	1.42e-10	603.344	8.63e-10
3.40614	1.05e-12	123.406	1.11e-12	243.406	1e-12	363.406	1.01e-12	483.406	1.42e-10	603.406	8.63e-10
3.46814	1.05e-12	123.468	1.11e-12	243.468	1e-12	363.468	1.01e-12	483.468	1.42e-10	603.468	8.63e-10
3.53014	1.05e-12	123.53	1.11e-12	243.53	1e-12	363.53	1.01e-12	483.53	1.42e-10	603.53	8.63e-10
3.59214	1.05e-12	123.592	1.11e-12	243.592	1e-12	363.592	1.01e-12	483.592	1.42e-10	603.592	8.63e-10
3.65407	1.05e-12	123.654	1.11e-12	243.654	1e-12	363.654	1.01e-12	483.654	1.42e-10	603.654	8.63e-10
3.71607	1.05e-12	123.716	1.11e-12	243.716	1e-12	363.716	1.01e-12	483.716	1.42e-10	603.716	8.63e-10
3.77807	1.05e-12	123.778	1.11e-12	243.778	1e-12	363.778	1.01e-12	483.778	1.42e-10	603.778	8.63e-10
3.84007	1.05e-12	123.84	1.11e-12	243.84	1e-12	363.84	1.01e-12	483.84	1.42e-10	603.84	8.63e-10
3.90207	1.05e-12	123.902	1.11e-12	243.902	1e-12	363.902	1.01e-12	483.902	1.42e-10	603.902	8.63e-10
3.96407	1.05e-12	123.964	1.11e-12	243.964	1e-12	363.964	1.01e-12	483.964	1.42e-10	603.964	8.63e-10
4.02607	1.05e-12	124.026	1.11e-12	244.026	1e-12	364.026	1.01e-12	484.026	1.42e-10	604.026	8.63e-10
4.08807	1.05e-12	124.088	1.11e-12	244.088	1e-12	364.088	1.01e-12	484.088	1.42e-10	604.088	8.63e-10
4.15014	1.05e-12	124.15	1.11e-12	244.15	1e-12	364.15	1.01e-12	484.15	1.42e-10	604.15	8.63e-10
4.21214	1.05e-12	124.212	1.11e-12	244.212	1e-12	364.212	1.01e-12	484.212	1.42e-10	604.212	8.63e-10
4.27407	1.05e-12	124.274	1.11e-12	244.274	1e-12	364.274	1.01e-12	484.274	1.42e-10	604.274	8.63e-10
4.33614	1.05e-12	124.336	1.11e-12	244.336	1e-12	364.336	1.01e-12	484.336	1.42e-10	604.336	8.63e-10
4.39814	1.05e-12	124.398	1.11e-12	244.398	1e-12	364.398	1.01e-12	484.398	1.42e-10	604.398	8.63e-10
4.46014	1.05e-12	124.46	1.11e-12	244.46	1e-12	364.46	1.01e-12	484.46	1.42e-10	604.46	8.63e-10
4.52207	1.05e-12	124.522	1.11e-12	244.522	1e-12	364.522	1.01e-12	484.522	1.42e-10	604.522	8.63e-10
4.58407	1.05e-12	124.584	1.11e-12	244.584	1e-12	364.584	1.01e-12	484.584	1.42e-10	604.584	8.63e-10
4.64607	1.05e-12	124.646	1.11e-12	244.646	1e-12	364.646	1.01e-12	484.646	1.42e-10	604.646	8.63e-10
4.70807	1.05e-12	124.708	1.11e-12	244.708	1e-12	364.708	1.01e-12	484.708	1.42e-10	604.708	8.63e-10
4.77007	1.05e-12	124.77	1.11e-12	244.77	1e-12	364.77	1.01e-12	484.77	1.42e-10	604.77	8.63e-10
4.83207	1.05e-12	124.832	1.11e-12	244.832	1e-12	364.832	1.01e-12	484.832	1.42e-10	604.832	8.63e-10
4.89407	1.05e-12	124.894	1.11e-12	244.894	1e-12	364.894	1.01e-12	484.894	1.42e-10	604.894	8.63e-10
4.95607	1.05e-12	124.956	1.11e-12	244.956	1e-12	364.956	1.01e-12	484.956	1.42e-10	604.956	8.63e-10
5.01736	1.05e-12	125.017	1.11e-12	245.017	1e-12	365.017	1.01e-12	485.017	1.42e-10	605.017	8.63e-10
5.07936	1.05e-12	125.079	1.11e-12	245.079	1e-12	365.079	1.01e-12	485.079	1.42e-10	605.079	8.63e-10
5.14071	1.05e-12	125.141	1.11e-12	245.141	1e-12	365.141	1.01e-12	485.141	1.42e-10	605.141	8.63e-10
5.20271	1.05e-12	125.203	1.11e-12	245.203	1e-12	365.203	1.01e-12	485.203	1.42e-10	605.203	8.63e-10
5.26471	1e-13	125.265	1e-13	245.265	1e-13	365.265	1e-13	485.265	1e-13	605.265	1e-13
5.32671	1e-13	125.327	1e-13	245.327	1e-13	365.327	1e-13	485.327	1e-13	605.327	1e-13
5.38871	1e-13	125.389	1e-13	245.389	1e-13	365.389	1e-13	485.389	1e-13	605.389	1e-13
5.45071	1.01e-12	125.451	1.09e-12	245.451	8.6e-11	365.451	1.06e-12	485.451	3.99e-10	605.451	7.19e-10
5.51271	1.01e-12	125.513	1.09e-12	245.513	8.6e-11	365.513	1.06e-12	485.513	3.99e-10	605.513	7.19e-10
5.57471	1.01e-12	125.575	1.09e-12	245.575	8.6e-11	365.575	1.06e-12	485.575	3.99e-10	605.575	7.19e-10
5.63671	1.01e-12	125.637	1.09e-12	245.637	8.6e-11	365.637	1.06e-12	485.637	3.99e-10	605.637	7.19e-10
5.69871	1.01e-12	125.699	1.09e-12	245.699	8.6e-11	365.699	1.06e-12	485.699	3.99e-10	605.699	7.19e-10
5.76071	1.01e-12	125.761	1.09e-12	245.761	8.6e-11	365.761	1.06e-12	485.761	3.99e-10	605.761	7.19e-10
5.82271	1.01e-12	125.823	1.09e-12	245.823	8.6e-11	365.823	1.06e-12	485.823	3.99e-10	605.823	7.19e-10
5.88471	1.01e-12	125.885	1.09e-12	245.885	8.6e-11	365.885	1.06e-12	485.885	3.99e-10	605.885	7.19e-10
5.94671	1.01e-12	125.947	1.09e-12	245.947	8.6e-11	365.947	1.06e-12	485.947	3.99e-10	605.947	7.19e-10
6.00871	1.01e-12	126.009	1.09e-12	246.009	8.6e-11	366.009	1.06e-12	486.009	3.99e-10	606.009	7.19e-10
6.07071	1.01e-12	126.071	1.09e-12	246.071	8.6e-11	366.071	1.06e-12	486.071	3.99e-10	606.071	7.19e-10
6.13271	1.01e-12	126.133	1.09e-12	246.133	8.6e-11	366.133	1.06e-12	486.133	3.99e-10	606.133	7.19e-10
6.19471	1.01e-12	126.195	1.09e-12	246.195	8.6e-11	366.195	1.06e-12	486.195	3.99e-10	606.195	7.19e-10
6.25671	1.01e-12	126.257	1.09e-12	246.257	8.6e-11	366.257	1.06e-12	486.257	3.99e-10	606.257	7.19e-10
6.31871	1.01e-12	126.319	1.09e-12	246.319	8.6e-11	366.319	1.06e-12	486.319	3.99e-10	606.319	7.19e-10
6.38071	1.01e-12	126.381	1.09e-12	246.381	8.6e-11	366.381	1.06e-12	486.381	3.99e-10	606.381	7.19e-10
6.44271	1.01e-12	126.443	1.09e-12	246.443	8.6e-11	366.443	1.06e-12	486.443	3.99e-10	606.443	7.19e-10
6.50471	1.01e-12	126.505	1.09e-12	246.505	8.6e-11	366.505	1.06e-12	486.505	3.99e-10	606.505	7.19e-10
6.56664	1.01e-12	126.567	1.09e-12	246.567	8.6e-11	366.567	1.06e-12	486.567	3.99e-10	606.567	7.19e-10
6.62864	1.01e-12	126.629	1.09e-12	246.629	8.6e-11	366.629	1.06e-12	486.629	3.99e-10	606.629	7.19e-10
6.69064	1.01e-12	126.691	1.09e-12	246.691	8.6e-11	366.691	1.06e-12	486.691	3.99e-10	606.691	7.19e-10
6.75271	1.01e-12	126.753	1.09e-12	246.753	8.6e-11	366.753	1.06e-12	486.753	3.99e-10	606.753	7.19e-10
6.81471	1.01e-12	126.815	1.09e-12	246.815	8.6e-11	366.815	1.06e-12	486.815	3.99e-10	606.815	7.19e-10
6.87671	1.01e-12	126.877	1.09e-12	246.877	8.6e-11	366.877	1.06e-12	486.877	3.99e-10	606.877	7.19e-10
6.93871	1.01e-12	126.939	1.09e-12	246.939	8.6e-11	366.939	1.06e-12	486.939	3.99e-10	606.939	7.19e-10
7.00071	1.01e-12	127.001	1.09e-12	247.001	8.6e-11	367.001	1.06e-12	487.001	3.99e-10	607.001	7.19e-10
7.06271	1.01e-12	127.063	1.09e-12	247.063	8.6e-11	367.063	1.06e-12	487.063	3.99e-10	607.063	7.19e-10
7.12471	1.01e-12	127.125	1.09e-12	247.125	8.6e-11	367.125	1.06e-12	487.125	3.99e-10	607.125	7.19e-10
7.18607	1.01e-12	127.186	1.09e-12	247.186	8.6e-11	367.186	1.06e-12	487.186	3.99e-10	607.186	7.19e-10
7.248	1.01e-12	127.248	1.09e-12	247.248	8.6e-11	367.248	1.06e-12	487.248	3.99e-10	607.248	7.19e-10
7.30929	1.01e-12	127.309	1.09e-12	247.309	8.6e-11	367.309	1.06e-12	487.309	3.99e-10	607.309	7.19e-10
7.37129	1.01e-12	127.371	1.09e-12	247.371	8.6e-11	367.371	1.06e-12	487.371	3.99e-10	607.371	7.19e-10
7.43329	1.01e-12	127.433	1.09e-12	247.433	8.6e-11	367.433	1.06e-12	487.433	3.99e-10	607.433	7.19e-10
7.49536	1.01e-12	127.495	1.09e-12	247.495	8.6e-11	367.495	1.06e-12	487.495	3.99e-10	607.495	7.19e-10
7.55736	1.01e-12	127.557	1.09e-12	247.557	8.6e-11	367.557	1.06e-12	487.557	3.99e-10	607.557	7.19e-10
7.61929	1e-13	127.619	1e-13	247.619	1e-13	367.619	1e-13	487.619	1e-13	607.619	1e-13
7.68136	1e-13	127.681	1e-13	247.681	1e-13	367.681	1e-13	487.681	1e-13	607.681	1e-13
7.74336	1e-13	127.743	1e-13	247.743	1e-13	367.743	1e-13	487.743	1e-13	607.743	1e-13
7.80536	9.61e-13	127.805	1.06e-12	247.805	2.11e-10	367.805	1.49e-10	487.805	4.02e-10	607.805	6.08e-10
7.86736	9.61e-13	127.867	1.06e-12	247.867	2.11e-10	367.867	1.49e-10	487.867	4.02e-10	607.867	6.08e-10
7.92936	9.61e-13	127.929	1.06e-12	247.929	2.11e-10	367.929	1.49e-10	487.929	4.02e-10	607.929	6.08e-10
7.99136	9.61e-13	127.991	1.06e-12	247.991	2.11e-10	367.991	1.49e-10	487.991	4.02e-10	607.991	6.08e-10
8.05336	9.61e-13	128.053	1.06e-12	248.053	2.11e-10	368.053	1.49e-10	488.053	4.02e-10	608.053	6.08e-10
8.11543	9.61e-13	128.115	1.06e-12	248.115	2.11e-10	368.115	1.49e-10	488.115	4.02e-10	608.115	6.08e-10
8.17736	9.61e-13	128.177	1.06e-12	248.177	2.11e-10	368.177	1.49e-10	488.177	4.02e-10	608.177	6.08e-10
8.23936	9.61e-13	128.239	1.06e-12	248.239	2.11e-10	368.239	1.49e-10	488.239	4.02e-10	608.239	6.08e-10
8.30136	9.61e-13	128.301	1.06e-12	248.301	2.11e-10	368.301	1.49e-10	488.301	4.02e-10	608.301	6.08e-10
8.36336	9.61e-13	128.363	1.06e-12	248.363	2.11e-10	368.363	1.49e-10	488.363	4.02e-10	608.363	6.08e-10
8.42536	9.61e-13	128.425	1.06e-12	248.425	2.11e-10	368.425	1.49e-10	488.425	4.02e-10	608.425	6.08e-10
8.48736	9.61e-13	128.487	1.06e-12	248.487	2.11e-10	368.487	1.49e-10	488.487	4.02e-10	608.487	6.08e-10
8.54936	9.61e-13	128.549	1.06e-12	248.549	2.11e-10	368.549	1.49e-10	488.549	4.02e-10	608.549	6.08e-10
8.61136	9.61e-13	128.611	1.06e-12	248.611	2.11e-10	368.611	1.49e-10	488.611	4.02e-10	608.611	6.08e-10
8.67336	9.61e-13	128.673	1.06e-12	248.673	2.11e-10	368.673	1.49e-10	488.673	4.02e-10	608.673	6.08e-10
8.73536	9.61e-13	128.735	1.06e-12	248.735	2.11e-10	368.735	1.49e-10	488.735	4.02e-10	608.735	6.08e-10
8.79736	9.61e-13	128.797	1.06e-12	248.797	2.11e-10	368.797	1.49e-10	488.797	4.02e-10	608.797	6.08e-10
8.85936	9.61e-13	128.859	1.06e-12	248.859	2.11e-10	368.859	1.49e-10	488.859	4.02e-10	608.859	6.08e-10
8.92136	9.61e-13	128.921	1.06e-12	248.921	2.11e-10	368.921	1.49e-10	488.921	4.02e-10	608.921	6.08e-10
8.98343	9.61e-13	128.983	1.06e-12	248.983	2.11e-10	368.983	1.49e-10	488.983	4.02e-10	608.983	6.08e-10
9.04543	9.61e-13	129.045	1.06e-12	249.045	2.11e-10	369.045	1.49e-10	489.045	4.02e-10	609.045	6.08e-10
9.10743	9.61e-13	129.107	1.06e-12	249.107	2.11e-10	369.107	1.49e-10	489.107	4.02e-10	609.107	6.08e-10
9.16943	9.61e-13	129.169	1.06e-12	249.169	2.11e-10	369.169	1.49e-10	489.169	4.02e-10	609.169	6.08e-10
9.23136	9.61e-13	129.231	1.06e-12	249.231	2.11e-10	369.231	1.49e-10	489.231	4.02e-10	609.231	6.08e-10
9.29336	1e-13	129.293	1e-13	249.293	1e-13	369.293	1e-13	489.293	1e-13	609.293	1e-13
9.35471	1e-13	129.355	1e-13	249.355	1e-13	369.355	1e-13	489.355	1e-13	609.355	1e-13
9.41671	1e-13	129.417	1e-13	249.417	1e-13	369.417	1e-13	489.417	1e-13	609.417	1e-13
9.478	9.27e-13	129.478	1.05e-12	249.478	3.18e-10	369.478	2.26e-10	489.478	4.41e-10	609.478	5.03e-10
9.54	9.27e-13	129.54	1.05e-12	249.54	3.18e-10	369.54	2.26e-10	489.54	4.41e-10	609.54	5.03e-10
9.602	9.27e-13	129.602	1.05e-12	249.602	3.18e-10	369.602	2.26e-10	489.602	4.41e-10	609.602	5.03e-10
9.66407	9.27e-13	129.664	1.05e-12	249.664	3.18e-10	369.664	2.26e-10	489.664	4.41e-10	609.664	5.03e-10
9.72607	9.27e-13	129.726	1.05e-12	249.726	3.18e-10	369.726	2.26e-10	489.726	4.41e-10	609.726	5.03e-10
9.78807	9.27e-13	129.788	1.05e-12	249.788	3.18e-10	369.788	2.26e-10	489.788	4.41e-10	609.788	5.03e-10
9.85007	9.27e-13	129.85	1.05e-12	249.85	3.18e-10	369.85	2.26e-10	489.85	4.41e-10	609.85	5.03e-10
9.91207	9.27e-13	129.912	1.05e-12	249.912	3.18e-10	369.912	2.26e-10	489.912	4.41e-10	609.912	5.03e-10
9.97407	9.27e-13	129.974	1.05e-12	249.974	3.18e-10	369.974	2.26e-10	489.974	4.41e-10	609.974	5.03e-10
10.0361	9.27e-13	130.036	1.05e-12	250.036	3.18e-10	370.036	2.26e-10	490.036	4.41e-10	610.036	5.03e-10
10.0981	9.27e-13	130.098	1.05e-12	250.098	3.18e-10	370.098	2.26e-10	490.098	4.41e-10	610.098	5.03e-10
10.1601	9.27e-13	130.16	1.05e-12	250.16	3.18e-10	370.16	2.26e-10	490.16	4.41e-10	610.16	5.03e-10
10.2221	9.27e-13	130.222	1.05e-12	250.222	3.18e-10	370.222	2.26e-10	490.222	4.41e-10	610.222	5.03e-10
10.2841	9.27e-13	130.284	1.05e-12	250.284	3.18e-10	370.284	2.26e-10	490.284	4.41e-10	610.284	5.03e-10
10.3461	9.27e-13	130.346	1.05e-12	250.346	3.18e-10	370.346	2.26e-10	490.346	4.41e-10	610.346	5.03e-10
10.4081	9.27e-13	130.408	1.05e-12	250.408	3.18e-10	370.408	2.26e-10	490.408	4.41e-10	610.408	5.03e-10
10.4701	9.27e-13	130.47	1.05e-12	250.47	3.18e-10	370.47	2.26e-10	490.47	4.41e-10	610.47	5.03e-10
10.5321	9.27e-13	130.532	1.05e-12	250.532	3.18e-10	370.532	2.26e-10	490.532	4.41e-10	610.532	5.03e-10
10.5941	9.27e-13	130.594	1.05e-12	250.594	3.18e-10	370.594	2.26e-10	490.594	4.41e-10	610.594	5.03e-10
10.6561	9.27e-13	130.656	1.05e-12	250.656	3.18e-10	370.656	2.26e-10	490.656	4.41e-10	610.656	5.03e-10
10.7181	9.27e-13	130.718	1.05e-12	250.718	3.18e-10	370.718	2.26e-10	490.718	4.41e-10	610.718	5.03e-10
10.7801	9.27e-13	130.78	1.05e-12	250.78	3.18e-10	370.78	2.26e-10	490.78	4.41e-10	610.78	5.03e-10
10.8421	9.27e-13	130.842	1.05e-12	250.842	3.18e-10	370.842	2.26e-10	490.842	4.41e-10	610.842	5.03e-10
10.9041	9.27e-13	130.904	1.05e-12	250.904	3.18e-10	370.904	2.26e-10	490.904	4.41e-10	610.904	5.03e-10
10.9661	9.27e-13	130.966	1.05e-12	250.966	3.18e-10	370.966	2.26e-10	490.966	4.41e-10	610.966	5.03e-10
11.0281	9.27e-13	131.028	1.05e-12	251.028	3.18e-10	371.028	2.26e-10	491.028	4.41e-10	611.028	5.03e-10
11.0901	9.27e-13	131.09	1.05e-12	251.09	3.18e-10	371.09	2.26e-10	491.09	4.41e-10	611.09	5.03e-10
11.1521	9.27e-13	131.152	1.05e-12	251.152	3.18e-10	371.152	2.26e-10	491.152	4.41e-10	611.152	5.03e-10
11.2141	9.27e-13	131.214	1.05e-12	251.214	3.18e-10	371.214	2.26e-10	491.214	4.41e-10	611.214	5.03e-10
11.2761	9.27e-13	131.276	1.05e-12	251.276	3.18e-10	371.276	2.26e-10	491.276	4.41e-10	611.276	5.03e-10
11.3381	9.27e-13	131.338	1.05e-12	251.338	3.18e-10	371.338	2.26e-10	491.338	4.41e-10	611.338	5.03e-10
11.4001	9.27e-13	131.4	1.05e-12	251.4	3.18e-10	371.4	2.26e-10	491.4	4.41e-10	611.4	5.03e-10
11.4621	1e-13	131.462	1e-13	251.462	1e-13	371.462	1e-13	491.462	1e-13	611.462	1e-13
11.5234	1e-13	131.523	1e-13	251.523	1e-13	371.523	1e-13	491.523	1e-13	611.523	1e-13
11.5854	1e-13	131.585	1e-13	251.585	1e-13	371.585	1e-13	491.585	1e-13	611.585	1e-13
11.6467	9.03e-13	131.647	1.43e-12	251.647	4.27e-10	371.647	3e-10	491.647	3.9e-10	611.647	4.22e-10
11.7088	9.03e-13	131.709	1.43e-12	251.709	4.27e-10	371.709	3e-10	491.709	3.9e-10	611.709	4.22e-10
11.7708	9.03e-13	131.771	1.43e-12	251.771	4.27e-10	371.771	3e-10	491.771	3.9e-10	611.771	4.22e-10
11.8329	9.03e-13	131.833	1.43e-12	251.833	4.27e-10	371.833	3e-10	491.833	3.9e-10	611.833	4.22e-10
11.8949	9.03e-13	131.895	1.43e-12	251.895	4.27e-10	371.895	3e-10	491.895	3.9e-10	611.895	4.22e-10
11.9569	9.03e-13	131.957	1.43e-12	251.957	4.27e-10	371.957	3e-10	491.957	3.9e-10	611.957	4.22e-10
12.0189	9.03e-13	132.019	1.43e-12	252.019	4.27e-10	372.019	3e-10	492.019	3.9e-10	612.019	4.22e-10
12.0809	9.03e-13	132.081	1.43e-12	252.081	4.27e-10	372.081	3e-10	492.081	3.9e-10	612.081	4.22e-10
12.1429	9.03e-13	132.143	1.43e-12	252.143	4.27e-10	372.143	3e-10	492.143	3.9e-10	612.143	4.22e-10
12.2049	9.03e-13	132.205	1.43e-12	252.205	4.27e-10	372.205	3e-10	492.205	3.9e-10	612.205	4.22e-10
12.2669	9.03e-13	132.267	1.43e-12	252.267	4.27e-10	372.267	3e-10	492.267	3.9e-10	612.267	4.22e-10
12.3289	9.03e-13	132.329	1.43e-12	252.329	4.27e-10	372.329	3e-10	492.329	3.9e-10	612.329	4.22e-10
12.3909	9.03e-13	132.391	1.43e-12	252.391	4.27e-10	372.391	3e-10	492.391	3.9e-10	612.391	4.22e-10
12.4529	9.03e-13	132.453	1.43e-12	252.453	4.27e-10	372.453	3e-10	492.453	3.9e-10	612.453	4.22e-10
12.5149	9.03e-13	132.515	1.43e-12	252.515	4.27e-10	372.515	3e-10	492.515	3.9e-10	612.515	4.22e-10
12.5769	9.03e-13	132.577	1.43e-12	252.577	4.27e-10	372.577	3e-10	492.577	3.9e-10	612.577	4.22e-10
12.6389	9.03e-13	132.639	1.43e-12	252.639	4.27e-10	372.639	3e-10	492.639	3.9e-10	612.639	4.22e-10
12.7009	9.03e-13	132.701	1.43e-12	252.701	4.27e-10	372.701	3e-10	492.701	3.9e-10	612.701	4.22e-10
12.7629	9.03e-13	132.763	1.43e-12	252.763	4.27e-10	372.763	3e-10	492.763	3.9e-10	612.763	4.22e-10
12.8249	9.03e-13	132.825	1.43e-12	252.825	4.27e-10	372.825	3e-10	492.825	3.9e-10	612.825	4.22e-10
12.8869	9.03e-13	132.887	1.43e-12	252.887	4.27e-10	372.887	3e-10	492.887	3.9e-10	612.887	4.22e-10
12.9489	9.03e-13	132.949	1.43e-12	252.949	4.27e-10	372.949	3e-10	492.949	3.9e-10	612.949	4.22e-10
13.0109	9.03e-13	133.011	1.43e-12	253.011	4.27e-10	373.011	3e-10	493.011	3.9e-10	613.011	4.22e-10
13.0729	9.03e-13	133.073	1.43e-12	253.073	4.27e-10	373.073	3e-10	493.073	3.9e-10	613.073	4.22e-10
13.1349	9.03e-13	133.135	1.43e-12	253.135	4.27e-10	373.135	3e-10	493.135	3.9e-10	613.135	4.22e-10
13.1969	9.03e-13	133.197	1.43e-12	253.197	4.27e-10	373.197	3e-10	493.197	3.9e-10	613.197	4.22e-10
13.2589	9.03e-13	133.259	1.43e-12	253.259	4.27e-10	373.259	3e-10	493.259	3.9e-10	613.259	4.22e-10
13.3209	9.03e-13	133.321	1.43e-12	253.321	4.27e-10	373.321	3e-10	493.321	3.9e-10	613.321	4.22e-10
13.3829	9.03e-13	133.383	1.43e-12	253.383	4.27e-10	373.383	3e-10	493.383	3.9e-10	613.383	4.22e-10
13.4449	9.03e-13	133.445	1.43e-12	253.445	4.27e-10	373.445	3e-10	493.445	3.9e-10	613.445	4.22e-10
13.5069	9.03e-13	133.507	1.43e-12	253.507	4.27e-10	373.507	3e-10	493.507	3.9e-10	613.507	4.22e-10
13.5689	9.03e-13	133.569	1.43e-12	253.569	4.27e-10	373.569	3e-10	493.569	3.9e-10	613.569	4.22e-10
13.6309	1e-13	133.631	1e-13	253.631	1e-13	373.631	1e-13	493.631	1e-13	613.631	1e-13
13.6922	1e-13	133.692	1e-13	253.692	1e-13	373.692	1e-13	493.692	1e-13	613.692	1e-13
13.7543	1e-13	133.754	1e-13	253.754	1e-13	373.754	1e-13	493.754	1e-13	613.754	1e-13
13.8156	8.91e-13	133.816	6.18e-12	253.816	5.16e-10	373.816	3.69e-10	493.816	3.45e-10	613.816	3.55e-10
13.8776	8.91e-13	133.878	6.18e-12	253.878	5.16e-10	373.878	3.69e-10	493.878	3.45e-10	613.878	3.55e-10
13.9396	8.91e-13	133.94	6.18e-12	253.94	5.16e-10	373.94	3.69e-10	493.94	3.45e-10	613.94	3.55e-10
14.0016	8.91e-13	134.002	6.18e-12	254.002	5.16e-10	374.002	3.69e-10	494.002	3.45e-10	614.002	3.55e-10
14.0637	8.91e-13	134.064	6.18e-12	254.064	5.16e-10	374.064	3.69e-10	494.064	3.45e-10	614.064	3.55e-10
14.1257	8.91e-13	134.126	6.18e-12	254.126	5.16e-10	374.126	3.69e-10	494.126	3.45e-10	614.126	3.55e-10
14.1877	8.91e-13	134.188	6.18e-12	254.188	5.16e-10	374.188	3.69e-10	494.188	3.45e-10	614.188	3.55e-10
14.2497	8.91e-13	134.25	6.18e-12	254.25	5.16e-10	374.25	3.69e-10	494.25	3.45e-10	614.25	3.55e-10
14.3116	8.91e-13	134.312	6.18e-12	254.312	5.16e-10	374.312	3.69e-10	494.312	3.45e-10	614.312	3.55e-10
14.3736	8.91e-13	134.374	6.18e-12	254.374	5.16e-10	374.374	3.69e-10	494.374	3.45e-10	614.374	3.55e-10
14.4356	8.91e-13	134.436	6.18e-12	254.436	5.16e-10	374.436	3.69e-10	494.436	3.45e-10	614.436	3.55e-10
14.4976	8.91e-13	134.498	6.18e-12	254.498	5.16e-10	374.498	3.69e-10	494.498	3.45e-10	614.498	3.55e-10
14.5596	8.91e-13	134.56	6.18e-12	254.56	5.16e-10	374.56	3.69e-10	494.56	3.45e-10	614.56	3.55e-10
14.6216	8.91e-13	134.622	6.18e-12	254.622	5.16e-10	374.622	3.69e-10	494.622	3.45e-10	614.622	3.55e-10
14.6836	8.91e-13	134.684	6.18e-12	254.684	5.16e-10	374.684	3.69e-10	494.684	3.45e-10	614.684	3.55e-10
14.7457	8.91e-13	134.746	6.18e-12	254.746	5.16e-10	374.746	3.69e-10	494.746	3.45e-10	614.746	3.55e-10
14.8077	8.91e-13	134.808	6.18e-12	254.808	5.16e-10	374.808	3.69e-10	494.808	3.45e-10	614.808	3.55e-10
14.8697	8.91e-13	134.87	6.18e-12	254.87	5.16e-10	374.87	3.69e-10	494.87	3.45e-10	614.87	3.55e-10
14.9318	8.91e-13	134.932	6.18e-12	254.932	5.16e-10	374.932	3.69e-10	494.932	3.45e-10	614.932	3.55e-10
14.9938	8.91e-13	134.994	6.18e-12	254.994	5.16e-10	374.994	3.69e-10	494.994	3.45e-10	614.994	3.55e-10
15.0558	8.91e-13	135.056	6.18e-12	255.056	5.16e-10	375.056	3.69e-10	495.056	3.45e-10	615.056	3.55e-10
15.1178	8.91e-13	135.118	6.18e-12	255.118	5.16e-10	375.118	3.69e-10	495.118	3.45e-10	615.118	3.55e-10
15.1798	8.91e-13	135.18	6.18e-12	255.18	5.16e-10	375.18	3.69e-10	495.18	3.45e-10	615.18	3.55e-10
15.2418	8.91e-13	135.242	6.18e-12	255.242	5.16e-10	375.242	3.69e-10	495.242	3.45e-10	615.242	3.55e-10
15.3038	8.91e-13	135.304	6.18e-12	255.304	5.16e-10	375.304	3.69e-10	495.304	3.45e-10	615.304	3.55e-10
15.3658	8.91e-13	135.366	6.18e-12	255.366	5.16e-10	375.366	3.69e-10	495.366	3.45e-10	615.366	3.55e-10
15.4278	8.91e-13	135.428	6.18e-12	255.428	5.16e-10	375.428	3.69e-10	495.428	3.45e-10	615.428	3.55e-10
15.4898	8.91e-13	135.49	6.18e-12	255.49	5.16e-10	375.49	3.69e-10	495.49	3.45e-10	615.49	3.55e-10
15.5518	8.91e-13	135.552	6.18e-12	255.552	5.16e-10	375.552	3.69e-10	495.552	3.45e-10	615.552	3.55e-10
15.6138	8.91e-13	135.614	6.18e-12	255.614	5.16e-10	375.614	3.69e-10	495.614	3.45e-10	615.614	3.55e-10
15.6758	8.91e-13	135.676	6.18e-12	255.676	5.16e-10	375.676	3.69e-10	495.676	3.45e-10	615.676	3.55e-10
15.7378	8.91e-13	135.738	6.18e-12	255.738	5.16e-10	375.738	3.69e-10	495.738	3.45e-10	615.738	3.55e-10
15.7998	1e-13	135.8	1e-13	255.8	1e-13	375.8	1e-13	495.8	1e-13	615.8	1e-13
15.8611	1e-13	135.861	1e-13	255.861	1e-13	375.861	1e-13	495.861	1e-13	615.861	1e-13
15.9231	1e-13	135.923	1e-13	255.923	1e-13	375.923	1e-13	495.923	1e-13	615.923	1e-13
15.9844	8.24e-13	135.984	1.67e-11	255.984	5.9e-10	375.984	3.68e-10	495.984	3.07e-10	615.984	3.03e-10
16.0464	8.24e-13	136.046	1.67e-11	256.046	5.9e-10	376.046	3.68e-10	496.046	3.07e-10	616.046	3.03e-10
16.1084	8.24e-13	136.108	1.67e-11	256.108	5.9e-10	376.108	3.68e-10	496.108	3.07e-10	616.108	3.03e-10
16.1705	8.24e-13	136.171	1.67e-11	256.171	5.9e-10	376.171	3.68e-10	496.171	3.07e-10	616.17	3.03e-10
16.2325	8.24e-13	136.232	1.67e-11	256.233	5.9e-10	376.233	3.68e-10	496.233	3.07e-10	616.232	3.03e-10
16.2945	8.24e-13	136.294	1.67e-11	256.295	5.9e-10	376.295	3.68e-10	496.295	3.07e-10	616.294	3.03e-10
16.3565	8.24e-13	136.357	1.67e-11	256.356	5.9e-10	376.356	3.68e-10	496.356	3.07e-10	616.356	3.03e-10
16.4185	8.24e-13	136.418	1.67e-11	256.418	5.9e-10	376.418	3.68e-10	496.418	3.07e-10	616.418	3.03e-10
16.4805	8.24e-13	136.481	1.67e-11	256.481	5.9e-10	376.481	3.68e-10	496.481	3.07e-10	616.481	3.03e-10
16.5425	8.24e-13	136.542	1.67e-11	256.543	5.9e-10	376.543	3.68e-10	496.543	3.07e-10	616.543	3.03e-10
16.6045	8.24e-13	136.605	1.67e-11	256.604	5.9e-10	376.604	3.68e-10	496.604	3.07e-10	616.605	3.03e-10
16.6665	8.24e-13	136.667	1.67e-11	256.666	5.9e-10	376.666	3.68e-10	496.666	3.07e-10	616.667	3.03e-10
16.7285	8.24e-13	136.728	1.67e-11	256.728	5.9e-10	376.728	3.68e-10	496.728	3.07e-10	616.729	3.03e-10
16.7905	8.24e-13	136.791	1.67e-11	256.791	5.9e-10	376.791	3.68e-10	496.791	3.07e-10	616.79	3.03e-10
16.8525	8.24e-13	136.852	1.67e-11	256.853	5.9e-10	376.853	3.68e-10	496.853	3.07e-10	616.852	3.03e-10
16.9146	8.24e-13	136.915	1.67e-11	256.915	5.9e-10	376.915	3.68e-10	496.915	3.07e-10	616.915	3.03e-10
16.9766	8.24e-13	136.977	1.67e-11	256.977	5.9e-10	376.977	3.68e-10	496.977	3.07e-10	616.977	3.03e-10
17.0386	8.24e-13	137.039	1.67e-11	257.039	5.9e-10	377.039	3.68e-10	497.039	3.07e-10	617.039	3.03e-10
17.1006	8.24e-13	137.101	1.67e-11	257.101	5.9e-10	377.101	3.68e-10	497.101	3.07e-10	617.101	3.03e-10
17.1626	8.24e-13	137.163	1.67e-11	257.163	5.9e-10	377.163	3.68e-10	497.163	3.07e-10	617.163	3.03e-10
17.2246	8.24e-13	137.225	1.67e-11	257.225	5.9e-10	377.225	3.68e-10	497.225	3.07e-10	617.225	3.03e-10
17.2866	8.24e-13	137.287	1.67e-11	257.287	5.9e-10	377.287	3.68e-10	497.287	3.07e-10	617.287	3.03e-10
17.3486	8.24e-13	137.349	1.67e-11	257.349	5.9e-10	377.349	3.68e-10	497.349	3.07e-10	617.349	3.03e-10
17.4106	8.24e-13	137.411	1.67e-11	257.411	5.9e-10	377.411	3.68e-10	497.411	3.07e-10	617.411	3.03e-10
17.4726	8.24e-13	137.473	1.67e-11	257.473	5.9e-10	377.473	3.68e-10	497.473	3.07e-10	617.473	3.03e-10
17.5346	8.24e-13	137.535	1.67e-11	257.535	5.9e-10	377.535	3.68e-10	497.535	3.07e-10	617.535	3.03e-10
17.5966	8.24e-13	137.597	1.67e-11	257.597	5.9e-10	377.597	3.68e-10	497.597	3.07e-10	617.597	3.03e-10
17.6586	8.24e-13	137.659	1.67e-11	257.659	5.9e-10	377.659	3.68e-10	497.659	3.07e-10	617.659	3.03e-10
17.7206	8.24e-13	137.721	1.67e-11	257.721	5.9e-10	377.721	3.68e-10	497.721	3.07e-10	617.721	3.03e-10
17.7826	8.24e-13	137.783	1.67e-11	257.783	5.9e-10	377.783	3.68e-10	497.783	3.07e-10	617.783	3.03e-10
17.8446	8.24e-13	137.845	1.67e-11	257.845	5.9e-10	377.845	3.68e-10	497.845	3.07e-10	617.845	3.03e-10
17.9066	8.24e-13	137.907	1.67e-11	257.907	5.9e-10	377.907	3.68e-10	497.907	3.07e-10	617.907	3.03e-10
17.9686	1e-13	137.969	1e-13	257.969	1e-13	377.969	1e-13	497.969	1e-13	617.969	1e-13
18.0299	1e-13	138.03	1e-13	258.03	1e-13	378.03	1e-13	498.03	1e-13	618.03	1e-13
18.0919	1e-13	138.092	1e-13	258.092	1e-13	378.092	1e-13	498.092	1e-13	618.092	1e-13
18.1533	8.43e-13	138.153	3.3e-11	258.153	6.51e-10	378.153	3.53e-10	498.153	2.82e-10	618.153	2.63e-10
18.2153	8.43e-13	138.215	3.3e-11	258.215	6.51e-10	378.215	3.53e-10	498.215	2.82e-10	618.215	2.63e-10
18.2773	8.43e-13	138.277	3.3e-11	258.277	6.51e-10	378.277	3.53e-10	498.277	2.82e-10	618.277	2.63e-10
18.3393	8.43e-13	138.339	3.3e-11	258.339	6.51e-10	378.339	3.53e-10	498.339	2.82e-10	618.339	2.63e-10
18.4013	8.43e-13	138.401	3.3e-11	258.401	6.51e-10	378.401	3.53e-10	498.401	2.82e-10	618.401	2.63e-10
18.4633	8.43e-13	138.463	3.3e-11	258.463	6.51e-10	378.463	3.53e-10	498.463	2.82e-10	618.463	2.63e-10
18.5254	8.43e-13	138.525	3.3e-11	258.525	6.51e-10	378.525	3.53e-10	498.525	2.82e-10	618.525	2.63e-10
18.5874	8.43e-13	138.587	3.3e-11	258.587	6.51e-10	378.587	3.53e-10	498.587	2.82e-10	618.587	2.63e-10
18.6494	8.43e-13	138.649	3.3e-11	258.649	6.51e-10	378.649	3.53e-10	498.649	2.82e-10	618.649	2.63e-10
18.7113	8.43e-13	138.711	3.3e-11	258.711	6.51e-10	378.711	3.53e-10	498.711	2.82e-10	618.711	2.63e-10
18.7733	8.43e-13	138.773	3.3e-11	258.773	6.51e-10	378.773	3.53e-10	498.773	2.82e-10	618.773	2.63e-10
18.8353	8.43e-13	138.835	3.3e-11	258.835	6.51e-10	378.835	3.53e-10	498.835	2.82e-10	618.835	2.63e-10
18.8973	8.43e-13	138.897	3.3e-11	258.897	6.51e-10	378.897	3.53e-10	498.897	2.82e-10	618.897	2.63e-10
18.9594	8.43e-13	138.959	3.3e-11	258.959	6.51e-10	378.959	3.53e-10	498.959	2.82e-10	618.959	2.63e-10
19.0214	8.43e-13	139.021	3.3e-11	259.021	6.51e-10	379.021	3.53e-10	499.021	2.82e-10	619.021	2.63e-10
19.0834	8.43e-13	139.083	3.3e-11	259.083	6.51e-10	379.083	3.53e-10	499.083	2.82e-10	619.083	2.63e-10
19.1454	8.43e-13	139.145	3.3e-11	259.145	6.51e-10	379.145	3.53e-10	499.145	2.82e-10	619.145	2.63e-10
19.2074	8.43e-13	139.207	3.3e-11	259.207	6.51e-10	379.207	3.53e-10	499.207	2.82e-10	619.207	2.63e-10
19.2694	8.43e-13	139.269	3.3e-11	259.269	6.51e-10	379.269	3.53e-10	499.269	2.82e-10	619.269	2.63e-10
19.3314	8.43e-13	139.331	3.3e-11	259.331	6.51e-10	379.331	3.53e-10	499.331	2.82e-10	619.331	2.63e-10
19.3934	8.43e-13	139.393	3.3e-11	259.393	6.51e-10	379.393	3.53e-10	499.393	2.82e-10	619.393	2.63e-10
19.4554	8.43e-13	139.455	3.3e-11	259.455	6.51e-10	379.455	3.53e-10	499.455	2.82e-10	619.455	2.63e-10
19.5174	8.43e-13	139.517	3.3e-11	259.517	6.51e-10	379.517	3.53e-10	499.517	2.82e-10	619.517	2.63e-10
19.5794	8.43e-13	139.579	3.3e-11	259.579	6.51e-10	379.579	3.53e-10	499.579	2.82e-10	619.579	2.63e-10
19.6414	8.43e-13	139.641	3.3e-11	259.641	6.51e-10	379.641	3.53e-10	499.641	2.82e-10	619.641	2.63e-10
19.7034	8.43e-13	139.703	3.3e-11	259.703	6.51e-10	379.703	3.53e-10	499.703	2.82e-10	619.703	2.63e-10
19.7654	8.43e-13	139.765	3.3e-11	259.765	6.51e-10	379.765	3.53e-10	499.765	2.82e-10	619.765	2.63e-10
19.8274	8.43e-13	139.827	3.3e-11	259.827	6.51e-10	379.827	3.53e-10	499.827	2.82e-10	619.827	2.63e-10
19.8894	8.43e-13	139.889	3.3e-11	259.889	6.51e-10	379.889	3.53e-10	499.889	2.82e-10	619.889	2.63e-10
19.9514	8.43e-13	139.951	3.3e-11	259.951	6.51e-10	379.951	3.53e-10	499.951	2.82e-10	619.951	2.63e-10
20.0134	8.43e-13	140.013	3.3e-11	260.013	6.51e-10	380.013	3.53e-10	500.013	2.82e-10	620.013	2.63e-10
20.0754	8.43e-13	140.075	3.3e-11	260.075	6.51e-10	380.075	3.53e-10	500.075	2.82e-10	620.075	2.63e-10
20.1374	1e-13	140.137	1e-13	260.137	1e-13	380.137	1e-13	500.137	1e-13	620.137	1e-13
20.1987	1e-13	140.199	1e-13	260.199	1e-13	380.199	1e-13	500.199	1e-13	620.199	1e-13
20.2607	1e-13	140.261	1e-13	260.261	1e-13	380.261	1e-13	500.261	1e-13	620.261	1e-13
20.322	1.52e-12	140.322	5.6e-11	260.322	7.03e-10	380.322	3.38e-10	500.322	2.58e-10	620.322	2.27e-10
20.384	1.52e-12	140.384	5.6e-11	260.384	7.03e-10	380.384	3.38e-10	500.384	2.58e-10	620.384	2.27e-10
20.446	1.52e-12	140.446	5.6e-11	260.446	7.03e-10	380.446	3.38e-10	500.446	2.58e-10	620.446	2.27e-10
20.5081	1.52e-12	140.508	5.6e-11	260.508	7.03e-10	380.508	3.38e-10	500.508	2.58e-10	620.508	2.27e-10
20.5701	1.52e-12	140.57	5.6e-11	260.57	7.03e-10	380.57	3.38e-10	500.57	2.58e-10	620.57	2.27e-10
20.6321	1.52e-12	140.632	5.6e-11	260.632	7.03e-10	380.632	3.38e-10	500.632	2.58e-10	620.632	2.27e-10
20.6941	1.52e-12	140.694	5.6e-11	260.694	7.03e-10	380.694	3.38e-10	500.694	2.58e-10	620.694	2.27e-10
20.7561	1.52e-12	140.756	5.6e-11	260.756	7.03e-10	380.756	3.38e-10	500.756	2.58e-10	620.756	2.27e-10
20.8181	1.52e-12	140.818	5.6e-11	260.818	7.03e-10	380.818	3.38e-10	500.818	2.58e-10	620.818	2.27e-10
20.8801	1.52e-12	140.88	5.6e-11	260.88	7.03e-10	380.88	3.38e-10	500.88	2.58e-10	620.88	2.27e-10
20.9421	1.52e-12	140.942	5.6e-11	260.942	7.03e-10	380.942	3.38e-10	500.942	2.58e-10	620.942	2.27e-10
21.0041	1.52e-12	141.004	5.6e-11	261.004	7.03e-10	381.004	3.38e-10	501.004	2.58e-10	621.004	2.27e-10
21.0661	1.52e-12	141.066	5.6e-11	261.066	7.03e-10	381.066	3.38e-10	501.066	2.58e-10	621.066	2.27e-10
21.1281	1.52e-12	141.128	5.6e-11	261.128	7.03e-10	381.128	3.38e-10	501.128	2.58e-10	621.128	2.27e-10
21.1901	1.52e-12	141.19	5.6e-11	261.19	7.03e-10	381.19	3.38e-10	501.19	2.58e-10	621.19	2.27e-10
21.2521	1.52e-12	141.252	5.6e-11	261.252	7.03e-10	381.252	3.38e-10	501.252	2.58e-10	621.252	2.27e-10
21.3141	1.52e-12	141.314	5.6e-11	261.314	7.03e-10	381.314	3.38e-10	501.314	2.58e-10	621.314	2.27e-10
21.3762	1.52e-12	141.376	5.6e-11	261.376	7.03e-10	381.376	3.38e-10	501.376	2.58e-10	621.376	2.27e-10
21.4381	1.52e-12	141.438	5.6e-11	261.438	7.03e-10	381.438	3.38e-10	501.438	2.58e-10	621.438	2.27e-10
21.5001	1.52e-12	141.5	5.6e-11	261.5	7.03e-10	381.5	3.38e-10	501.5	2.58e-10	621.5	2.27e-10
21.5621	1.52e-12	141.562	5.6e-11	261.562	7.03e-10	381.562	3.38e-10	501.562	2.58e-10	621.562	2.27e-10
21.6241	1.52e-12	141.624	5.6e-11	261.624	7.03e-10	381.624	3.38e-10	501.624	2.58e-10	621.624	2.27e-10
21.6861	1.52e-12	141.686	5.6e-11	261.686	7.03e-10	381.686	3.38e-10	501.686	2.58e-10	621.686	2.27e-10
21.7481	1.52e-12	141.748	5.6e-11	261.748	7.03e-10	381.748	3.38e-10	501.748	2.58e-10	621.748	2.27e-10
21.8102	1.52e-12	141.81	5.6e-11	261.81	7.03e-10	381.81	3.38e-10	501.81	2.58e-10	621.81	2.27e-10
21.8722	1.52e-12	141.872	5.6e-11	261.872	7.03e-10	381.872	3.38e-10	501.872	2.58e-10	621.872	2.27e-10
21.9342	1.52e-12	141.934	5.6e-11	261.934	7.03e-10	381.934	3.38e-10	501.934	2.58e-10	621.934	2.27e-10
21.9962	1.52e-12	141.996	5.6e-11	261.996	7.03e-10	381.996	3.38e-10	501.996	2.58e-10	621.996	2.27e-10
22.0582	1.52e-12	142.058	5.6e-11	262.058	7.03e-10	382.058	3.38e-10	502.058	2.58e-10	622.058	2.27e-10
22.1202	1.52e-12	142.12	5.6e-11	262.12	7.03e-10	382.12	3.38e-10	502.12	2.58e-10	622.12	2.27e-10
22.1822	1.52e-12	142.182	5.6e-11	262.182	7.03e-10	382.182	3.38e-10	502.182	2.58e-10	622.182	2.27e-10
22.2442	1.52e-12	142.244	5.6e-11	262.244	7.03e-10	382.244	3.38e-10	502.244	2.58e-10	622.244	2.27e-10
22.3062	1e-13	142.306	1e-13	262.306	1e-13	382.306	1e-13	502.306	1e-13	622.306	1e-13
22.3676	1e-13	142.368	1e-13	262.368	1e-13	382.368	1e-13	502.368	1e-13	622.368	1e-13
22.4296	1e-13	142.43	1e-13	262.43	1e-13	382.43	1e-13	502.43	1e-13	622.43	1e-13
22.4909	3.45e-12	142.491	8.32e-11	262.491	7.52e-10	382.491	3.22e-10	502.491	2.41e-10	622.491	1.94e-10
22.5529	3.45e-12	142.553	8.32e-11	262.553	7.52e-10	382.553	3.22e-10	502.553	2.41e-10	622.553	1.94e-10
22.6149	3.45e-12	142.615	8.32e-11	262.615	7.52e-10	382.615	3.22e-10	502.615	2.41e-10	622.615	1.94e-10
22.6769	3.45e-12	142.677	8.32e-11	262.677	7.52e-10	382.677	3.22e-10	502.677	2.41e-10	622.677	1.94e-10
22.7389	3.45e-12	142.739	8.32e-11	262.739	7.52e-10	382.739	3.22e-10	502.739	2.41e-10	622.739	1.94e-10
22.8009	3.45e-12	142.801	8.32e-11	262.801	7.52e-10	382.801	3.22e-10	502.801	2.41e-10	622.801	1.94e-10
22.8629	3.45e-12	142.863	8.32e-11	262.863	7.52e-10	382.863	3.22e-10	502.863	2.41e-10	622.863	1.94e-10
22.9249	3.45e-12	142.925	8.32e-11	262.925	7.52e-10	382.925	3.22e-10	502.925	2.41e-10	622.925	1.94e-10
22.987	3.45e-12	142.987	8.32e-11	262.987	7.52e-10	382.987	3.22e-10	502.987	2.41e-10	622.987	1.94e-10
23.049	3.45e-12	143.049	8.32e-11	263.049	7.52e-10	383.049	3.22e-10	503.049	2.41e-10	623.049	1.94e-10
23.111	3.45e-12	143.111	8.32e-11	263.111	7.52e-10	383.111	3.22e-10	503.111	2.41e-10	623.111	1.94e-10
23.1731	3.45e-12	143.173	8.32e-11	263.173	7.52e-10	383.173	3.22e-10	503.173	2.41e-10	623.173	1.94e-10
23.2351	3.45e-12	143.235	8.32e-11	263.235	7.52e-10	383.235	3.22e-10	503.235	2.41e-10	623.235	1.94e-10
23.2971	3.45e-12	143.297	8.32e-11	263.297	7.52e-10	383.297	3.22e-10	503.297	2.41e-10	623.297	1.94e-10
23.3592	3.45e-12	143.359	8.32e-11	263.359	7.52e-10	383.359	3.22e-10	503.359	2.41e-10	623.359	1.94e-10
23.4212	3.45e-12	143.421	8.32e-11	263.421	7.52e-10	383.421	3.22e-10	503.421	2.41e-10	623.421	1.94e-10
23.4833	3.45e-12	143.483	8.32e-11	263.483	7.52e-10	383.483	3.22e-10	503.483	2.41e-10	623.483	1.94e-10
23.5453	3.45e-12	143.545	8.32e-11	263.545	7.52e-10	383.545	3.22e-10	503.545	2.41e-10	623.545	1.94e-10
23.6074	3.45e-12	143.607	8.32e-11	263.607	7.52e-10	383.607	3.22e-10	503.607	2.41e-10	623.607	1.94e-10
23.6694	3.45e-12	143.669	8.32e-11	263.669	7.52e-10	383.669	3.22e-10	503.669	2.41e-10	623.669	1.94e-10
23.7314	3.45e-12	143.731	8.32e-11	263.731	7.52e-10	383.731	3.22e-10	503.731	2.41e-10	623.731	1.94e-10
23.7934	3.45e-12	143.793	8.32e-11	263.793	7.52e-10	383.793	3.22e-10	503.793	2.41e-10	623.793	1.94e-10
23.8555	3.45e-12	143.856	8.32e-11	263.856	7.52e-10	383.856	3.22e-10	503.856	2.41e-10	623.856	1.94e-10
23.9175	3.45e-12	143.917	8.32e-11	263.918	7.52e-10	383.918	3.22e-10	503.918	2.41e-10	623.918	1.94e-10
23.9795	3.45e-12	143.98	8.32e-11	263.979	7.52e-10	383.979	3.22e-10	503.979	2.41e-10	623.98	1.94e-10
24.0416	3.45e-12	144.042	8.32e-11	264.042	7.52e-10	384.042	3.22e-10	504.042	2.41e-10	624.042	1.94e-10
24.1036	3.45e-12	144.104	8.32e-11	264.104	7.52e-10	384.104	3.22e-10	504.104	2.41e-10	624.104	1.94e-10
24.1656	3.45e-12	144.166	8.32e-11	264.166	7.52e-10	384.166	3.22e-10	504.166	2.41e-10	624.166	1.94e-10
24.2276	3.45e-12	144.228	8.32e-11	264.228	7.52e-10	384.228	3.22e-10	504.228	2.41e-10	624.228	1.94e-10
24.2896	3.45e-12	144.29	8.32e-11	264.29	7.52e-10	384.29	3.22e-10	504.29	2.41e-10	624.29	1.94e-10
24.3516	3.45e-12	144.352	8.32e-11	264.352	7.52e-10	384.352	3.22e-10	504.352	2.41e-10	624.352	1.94e-10
24.4136	3.45e-12	144.414	8.32e-11	264.414	7.52e-10	384.414	3.22e-10	504.414	2.41e-10	624.414	1.94e-10
24.4757	1e-13	144.476	1e-13	264.476	1e-13	384.476	1e-13	504.476	1e-13	624.476	1e-13
24.537	1e-13	144.537	1e-13	264.537	1e-13	384.537	1e-13	504.537	1e-13	624.537	1e-13
24.599	1e-13	144.599	1e-13	264.599	1e-13	384.599	1e-13	504.599	1e-13	624.599	1e-13
24.6604	7.02e-12	144.66	1.11e-10	264.66	7.86e-10	384.66	3.09e-10	504.66	2.25e-10	624.66	1.68e-10
24.7224	7.02e-12	144.722	1.11e-10	264.722	7.86e-10	384.722	3.09e-10	504.722	2.25e-10	624.722	1.68e-10
24.7843	7.02e-12	144.784	1.11e-10	264.784	7.86e-10	384.784	3.09e-10	504.784	2.25e-10	624.784	1.68e-10
24.8464	7.02e-12	144.846	1.11e-10	264.846	7.86e-10	384.846	3.09e-10	504.846	2.25e-10	624.846	1.68e-10
24.9084	7.02e-12	144.908	1.11e-10	264.908	7.86e-10	384.908	3.09e-10	504.908	2.25e-10	624.908	1.68e-10
24.9704	7.02e-12	144.97	1.11e-10	264.97	7.86e-10	384.97	3.09e-10	504.97	2.25e-10	624.97	1.68e-10
25.0324	7.02e-12	145.032	1.11e-10	265.032	7.86e-10	385.032	3.09e-10	505.032	2.25e-10	625.032	1.68e-10
25.0944	7.02e-12	145.094	1.11e-10	265.094	7.86e-10	385.094	3.09e-10	505.094	2.25e-10	625.094	1.68e-10
25.1565	7.02e-12	145.156	1.11e-10	265.156	7.86e-10	385.156	3.09e-10	505.156	2.25e-10	625.157	1.68e-10
25.2185	7.02e-12	145.219	1.11e-10	265.219	7.86e-10	385.219	3.09e-10	505.219	2.25e-10	625.218	1.68e-10
25.2806	7.02e-12	145.281	1.11e-10	265.281	7.86e-10	385.281	3.09e-10	505.281	2.25e-10	625.281	1.68e-10
25.3426	7.02e-12	145.343	1.11e-10	265.343	7.86e-10	385.343	3.09e-10	505.343	2.25e-10	625.343	1.68e-10
25.4046	7.02e-12	145.405	1.11e-10	265.405	7.86e-10	385.405	3.09e-10	505.405	2.25e-10	625.405	1.68e-10
25.4667	7.02e-12	145.467	1.11e-10	265.467	7.86e-10	385.467	3.09e-10	505.467	2.25e-10	625.467	1.68e-10
25.5287	7.02e-12	145.529	1.11e-10	265.529	7.86e-10	385.529	3.09e-10	505.529	2.25e-10	625.529	1.68e-10
25.5908	7.02e-12	145.591	1.11e-10	265.591	7.86e-10	385.591	3.09e-10	505.591	2.25e-10	625.591	1.68e-10
25.6529	7.02e-12	145.653	1.11e-10	265.653	7.86e-10	385.653	3.09e-10	505.653	2.25e-10	625.653	1.68e-10
25.7149	7.02e-12	145.715	1.11e-10	265.715	7.86e-10	385.715	3.09e-10	505.715	2.25e-10	625.715	1.68e-10
25.7769	7.02e-12	145.777	1.11e-10	265.777	7.86e-10	385.777	3.09e-10	505.777	2.25e-10	625.777	1.68e-10
25.839	7.02e-12	145.839	1.11e-10	265.839	7.86e-10	385.839	3.09e-10	505.839	2.25e-10	625.839	1.68e-10
25.901	7.02e-12	145.901	1.11e-10	265.901	7.86e-10	385.901	3.09e-10	505.901	2.25e-10	625.901	1.68e-10
25.9631	7.02e-12	145.963	1.11e-10	265.963	7.86e-10	385.963	3.09e-10	505.963	2.25e-10	625.963	1.68e-10
26.0251	7.02e-12	146.025	1.11e-10	266.025	7.86e-10	386.025	3.09e-10	506.025	2.25e-10	626.025	1.68e-10
26.0871	7.02e-12	146.087	1.11e-10	266.087	7.86e-10	386.087	3.09e-10	506.087	2.25e-10	626.087	1.68e-10
26.1492	7.02e-12	146.149	1.11e-10	266.149	7.86e-10	386.149	3.09e-10	506.149	2.25e-10	626.149	1.68e-10
26.2112	7.02e-12	146.211	1.11e-10	266.211	7.86e-10	386.211	3.09e-10	506.211	2.25e-10	626.211	1.68e-10
26.2732	7.02e-12	146.273	1.11e-10	266.273	7.86e-10	386.273	3.09e-10	506.273	2.25e-10	626.273	1.68e-10
26.3353	7.02e-12	146.335	1.11e-10	266.335	7.86e-10	386.335	3.09e-10	506.335	2.25e-10	626.335	1.68e-10
26.3973	7.02e-12	146.397	1.11e-10	266.397	7.86e-10	386.397	3.09e-10	506.397	2.25e-10	626.397	1.68e-10
26.4593	7.02e-12	146.459	1.11e-10	266.459	7.86e-10	386.459	3.09e-10	506.459	2.25e-10	626.459	1.68e-10
26.5213	7.02e-12	146.521	1.11e-10	266.521	7.86e-10	386.521	3.09e-10	506.521	2.25e-10	626.521	1.68e-10
26.5834	7.02e-12	146.583	1.11e-10	266.583	7.86e-10	386.583	3.09e-10	506.583	2.25e-10	626.583	1.68e-10
26.6454	1e-13	146.645	1e-13	266.645	1e-13	386.645	1e-13	506.645	1e-13	626.645	1e-13
26.7066	1e-13	146.707	1e-13	266.707	1e-13	386.707	1e-13	506.707	1e-13	626.707	1e-13
26.7686	1e-13	146.769	1e-13	266.769	1e-13	386.769	1e-13	506.769	1e-13	626.769	1e-13
26.83	1.28e-11	146.83	1.38e-10	266.83	8.13e-10	386.83	2.92e-10	506.83	2.13e-10	626.83	1.43e-10
26.892	1.28e-11	146.892	1.38e-10	266.892	8.13e-10	386.892	2.92e-10	506.892	2.13e-10	626.892	1.43e-10
26.954	1.28e-11	146.954	1.38e-10	266.954	8.13e-10	386.954	2.92e-10	506.954	2.13e-10	626.954	1.43e-10
27.016	1.28e-11	147.016	1.38e-10	267.016	8.13e-10	387.016	2.92e-10	507.016	2.13e-10	627.016	1.43e-10
27.078	1.28e-11	147.078	1.38e-10	267.078	8.13e-10	387.078	2.92e-10	507.078	2.13e-10	627.078	1.43e-10
27.1401	1.28e-11	147.14	1.38e-10	267.14	8.13e-10	387.14	2.92e-10	507.14	2.13e-10	627.14	1.43e-10
27.2021	1.28e-11	147.202	1.38e-10	267.202	8.13e-10	387.202	2.92e-10	507.202	2.13e-10	627.202	1.43e-10
27.2641	1.28e-11	147.264	1.38e-10	267.264	8.13e-10	387.264	2.92e-10	507.264	2.13e-10	627.264	1.43e-10
27.3261	1.28e-11	147.326	1.38e-10	267.326	8.13e-10	387.326	2.92e-10	507.326	2.13e-10	627.326	1.43e-10
27.3881	1.28e-11	147.388	1.38e-10	267.388	8.13e-10	387.388	2.92e-10	507.388	2.13e-10	627.388	1.43e-10
27.4502	1.28e-11	147.45	1.38e-10	267.45	8.13e-10	387.45	2.92e-10	507.45	2.13e-10	627.45	1.43e-10
27.5123	1.28e-11	147.512	1.38e-10	267.512	8.13e-10	387.512	2.92e-10	507.512	2.13e-10	627.512	1.43e-10
27.5743	1.28e-11	147.574	1.38e-10	267.574	8.13e-10	387.574	2.92e-10	507.574	2.13e-10	627.574	1.43e-10
27.6364	1.28e-11	147.636	1.38e-10	267.636	8.13e-10	387.636	2.92e-10	507.636	2.13e-10	627.636	1.43e-10
27.6984	1.28e-11	147.698	1.38e-10	267.698	8.13e-10	387.698	2.92e-10	507.698	2.13e-10	627.698	1.43e-10
27.7604	1.28e-11	147.76	1.38e-10	267.76	8.13e-10	387.76	2.92e-10	507.76	2.13e-10	627.76	1.43e-10
27.8224	1.28e-11	147.822	1.38e-10	267.822	8.13e-10	387.822	2.92e-10	507.822	2.13e-10	627.822	1.43e-10
27.8844	1.28e-11	147.884	1.38e-10	267.884	8.13e-10	387.884	2.92e-10	507.884	2.13e-10	627.884	1.43e-10
27.9464	1.28e-11	147.946	1.38e-10	267.946	8.13e-10	387.946	2.92e-10	507.946	2.13e-10	627.946	1.43e-10
28.0084	1.28e-11	148.008	1.38e-10	268.008	8.13e-10	388.008	2.92e-10	508.008	2.13e-10	628.008	1.43e-10
28.0704	1.28e-11	148.07	1.38e-10	268.07	8.13e-10	388.07	2.92e-10	508.07	2.13e-10	628.07	1.43e-10
28.1324	1.28e-11	148.132	1.38e-10	268.132	8.13e-10	388.132	2.92e-10	508.132	2.13e-10	628.132	1.43e-10
28.1944	1.28e-11	148.194	1.38e-10	268.194	8.13e-10	388.194	2.92e-10	508.194	2.13e-10	628.194	1.43e-10
28.2564	1.28e-11	148.256	1.38e-10	268.256	8.13e-10	388.256	2.92e-10	508.256	2.13e-10	628.256	1.43e-10
28.3184	1.28e-11	148.318	1.38e-10	268.318	8.13e-10	388.318	2.92e-10	508.318	2.13e-10	628.318	1.43e-10
28.3804	1.28e-11	148.38	1.38e-10	268.38	8.13e-10	388.38	2.92e-10	508.38	2.13e-10	628.38	1.43e-10
28.4424	1.28e-11	148.442	1.38e-10	268.442	8.13e-10	388.442	2.92e-10	508.442	2.13e-10	628.442	1.43e-10
28.5044	1.28e-11	148.504	1.38e-10	268.504	8.13e-10	388.504	2.92e-10	508.504	2.13e-10	628.504	1.43e-10
28.5664	1.28e-11	148.566	1.38e-10	268.566	8.13e-10	388.566	2.92e-10	508.566	2.13e-10	628.566	1.43e-10
28.6284	1.28e-11	148.628	1.38e-10	268.628	8.13e-10	388.628	2.92e-10	508.628	2.13e-10	628.628	1.43e-10
28.6904	1.28e-11	148.69	1.38e-10	268.69	8.13e-10	388.69	2.92e-10	508.69	2.13e-10	628.69	1.43e-10
28.7524	1.28e-11	148.752	1.38e-10	268.752	8.13e-10	388.752	2.92e-10	508.752	2.13e-10	628.752	1.43e-10
28.8145	1e-13	148.815	1e-13	268.815	1e-13	388.815	1e-13	508.815	1e-13	628.814	1e-13
28.8758	1e-13	148.876	1e-13	268.876	1e-13	388.876	1e-13	508.876	1e-13	628.876	1e-13
28.9379	1e-13	148.938	1e-13	268.938	1e-13	388.938	1e-13	508.938	1e-13	628.938	1e-13
28.9991	2.06e-11	148.999	1.64e-10	268.999	8.33e-10	388.999	2.78e-10	508.999	2e-10	628.999	1.22e-10
29.0611	2.06e-11	149.061	1.64e-10	269.061	8.33e-10	389.061	2.78e-10	509.061	2e-10	629.061	1.22e-10
29.1232	2.06e-11	149.123	1.64e-10	269.123	8.33e-10	389.123	2.78e-10	509.123	2e-10	629.123	1.22e-10
29.1852	2.06e-11	149.185	1.64e-10	269.185	8.33e-10	389.185	2.78e-10	509.185	2e-10	629.185	1.22e-10
29.2472	2.06e-11	149.247	1.64e-10	269.247	8.33e-10	389.247	2.78e-10	509.247	2e-10	629.247	1.22e-10
29.3092	2.06e-11	149.309	1.64e-10	269.309	8.33e-10	389.309	2.78e-10	509.309	2e-10	629.309	1.22e-10
29.3712	2.06e-11	149.371	1.64e-10	269.371	8.33e-10	389.371	2.78e-10	509.371	2e-10	629.371	1.22e-10
29.4332	2.06e-11	149.433	1.64e-10	269.433	8.33e-10	389.433	2.78e-10	509.433	2e-10	629.433	1.22e-10
29.4952	2.06e-11	149.495	1.64e-10	269.495	8.33e-10	389.495	2.78e-10	509.495	2e-10	629.495	1.22e-10
29.5572	2.06e-11	149.557	1.64e-10	269.557	8.33e-10	389.557	2.78e-10	509.557	2e-10	629.557	1.22e-10
29.6192	2.06e-11	149.619	1.64e-10	269.619	8.33e-10	389.619	2.78e-10	509.619	2e-10	629.619	1.22e-10
29.6812	2.06e-11	149.681	1.64e-10	269.681	8.33e-10	389.681	2.78e-10	509.681	2e-10	629.681	1.22e-10
29.7432	2.06e-11	149.743	1.64e-10	269.743	8.33e-10	389.743	2.78e-10	509.743	2e-10	629.743	1.22e-10
29.8052	2.06e-11	149.805	1.64e-10	269.805	8.33e-10	389.805	2.78e-10	509.805	2e-10	629.805	1.22e-10
29.8672	2.06e-11	149.867	1.64e-10	269.867	8.33e-10	389.867	2.78e-10	509.867	2e-10	629.867	1.22e-10
29.9292	2.06e-11	149.929	1.64e-10	269.929	8.33e-10	389.929	2.78e-10	509.929	2e-10	629.929	1.22e-10
29.9912	2.06e-11	149.991	1.64e-10	269.991	8.33e-10	389.991	2.78e-10	509.991	2e-10	629.991	1.22e-10
30.0532	2.06e-11	150.053	1.64e-10	270.053	8.33e-10	390.053	2.78e-10	510.053	2e-10	630.053	1.22e-10
30.1152	2.06e-11	150.115	1.64e-10	270.115	8.33e-10	390.115	2.78e-10	510.115	2e-10	630.115	1.22e-10
30.1772	2.06e-11	150.177	1.64e-10	270.177	8.33e-10	390.177	2.78e-10	510.177	2e-10	630.177	1.22e-10
30.2393	2.06e-11	150.239	1.64e-10	270.239	8.33e-10	390.239	2.78e-10	510.239	2e-10	630.239	1.22e-10
30.3013	2.06e-11	150.301	1.64e-10	270.301	8.33e-10	390.301	2.78e-10	510.301	2e-10	630.301	1.22e-10
30.3633	2.06e-11	150.363	1.64e-10	270.363	8.33e-10	390.363	2.78e-10	510.363	2e-10	630.363	1.22e-10
30.4253	2.06e-11	150.425	1.64e-10	270.425	8.33e-10	390.425	2.78e-10	510.425	2e-10	630.425	1.22e-10
30.4873	2.06e-11	150.487	1.64e-10	270.487	8.33e-10	390.487	2.78e-10	510.487	2e-10	630.487	1.22e-10
30.5493	2.06e-11	150.549	1.64e-10	270.549	8.33e-10	390.549	2.78e-10	510.549	2e-10	630.549	1.22e-10
30.6113	2.06e-11	150.611	1.64e-10	270.611	8.33e-10	390.611	2.78e-10	510.611	2e-10	630.611	1.22e-10
30.6733	2.06e-11	150.673	1.64e-10	270.673	8.33e-10	390.673	2.78e-10	510.673	2e-10	630.673	1.22e-10
30.7353	2.06e-11	150.735	1.64e-10	270.735	8.33e-10	390.735	2.78e-10	510.735	2e-10	630.735	1.22e-10
30.7974	2.06e-11	150.797	1.64e-10	270.797	8.33e-10	390.797	2.78e-10	510.797	2e-10	630.797	1.22e-10
30.8594	2.06e-11	150.859	1.64e-10	270.859	8.33e-10	390.859	2.78e-10	510.859	2e-10	630.859	1.22e-10
30.9214	2.06e-11	150.921	1.64e-10	270.921	8.33e-10	390.921	2.78e-10	510.921	2e-10	630.921	1.22e-10
30.9834	1e-13	150.983	1e-13	270.983	1e-13	390.983	1e-13	510.983	1e-13	630.983	1e-13
31.0448	1e-13	151.045	1e-13	271.045	1e-13	391.045	1e-13	511.045	1e-13	631.045	1e-13
31.1068	1e-13	151.107	1e-13	271.107	1e-13	391.107	1e-13	511.107	1e-13	631.107	1e-13
31.1681	2.97e-11	151.168	1.89e-10	271.168	8.56e-10	391.168	2.66e-10	511.168	1.89e-10	631.168	1.06e-10
31.2301	2.97e-11	151.23	1.89e-10	271.23	8.56e-10	391.23	2.66e-10	511.23	1.89e-10	631.23	1.06e-10
31.2921	2.97e-11	151.292	1.89e-10	271.292	8.56e-10	391.292	2.66e-10	511.292	1.89e-10	631.292	1.06e-10
31.3541	2.97e-11	151.354	1.89e-10	271.354	8.56e-10	391.354	2.66e-10	511.354	1.89e-10	631.354	1.06e-10
31.4161	2.97e-11	151.416	1.89e-10	271.416	8.56e-10	391.416	2.66e-10	511.416	1.89e-10	631.416	1.06e-10
31.4782	2.97e-11	151.478	1.89e-10	271.478	8.56e-10	391.478	2.66e-10	511.478	1.89e-10	631.478	1.06e-10
31.5402	2.97e-11	151.54	1.89e-10	271.54	8.56e-10	391.54	2.66e-10	511.54	1.89e-10	631.54	1.06e-10
31.6022	2.97e-11	151.602	1.89e-10	271.602	8.56e-10	391.602	2.66e-10	511.602	1.89e-10	631.602	1.06e-10
31.6642	2.97e-11	151.664	1.89e-10	271.664	8.56e-10	391.664	2.66e-10	511.664	1.89e-10	631.664	1.06e-10
31.7263	2.97e-11	151.726	1.89e-10	271.726	8.56e-10	391.726	2.66e-10	511.726	1.89e-10	631.726	1.06e-10
31.7883	2.97e-11	151.788	1.89e-10	271.788	8.56e-10	391.788	2.66e-10	511.788	1.89e-10	631.788	1.06e-10
31.8503	2.97e-11	151.85	1.89e-10	271.85	8.56e-10	391.85	2.66e-10	511.85	1.89e-10	631.85	1.06e-10
31.9123	2.97e-11	151.912	1.89e-10	271.912	8.56e-10	391.912	2.66e-10	511.912	1.89e-10	631.912	1.06e-10
31.9744	2.97e-11	151.974	1.89e-10	271.974	8.56e-10	391.974	2.66e-10	511.974	1.89e-10	631.974	1.06e-10
32.0364	2.97e-11	152.036	1.89e-10	272.036	8.56e-10	392.036	2.66e-10	512.036	1.89e-10	632.036	1.06e-10
32.0984	2.97e-11	152.098	1.89e-10	272.098	8.56e-10	392.098	2.66e-10	512.098	1.89e-10	632.098	1.06e-10
32.1604	2.97e-11	152.16	1.89e-10	272.16	8.56e-10	392.16	2.66e-10	512.16	1.89e-10	632.16	1.06e-10
32.2224	2.97e-11	152.222	1.89e-10	272.222	8.56e-10	392.222	2.66e-10	512.222	1.89e-10	632.222	1.06e-10
32.2844	2.97e-11	152.284	1.89e-10	272.284	8.56e-10	392.284	2.66e-10	512.284	1.89e-10	632.284	1.06e-10
32.3464	2.97e-11	152.346	1.89e-10	272.346	8.56e-10	392.346	2.66e-10	512.346	1.89e-10	632.346	1.06e-10
32.4084	2.97e-11	152.408	1.89e-10	272.408	8.56e-10	392.408	2.66e-10	512.408	1.89e-10	632.408	1.06e-10
32.4704	2.97e-11	152.47	1.89e-10	272.47	8.56e-10	392.47	2.66e-10	512.47	1.89e-10	632.47	1.06e-10
32.5324	2.97e-11	152.532	1.89e-10	272.532	8.56e-10	392.532	2.66e-10	512.532	1.89e-10	632.532	1.06e-10
32.5944	2.97e-11	152.594	1.89e-10	272.594	8.56e-10	392.594	2.66e-10	512.594	1.89e-10	632.594	1.06e-10
32.6564	2.97e-11	152.656	1.89e-10	272.656	8.56e-10	392.656	2.66e-10	512.656	1.89e-10	632.656	1.06e-10
32.7184	2.97e-11	152.718	1.89e-10	272.718	8.56e-10	392.718	2.66e-10	512.718	1.89e-10	632.718	1.06e-10
32.7804	2.97e-11	152.78	1.89e-10	272.78	8.56e-10	392.78	2.66e-10	512.78	1.89e-10	632.78	1.06e-10
32.8424	2.97e-11	152.842	1.89e-10	272.842	8.56e-10	392.842	2.66e-10	512.842	1.89e-10	632.842	1.06e-10
32.9044	2.97e-11	152.904	1.89e-10	272.904	8.56e-10	392.904	2.66e-10	512.904	1.89e-10	632.904	1.06e-10
32.9664	2.97e-11	152.966	1.89e-10	272.966	8.56e-10	392.966	2.66e-10	512.966	1.89e-10	632.966	1.06e-10
33.0283	2.97e-11	153.028	1.89e-10	273.028	8.56e-10	393.028	2.66e-10	513.028	1.89e-10	633.028	1.06e-10
33.0903	2.97e-11	153.09	1.89e-10	273.09	8.56e-10	393.09	2.66e-10	513.09	1.89e-10	633.09	1.06e-10
33.1523	1e-13	153.152	1e-13	273.152	1e-13	393.152	1e-13	513.152	1e-13	633.152	1e-13
33.2136	1e-13	153.214	1e-13	273.214	1e-13	393.214	1e-13	513.214	1e-13	633.214	1e-13
33.2756	1e-13	153.276	1e-13	273.276	1e-13	393.276	1e-13	513.276	1e-13	633.276	1e-13
33.3369	3.93e-11	153.337	2.14e-10	273.337	8.79e-10	393.337	2.54e-10	513.337	1.77e-10	633.337	9.2e-11
33.3989	3.93e-11	153.399	2.14e-10	273.399	8.79e-10	393.399	2.54e-10	513.399	1.77e-10	633.399	9.2e-11
33.4609	3.93e-11	153.461	2.14e-10	273.461	8.79e-10	393.461	2.54e-10	513.461	1.77e-10	633.461	9.2e-11
33.5229	3.93e-11	153.523	2.14e-10	273.523	8.79e-10	393.523	2.54e-10	513.523	1.77e-10	633.523	9.2e-11
33.5849	3.93e-11	153.585	2.14e-10	273.585	8.79e-10	393.585	2.54e-10	513.585	1.77e-10	633.585	9.2e-11
33.6469	3.93e-11	153.647	2.14e-10	273.647	8.79e-10	393.647	2.54e-10	513.647	1.77e-10	633.647	9.2e-11
33.7089	3.93e-11	153.709	2.14e-10	273.709	8.79e-10	393.709	2.54e-10	513.709	1.77e-10	633.709	9.2e-11
33.7709	3.93e-11	153.771	2.14e-10	273.771	8.79e-10	393.771	2.54e-10	513.771	1.77e-10	633.771	9.2e-11
33.8329	3.93e-11	153.833	2.14e-10	273.833	8.79e-10	393.833	2.54e-10	513.833	1.77e-10	633.833	9.2e-11
33.8949	3.93e-11	153.895	2.14e-10	273.895	8.79e-10	393.895	2.54e-10	513.895	1.77e-10	633.895	9.2e-11
33.9569	3.93e-11	153.957	2.14e-10	273.957	8.79e-10	393.957	2.54e-10	513.957	1.77e-10	633.957	9.2e-11
34.0189	3.93e-11	154.019	2.14e-10	274.019	8.79e-10	394.019	2.54e-10	514.019	1.77e-10	634.019	9.2e-11
34.0809	3.93e-11	154.081	2.14e-10	274.081	8.79e-10	394.081	2.54e-10	514.081	1.77e-10	634.081	9.2e-11
34.1429	3.93e-11	154.143	2.14e-10	274.143	8.79e-10	394.143	2.54e-10	514.143	1.77e-10	634.143	9.2e-11
34.2049	3.93e-11	154.205	2.14e-10	274.205	8.79e-10	394.205	2.54e-10	514.205	1.77e-10	634.205	9.2e-11
34.267	3.93e-11	154.267	2.14e-10	274.267	8.79e-10	394.267	2.54e-10	514.267	1.77e-10	634.267	9.2e-11
34.329	3.93e-11	154.329	2.14e-10	274.329	8.79e-10	394.329	2.54e-10	514.329	1.77e-10	634.329	9.2e-11
34.391	3.93e-11	154.391	2.14e-10	274.391	8.79e-10	394.391	2.54e-10	514.391	1.77e-10	634.391	9.2e-11
34.453	3.93e-11	154.453	2.14e-10	274.453	8.79e-10	394.453	2.54e-10	514.453	1.77e-10	634.453	9.2e-11
34.515	3.93e-11	154.515	2.14e-10	274.515	8.79e-10	394.515	2.54e-10	514.515	1.77e-10	634.515	9.2e-11
34.577	3.93e-11	154.577	2.14e-10	274.577	8.79e-10	394.577	2.54e-10	514.577	1.77e-10	634.577	9.2e-11
34.639	3.93e-11	154.639	2.14e-10	274.639	8.79e-10	394.639	2.54e-10	514.639	1.77e-10	634.639	9.2e-11
34.701	3.93e-11	154.701	2.14e-10	274.701	8.79e-10	394.701	2.54e-10	514.701	1.77e-10	634.701	9.2e-11
34.763	3.93e-11	154.763	2.14e-10	274.763	8.79e-10	394.763	2.54e-10	514.763	1.77e-10	634.763	9.2e-11
34.8251	3.93e-11	154.825	2.14e-10	274.825	8.79e-10	394.825	2.54e-10	514.825	1.77e-10	634.825	9.2e-11
34.8871	3.93e-11	154.887	2.14e-10	274.887	8.79e-10	394.887	2.54e-10	514.887	1.77e-10	634.887	9.2e-11
34.949	3.93e-11	154.949	2.14e-10	274.949	8.79e-10	394.949	2.54e-10	514.949	1.77e-10	634.949	9.2e-11
35.0111	3.93e-11	155.011	2.14e-10	275.011	8.79e-10	395.011	2.54e-10	515.011	1.77e-10	635.011	9.2e-11
35.0731	3.93e-11	155.073	2.14e-10	275.073	8.79e-10	395.073	2.54e-10	515.073	1.77e-10	635.073	9.2e-11
35.1351	3.93e-11	155.135	2.14e-10	275.135	8.79e-10	395.135	2.54e-10	515.135	1.77e-10	635.135	9.2e-11
35.1971	3.93e-11	155.197	2.14e-10	275.197	8.79e-10	395.197	2.54e-10	515.197	1.77e-10	635.197	9.2e-11
35.2591	3.93e-11	155.259	2.14e-10	275.259	8.79e-10	395.259	2.54e-10	515.259	1.77e-10	635.259	9.2e-11
35.3211	1e-13	155.321	1e-13	275.321	1e-13	395.321	1e-13	515.321	1e-13	635.321	1e-13
35.3825	1e-13	155.382	1e-13	275.382	1e-13	395.382	1e-13	515.383	1e-13	635.383	1e-13
35.4445	1e-13	155.445	1e-13	275.445	1e-13	395.445	1e-13	515.444	1e-13	635.444	1e-13
35.5058	4.9e-11	155.506	2.38e-10	275.506	8.99e-10	395.506	2.45e-10	515.506	1.63e-10	635.506	7.92e-11
35.5679	4.9e-11	155.568	2.38e-10	275.568	8.99e-10	395.568	2.45e-10	515.568	1.63e-10	635.568	7.92e-11
35.6299	4.9e-11	155.63	2.38e-10	275.63	8.99e-10	395.63	2.45e-10	515.63	1.63e-10	635.63	7.92e-11
35.6919	4.9e-11	155.692	2.38e-10	275.692	8.99e-10	395.692	2.45e-10	515.692	1.63e-10	635.692	7.92e-11
35.7539	4.9e-11	155.754	2.38e-10	275.754	8.99e-10	395.754	2.45e-10	515.754	1.63e-10	635.754	7.92e-11
35.8159	4.9e-11	155.816	2.38e-10	275.816	8.99e-10	395.816	2.45e-10	515.816	1.63e-10	635.816	7.92e-11
35.8779	4.9e-11	155.878	2.38e-10	275.878	8.99e-10	395.878	2.45e-10	515.878	1.63e-10	635.878	7.92e-11
35.9399	4.9e-11	155.94	2.38e-10	275.94	8.99e-10	395.94	2.45e-10	515.94	1.63e-10	635.94	7.92e-11
36.0019	4.9e-11	156.002	2.38e-10	276.002	8.99e-10	396.002	2.45e-10	516.002	1.63e-10	636.002	7.92e-11
36.0639	4.9e-11	156.064	2.38e-10	276.064	8.99e-10	396.064	2.45e-10	516.064	1.63e-10	636.064	7.92e-11
36.1259	4.9e-11	156.126	2.38e-10	276.126	8.99e-10	396.126	2.45e-10	516.126	1.63e-10	636.126	7.92e-11
36.1879	4.9e-11	156.188	2.38e-10	276.188	8.99e-10	396.188	2.45e-10	516.188	1.63e-10	636.188	7.92e-11
36.2499	4.9e-11	156.25	2.38e-10	276.25	8.99e-10	396.25	2.45e-10	516.25	1.63e-10	636.25	7.92e-11
36.3119	4.9e-11	156.312	2.38e-10	276.312	8.99e-10	396.312	2.45e-10	516.312	1.63e-10	636.312	7.92e-11
36.3739	4.9e-11	156.374	2.38e-10	276.374	8.99e-10	396.374	2.45e-10	516.374	1.63e-10	636.374	7.92e-11
36.436	4.9e-11	156.436	2.38e-10	276.436	8.99e-10	396.436	2.45e-10	516.436	1.63e-10	636.436	7.92e-11
36.498	4.9e-11	156.498	2.38e-10	276.498	8.99e-10	396.498	2.45e-10	516.498	1.63e-10	636.498	7.92e-11
36.56	4.9e-11	156.56	2.38e-10	276.56	8.99e-10	396.56	2.45e-10	516.56	1.63e-10	636.56	7.92e-11
36.622	4.9e-11	156.622	2.38e-10	276.622	8.99e-10	396.622	2.45e-10	516.622	1.63e-10	636.622	7.92e-11
36.684	4.9e-11	156.684	2.38e-10	276.684	8.99e-10	396.684	2.45e-10	516.684	1.63e-10	636.684	7.92e-11
36.746	4.9e-11	156.746	2.38e-10	276.746	8.99e-10	396.746	2.45e-10	516.746	1.63e-10	636.746	7.92e-11
36.808	4.9e-11	156.808	2.38e-10	276.808	8.99e-10	396.808	2.45e-10	516.808	1.63e-10	636.808	7.92e-11
36.87	4.9e-11	156.87	2.38e-10	276.87	8.99e-10	396.87	2.45e-10	516.87	1.63e-10	636.87	7.92e-11
36.932	4.9e-11	156.932	2.38e-10	276.932	8.99e-10	396.932	2.45e-10	516.932	1.63e-10	636.932	7.92e-11
36.994	4.9e-11	156.994	2.38e-10	276.994	8.99e-10	396.994	2.45e-10	516.994	1.63e-10	636.994	7.92e-11
37.056	4.9e-11	157.056	2.38e-10	277.056	8.99e-10	397.056	2.45e-10	517.056	1.63e-10	637.056	7.92e-11
37.118	4.9e-11	157.118	2.38e-10	277.118	8.99e-10	397.118	2.45e-10	517.118	1.63e-10	637.118	7.92e-11
37.18	4.9e-11	157.18	2.38e-10	277.18	8.99e-10	397.18	2.45e-10	517.18	1.63e-10	637.18	7.92e-11
37.2419	4.9e-11	157.242	2.38e-10	277.242	8.99e-10	397.242	2.45e-10	517.242	1.63e-10	637.242	7.92e-11
37.304	4.9e-11	157.304	2.38e-10	277.304	8.99e-10	397.304	2.45e-10	517.304	1.63e-10	637.304	7.92e-11
37.366	4.9e-11	157.366	2.38e-10	277.366	8.99e-10	397.366	2.45e-10	517.366	1.63e-10	637.366	7.92e-11
37.428	4.9e-11	157.428	2.38e-10	277.428	8.99e-10	397.428	2.45e-10	517.428	1.63e-10	637.428	7.92e-11
37.49	1e-13	157.49	1e-13	277.49	1e-13	397.49	1e-13	517.49	1e-13	637.49	1e-13
37.5514	1e-13	157.551	1e-13	277.551	1e-13	397.551	1e-13	517.551	1e-13	637.551	1e-13
37.6134	1e-13	157.613	1e-13	277.613	1e-13	397.613	1e-13	517.613	1e-13	637.613	1e-13
37.6746	5.78e-11	157.675	2.59e-10	277.675	9.17e-10	397.675	2.36e-10	517.675	1.52e-10	637.675	6.77e-11
37.7366	5.78e-11	157.737	2.59e-10	277.737	9.17e-10	397.737	2.36e-10	517.737	1.52e-10	637.737	6.77e-11
37.7986	5.78e-11	157.799	2.59e-10	277.799	9.17e-10	397.799	2.36e-10	517.799	1.52e-10	637.799	6.77e-11
37.8606	5.78e-11	157.861	2.59e-10	277.861	9.17e-10	397.861	2.36e-10	517.861	1.52e-10	637.861	6.77e-11
37.9226	5.78e-11	157.923	2.59e-10	277.923	9.17e-10	397.923	2.36e-10	517.923	1.52e-10	637.923	6.77e-11
37.9846	5.78e-11	157.985	2.59e-10	277.985	9.17e-10	397.985	2.36e-10	517.985	1.52e-10	637.985	6.77e-11
38.0466	5.78e-11	158.047	2.59e-10	278.047	9.17e-10	398.047	2.36e-10	518.047	1.52e-10	638.047	6.77e-11
38.1086	5.78e-11	158.109	2.59e-10	278.109	9.17e-10	398.109	2.36e-10	518.109	1.52e-10	638.109	6.77e-11
38.1706	5.78e-11	158.171	2.59e-10	278.171	9.17e-10	398.171	2.36e-10	518.171	1.52e-10	638.171	6.77e-11
38.2326	5.78e-11	158.233	2.59e-10	278.233	9.17e-10	398.233	2.36e-10	518.233	1.52e-10	638.233	6.77e-11
38.2946	5.78e-11	158.295	2.59e-10	278.295	9.17e-10	398.295	2.36e-10	518.295	1.52e-10	638.295	6.77e-11
38.3566	5.78e-11	158.357	2.59e-10	278.357	9.17e-10	398.357	2.36e-10	518.357	1.52e-10	638.357	6.77e-11
38.4186	5.78e-11	158.419	2.59e-10	278.419	9.17e-10	398.419	2.36e-10	518.419	1.52e-10	638.419	6.77e-11
38.4807	5.78e-11	158.481	2.59e-10	278.481	9.17e-10	398.481	2.36e-10	518.481	1.52e-10	638.481	6.77e-11
38.5427	5.78e-11	158.543	2.59e-10	278.543	9.17e-10	398.543	2.36e-10	518.543	1.52e-10	638.543	6.77e-11
38.6047	5.78e-11	158.605	2.59e-10	278.605	9.17e-10	398.605	2.36e-10	518.605	1.52e-10	638.605	6.77e-11
38.6666	5.78e-11	158.667	2.59e-10	278.667	9.17e-10	398.667	2.36e-10	518.667	1.52e-10	638.667	6.77e-11
38.7286	5.78e-11	158.729	2.59e-10	278.729	9.17e-10	398.729	2.36e-10	518.729	1.52e-10	638.729	6.77e-11
38.7906	5.78e-11	158.791	2.59e-10	278.791	9.17e-10	398.791	2.36e-10	518.791	1.52e-10	638.791	6.77e-11
38.8526	5.78e-11	158.853	2.59e-10	278.853	9.17e-10	398.853	2.36e-10	518.853	1.52e-10	638.853	6.77e-11
38.9146	5.78e-11	158.915	2.59e-10	278.915	9.17e-10	398.915	2.36e-10	518.915	1.52e-10	638.915	6.77e-11
38.9766	5.78e-11	158.977	2.59e-10	278.977	9.17e-10	398.977	2.36e-10	518.977	1.52e-10	638.977	6.77e-11
39.0386	5.78e-11	159.039	2.59e-10	279.039	9.17e-10	399.039	2.36e-10	519.039	1.52e-10	639.039	6.77e-11
39.1006	5.78e-11	159.101	2.59e-10	279.101	9.17e-10	399.101	2.36e-10	519.101	1.52e-10	639.101	6.77e-11
39.1626	5.78e-11	159.163	2.59e-10	279.163	9.17e-10	399.163	2.36e-10	519.163	1.52e-10	639.163	6.77e-11
39.2246	5.78e-11	159.225	2.59e-10	279.225	9.17e-10	399.225	2.36e-10	519.225	1.52e-10	639.225	6.77e-11
39.2866	5.78e-11	159.287	2.59e-10	279.287	9.17e-10	399.287	2.36e-10	519.287	1.52e-10	639.287	6.77e-11
39.3486	5.78e-11	159.349	2.59e-10	279.349	9.17e-10	399.349	2.36e-10	519.349	1.52e-10	639.349	6.77e-11
39.4107	5.78e-11	159.411	2.59e-10	279.411	9.17e-10	399.411	2.36e-10	519.411	1.52e-10	639.411	6.77e-11
39.4727	5.78e-11	159.473	2.59e-10	279.473	9.17e-10	399.473	2.36e-10	519.473	1.52e-10	639.473	6.77e-11
39.5347	5.78e-11	159.535	2.59e-10	279.535	9.17e-10	399.535	2.36e-10	519.535	1.52e-10	639.535	6.77e-11
39.5967	5.78e-11	159.597	2.59e-10	279.597	9.17e-10	399.597	2.36e-10	519.597	1.52e-10	639.597	6.77e-11
39.6587	1e-13	159.659	1e-13	279.659	1e-13	399.659	1e-13	519.659	1e-13	639.659	1e-13
39.7201	1e-13	159.72	1e-13	279.72	1e-13	399.72	1e-13	519.72	1e-13	639.72	1e-13
39.7821	1e-13	159.782	1e-13	279.782	1e-13	399.782	1e-13	519.782	1e-13	639.782	1e-13
39.8434	6.56e-11	159.843	2.81e-10	279.843	9.39e-10	399.843	2.25e-10	519.843	1.42e-10	639.843	5.97e-11
39.9054	6.56e-11	159.905	2.81e-10	279.905	9.39e-10	399.905	2.25e-10	519.905	1.42e-10	639.905	5.97e-11
39.9674	6.56e-11	159.967	2.81e-10	279.967	9.39e-10	399.967	2.25e-10	519.967	1.42e-10	639.967	5.97e-11
40.0293	6.56e-11	160.029	2.81e-10	280.029	9.39e-10	400.029	2.25e-10	520.029	1.42e-10	640.029	5.97e-11
40.0913	6.56e-11	160.091	2.81e-10	280.091	9.39e-10	400.091	2.25e-10	520.091	1.42e-10	640.091	5.97e-11
40.1533	6.56e-11	160.153	2.81e-10	280.153	9.39e-10	400.153	2.25e-10	520.153	1.42e-10	640.153	5.97e-11
40.2154	6.56e-11	160.215	2.81e-10	280.215	9.39e-10	400.215	2.25e-10	520.215	1.42e-10	640.215	5.97e-11
40.2774	6.56e-11	160.277	2.81e-10	280.277	9.39e-10	400.277	2.25e-10	520.277	1.42e-10	640.277	5.97e-11
40.3394	6.56e-11	160.339	2.81e-10	280.339	9.39e-10	400.339	2.25e-10	520.339	1.42e-10	640.339	5.97e-11
40.4014	6.56e-11	160.401	2.81e-10	280.401	9.39e-10	400.401	2.25e-10	520.401	1.42e-10	640.401	5.97e-11
40.4634	6.56e-11	160.463	2.81e-10	280.463	9.39e-10	400.463	2.25e-10	520.463	1.42e-10	640.463	5.97e-11
40.5254	6.56e-11	160.525	2.81e-10	280.525	9.39e-10	400.525	2.25e-10	520.525	1.42e-10	640.525	5.97e-11
40.5875	6.56e-11	160.588	2.81e-10	280.587	9.39e-10	400.587	2.25e-10	520.587	1.42e-10	640.587	5.97e-11
40.6495	6.56e-11	160.649	2.81e-10	280.649	9.39e-10	400.649	2.25e-10	520.649	1.42e-10	640.649	5.97e-11
40.7116	6.56e-11	160.712	2.81e-10	280.712	9.39e-10	400.712	2.25e-10	520.712	1.42e-10	640.712	5.97e-11
40.7736	6.56e-11	160.774	2.81e-10	280.774	9.39e-10	400.774	2.25e-10	520.774	1.42e-10	640.774	5.97e-11
40.8356	6.56e-11	160.836	2.81e-10	280.836	9.39e-10	400.836	2.25e-10	520.836	1.42e-10	640.836	5.97e-11
40.8976	6.56e-11	160.898	2.81e-10	280.898	9.39e-10	400.898	2.25e-10	520.898	1.42e-10	640.898	5.97e-11
40.9596	6.56e-11	160.96	2.81e-10	280.96	9.39e-10	400.96	2.25e-10	520.96	1.42e-10	640.96	5.97e-11
41.0216	6.56e-11	161.022	2.81e-10	281.022	9.39e-10	401.022	2.25e-10	521.022	1.42e-10	641.022	5.97e-11
41.0836	6.56e-11	161.084	2.81e-10	281.084	9.39e-10	401.084	2.25e-10	521.084	1.42e-10	641.084	5.97e-11
41.1456	6.56e-11	161.146	2.81e-10	281.146	9.39e-10	401.146	2.25e-10	521.146	1.42e-10	641.146	5.97e-11
41.2076	6.56e-11	161.208	2.81e-10	281.208	9.39e-10	401.208	2.25e-10	521.208	1.42e-10	641.208	5.97e-11
41.2696	6.56e-11	161.27	2.81e-10	281.27	9.39e-10	401.27	2.25e-10	521.27	1.42e-10	641.27	5.97e-11
41.3316	6.56e-11	161.332	2.81e-10	281.332	9.39e-10	401.332	2.25e-10	521.332	1.42e-10	641.332	5.97e-11
41.3936	6.56e-11	161.394	2.81e-10	281.394	9.39e-10	401.394	2.25e-10	521.394	1.42e-10	641.394	5.97e-11
41.4556	6.56e-11	161.456	2.81e-10	281.456	9.39e-10	401.456	2.25e-10	521.456	1.42e-10	641.456	5.97e-11
41.5176	6.56e-11	161.518	2.81e-10	281.518	9.39e-10	401.518	2.25e-10	521.518	1.42e-10	641.518	5.97e-11
41.5796	6.56e-11	161.58	2.81e-10	281.58	9.39e-10	401.58	2.25e-10	521.58	1.42e-10	641.58	5.97e-11
41.6416	6.56e-11	161.642	2.81e-10	281.642	9.39e-10	401.642	2.25e-10	521.642	1.42e-10	641.642	5.97e-11
41.7036	6.56e-11	161.704	2.81e-10	281.704	9.39e-10	401.704	2.25e-10	521.704	1.42e-10	641.704	5.97e-11
41.7656	6.56e-11	161.766	2.81e-10	281.766	9.39e-10	401.766	2.25e-10	521.766	1.42e-10	641.766	5.97e-11
41.8277	1e-13	161.828	1e-13	281.828	1e-13	401.828	1e-13	521.828	1e-13	641.828	1e-13
41.889	1e-13	161.889	1e-13	281.889	1e-13	401.889	1e-13	521.889	1e-13	641.889	1e-13
41.951	1e-13	161.951	1e-13	281.951	1e-13	401.951	1e-13	521.951	1e-13	641.951	1e-13
42.0123	7.34e-11	162.012	2.99e-10	282.012	9.56e-10	402.012	2.12e-10	522.012	1.37e-10	642.012	5.29e-11
42.0742	7.34e-11	162.074	2.99e-10	282.074	9.56e-10	402.074	2.12e-10	522.074	1.37e-10	642.074	5.29e-11
42.1362	7.34e-11	162.136	2.99e-10	282.136	9.56e-10	402.136	2.12e-10	522.136	1.37e-10	642.136	5.29e-11
42.1982	7.34e-11	162.198	2.99e-10	282.198	9.56e-10	402.198	2.12e-10	522.198	1.37e-10	642.198	5.29e-11
42.2602	7.34e-11	162.26	2.99e-10	282.26	9.56e-10	402.26	2.12e-10	522.26	1.37e-10	642.26	5.29e-11
42.3222	7.34e-11	162.322	2.99e-10	282.322	9.56e-10	402.322	2.12e-10	522.322	1.37e-10	642.322	5.29e-11
42.3842	7.34e-11	162.384	2.99e-10	282.384	9.56e-10	402.384	2.12e-10	522.384	1.37e-10	642.384	5.29e-11
42.4463	7.34e-11	162.446	2.99e-10	282.446	9.56e-10	402.446	2.12e-10	522.446	1.37e-10	642.446	5.29e-11
42.5083	7.34e-11	162.508	2.99e-10	282.508	9.56e-10	402.508	2.12e-10	522.508	1.37e-10	642.508	5.29e-11
42.5703	7.34e-11	162.57	2.99e-10	282.57	9.56e-10	402.57	2.12e-10	522.57	1.37e-10	642.57	5.29e-11
42.6322	7.34e-11	162.632	2.99e-10	282.632	9.56e-10	402.632	2.12e-10	522.632	1.37e-10	642.632	5.29e-11
42.6943	7.34e-11	162.694	2.99e-10	282.694	9.56e-10	402.694	2.12e-10	522.694	1.37e-10	642.694	5.29e-11
42.7562	7.34e-11	162.756	2.99e-10	282.756	9.56e-10	402.756	2.12e-10	522.756	1.37e-10	642.756	5.29e-11
42.8182	7.34e-11	162.818	2.99e-10	282.818	9.56e-10	402.818	2.12e-10	522.818	1.37e-10	642.818	5.29e-11
42.8802	7.34e-11	162.88	2.99e-10	282.88	9.56e-10	402.88	2.12e-10	522.88	1.37e-10	642.88	5.29e-11
42.9422	7.34e-11	162.942	2.99e-10	282.942	9.56e-10	402.942	2.12e-10	522.942	1.37e-10	642.942	5.29e-11
43.0042	7.34e-11	163.004	2.99e-10	283.004	9.56e-10	403.004	2.12e-10	523.004	1.37e-10	643.004	5.29e-11
43.0661	7.34e-11	163.066	2.99e-10	283.066	9.56e-10	403.066	2.12e-10	523.066	1.37e-10	643.066	5.29e-11
43.1281	7.34e-11	163.128	2.99e-10	283.128	9.56e-10	403.128	2.12e-10	523.128	1.37e-10	643.128	5.29e-11
43.1901	7.34e-11	163.19	2.99e-10	283.19	9.56e-10	403.19	2.12e-10	523.19	1.37e-10	643.19	5.29e-11
43.2522	7.34e-11	163.252	2.99e-10	283.252	9.56e-10	403.252	2.12e-10	523.252	1.37e-10	643.252	5.29e-11
43.3142	7.34e-11	163.314	2.99e-10	283.314	9.56e-10	403.314	2.12e-10	523.314	1.37e-10	643.314	5.29e-11
43.3761	7.34e-11	163.376	2.99e-10	283.376	9.56e-10	403.376	2.12e-10	523.376	1.37e-10	643.376	5.29e-11
43.4382	7.34e-11	163.438	2.99e-10	283.438	9.56e-10	403.438	2.12e-10	523.438	1.37e-10	643.438	5.29e-11
43.5002	7.34e-11	163.5	2.99e-10	283.5	9.56e-10	403.5	2.12e-10	523.5	1.37e-10	643.5	5.29e-11
43.5622	7.34e-11	163.562	2.99e-10	283.562	9.56e-10	403.562	2.12e-10	523.562	1.37e-10	643.562	5.29e-11
43.6242	7.34e-11	163.624	2.99e-10	283.624	9.56e-10	403.624	2.12e-10	523.624	1.37e-10	643.624	5.29e-11
43.6862	7.34e-11	163.686	2.99e-10	283.686	9.56e-10	403.686	2.12e-10	523.686	1.37e-10	643.686	5.29e-11
43.7481	7.34e-11	163.748	2.99e-10	283.748	9.56e-10	403.748	2.12e-10	523.748	1.37e-10	643.748	5.29e-11
43.8101	7.34e-11	163.81	2.99e-10	283.81	9.56e-10	403.81	2.12e-10	523.81	1.37e-10	643.81	5.29e-11
43.8721	7.34e-11	163.872	2.99e-10	283.872	9.56e-10	403.872	2.12e-10	523.872	1.37e-10	643.872	5.29e-11
43.9341	7.34e-11	163.934	2.99e-10	283.934	9.56e-10	403.934	2.12e-10	523.934	1.37e-10	643.934	5.29e-11
43.9961	1e-13	163.996	1e-13	283.996	1e-13	403.996	1e-13	523.996	1e-13	643.996	1e-13
44.0574	1e-13	164.057	1e-13	284.057	1e-13	404.057	1e-13	524.057	1e-13	644.057	1e-13
44.1195	1e-13	164.119	1e-13	284.12	1e-13	404.12	1e-13	524.12	1e-13	644.12	1e-13
44.1808	8.05e-11	164.181	3.18e-10	284.181	9.68e-10	404.181	1.97e-10	524.181	1.3e-10	644.181	4.71e-11
44.2428	8.05e-11	164.243	3.18e-10	284.243	9.68e-10	404.243	1.97e-10	524.243	1.3e-10	644.243	4.71e-11
44.3048	8.05e-11	164.305	3.18e-10	284.305	9.68e-10	404.305	1.97e-10	524.305	1.3e-10	644.305	4.71e-11
44.3668	8.05e-11	164.367	3.18e-10	284.367	9.68e-10	404.367	1.97e-10	524.367	1.3e-10	644.367	4.71e-11
44.4289	8.05e-11	164.429	3.18e-10	284.429	9.68e-10	404.429	1.97e-10	524.429	1.3e-10	644.429	4.71e-11
44.4909	8.05e-11	164.491	3.18e-10	284.491	9.68e-10	404.491	1.97e-10	524.491	1.3e-10	644.491	4.71e-11
44.5529	8.05e-11	164.553	3.18e-10	284.553	9.68e-10	404.553	1.97e-10	524.553	1.3e-10	644.553	4.71e-11
44.6149	8.05e-11	164.615	3.18e-10	284.615	9.68e-10	404.615	1.97e-10	524.615	1.3e-10	644.615	4.71e-11
44.6769	8.05e-11	164.677	3.18e-10	284.677	9.68e-10	404.677	1.97e-10	524.677	1.3e-10	644.677	4.71e-11
44.7388	8.05e-11	164.739	3.18e-10	284.739	9.68e-10	404.739	1.97e-10	524.739	1.3e-10	644.739	4.71e-11
44.8008	8.05e-11	164.801	3.18e-10	284.801	9.68e-10	404.801	1.97e-10	524.801	1.3e-10	644.801	4.71e-11
44.8628	8.05e-11	164.863	3.18e-10	284.863	9.68e-10	404.863	1.97e-10	524.863	1.3e-10	644.863	4.71e-11
44.9249	8.05e-11	164.925	3.18e-10	284.925	9.68e-10	404.925	1.97e-10	524.925	1.3e-10	644.925	4.71e-11
44.9868	8.05e-11	164.987	3.18e-10	284.987	9.68e-10	404.987	1.97e-10	524.987	1.3e-10	644.987	4.71e-11
45.0488	8.05e-11	165.049	3.18e-10	285.049	9.68e-10	405.049	1.97e-10	525.049	1.3e-10	645.049	4.71e-11
45.1109	8.05e-11	165.111	3.18e-10	285.111	9.68e-10	405.111	1.97e-10	525.111	1.3e-10	645.111	4.71e-11
45.1728	8.05e-11	165.173	3.18e-10	285.173	9.68e-10	405.173	1.97e-10	525.173	1.3e-10	645.173	4.71e-11
45.2349	8.05e-11	165.235	3.18e-10	285.235	9.68e-10	405.235	1.97e-10	525.235	1.3e-10	645.235	4.71e-11
45.2961	8.05e-11	165.296	3.18e-10	285.296	9.68e-10	405.296	1.97e-10	525.296	1.3e-10	645.296	4.71e-11
45.3574	8.05e-11	165.357	3.18e-10	285.357	9.68e-10	405.357	1.97e-10	525.357	1.3e-10	645.357	4.71e-11
45.4187	8.05e-11	165.419	3.18e-10	285.419	9.68e-10	405.419	1.97e-10	525.419	1.3e-10	645.419	4.71e-11
45.48	8.05e-11	165.48	3.18e-10	285.48	9.68e-10	405.48	1.97e-10	525.48	1.3e-10	645.48	4.71e-11
45.542	8.05e-11	165.542	3.18e-10	285.542	9.68e-10	405.542	1.97e-10	525.542	1.3e-10	645.542	4.71e-11
45.604	8.05e-11	165.604	3.18e-10	285.604	9.68e-10	405.604	1.97e-10	525.604	1.3e-10	645.604	4.71e-11
45.666	8.05e-11	165.666	3.18e-10	285.666	9.68e-10	405.666	1.97e-10	525.666	1.3e-10	645.666	4.71e-11
45.7273	8.05e-11	165.727	3.18e-10	285.727	9.68e-10	405.727	1.97e-10	525.727	1.3e-10	645.727	4.71e-11
45.7886	8.05e-11	165.789	3.18e-10	285.789	9.68e-10	405.789	1.97e-10	525.789	1.3e-10	645.789	4.71e-11
45.8499	8.05e-11	165.85	3.18e-10	285.85	9.68e-10	405.85	1.97e-10	525.85	1.3e-10	645.85	4.71e-11
45.9111	8.05e-11	165.911	3.18e-10	285.911	9.68e-10	405.911	1.97e-10	525.911	1.3e-10	645.911	4.71e-11
45.9725	8.05e-11	165.972	3.18e-10	285.973	9.68e-10	405.973	1.97e-10	525.972	1.3e-10	645.972	4.71e-11
46.0345	8.05e-11	166.035	3.18e-10	286.034	9.68e-10	406.034	1.97e-10	526.034	1.3e-10	646.034	4.71e-11
46.0958	8.05e-11	166.096	3.18e-10	286.096	9.68e-10	406.096	1.97e-10	526.096	1.3e-10	646.096	4.71e-11
46.1571	1e-13	166.157	1e-13	286.157	1e-13	406.157	1e-13	526.157	1e-13	646.157	1e-13
46.2184	1e-13	166.218	1e-13	286.218	1e-13	406.218	1e-13	526.218	1e-13	646.218	1e-13
46.2804	1e-13	166.28	1e-13	286.28	1e-13	406.28	1e-13	526.28	1e-13	646.28	1e-13
46.3416	8.71e-11	166.342	3.37e-10	286.342	9.92e-10	406.342	1.82e-10	526.342	1.24e-10	646.342	4.21e-11
46.4036	8.71e-11	166.404	3.37e-10	286.404	9.92e-10	406.404	1.82e-10	526.404	1.24e-10	646.404	4.21e-11
46.4656	8.71e-11	166.466	3.37e-10	286.466	9.92e-10	406.466	1.82e-10	526.466	1.24e-10	646.466	4.21e-11
46.5276	8.71e-11	166.528	3.37e-10	286.528	9.92e-10	406.528	1.82e-10	526.528	1.24e-10	646.528	4.21e-11
46.5896	8.71e-11	166.59	3.37e-10	286.59	9.92e-10	406.59	1.82e-10	526.59	1.24e-10	646.59	4.21e-11
46.6516	8.71e-11	166.652	3.37e-10	286.652	9.92e-10	406.652	1.82e-10	526.652	1.24e-10	646.652	4.21e-11
46.7136	8.71e-11	166.714	3.37e-10	286.714	9.92e-10	406.714	1.82e-10	526.714	1.24e-10	646.714	4.21e-11
46.7757	8.71e-11	166.776	3.37e-10	286.776	9.92e-10	406.776	1.82e-10	526.776	1.24e-10	646.776	4.21e-11
46.837	8.71e-11	166.837	3.37e-10	286.837	9.92e-10	406.837	1.82e-10	526.837	1.24e-10	646.837	4.21e-11
46.8983	8.71e-11	166.898	3.37e-10	286.898	9.92e-10	406.898	1.82e-10	526.898	1.24e-10	646.898	4.21e-11
46.9596	8.71e-11	166.96	3.37e-10	286.96	9.92e-10	406.96	1.82e-10	526.96	1.24e-10	646.96	4.21e-11
47.0209	8.71e-11	167.021	3.37e-10	287.021	9.92e-10	407.021	1.82e-10	527.021	1.24e-10	647.021	4.21e-11
47.0822	8.71e-11	167.082	3.37e-10	287.082	9.92e-10	407.082	1.82e-10	527.082	1.24e-10	647.082	4.21e-11
47.1435	8.71e-11	167.143	3.37e-10	287.144	9.92e-10	407.144	1.82e-10	527.144	1.24e-10	647.144	4.21e-11
47.2048	8.71e-11	167.205	3.37e-10	287.205	9.92e-10	407.205	1.82e-10	527.205	1.24e-10	647.205	4.21e-11
47.2661	8.71e-11	167.266	3.37e-10	287.266	9.92e-10	407.266	1.82e-10	527.266	1.24e-10	647.266	4.21e-11
47.3274	8.71e-11	167.327	3.37e-10	287.327	9.92e-10	407.327	1.82e-10	527.327	1.24e-10	647.327	4.21e-11
47.3886	8.71e-11	167.389	3.37e-10	287.389	9.92e-10	407.389	1.82e-10	527.389	1.24e-10	647.389	4.21e-11
47.4499	8.71e-11	167.45	3.37e-10	287.45	9.92e-10	407.45	1.82e-10	527.45	1.24e-10	647.45	4.21e-11
47.5112	8.71e-11	167.511	3.37e-10	287.511	9.92e-10	407.511	1.82e-10	527.511	1.24e-10	647.511	4.21e-11
47.5725	8.71e-11	167.572	3.37e-10	287.572	9.92e-10	407.572	1.82e-10	527.572	1.24e-10	647.572	4.21e-11
47.6338	8.71e-11	167.634	3.37e-10	287.634	9.92e-10	407.634	1.82e-10	527.634	1.24e-10	647.634	4.21e-11
47.6951	8.71e-11	167.695	3.37e-10	287.695	9.92e-10	407.695	1.82e-10	527.695	1.24e-10	647.695	4.21e-11
47.7564	8.71e-11	167.756	3.37e-10	287.756	9.92e-10	407.756	1.82e-10	527.756	1.24e-10	647.756	4.21e-11
47.8176	8.71e-11	167.818	3.37e-10	287.818	9.92e-10	407.818	1.82e-10	527.818	1.24e-10	647.818	4.21e-11
47.8789	8.71e-11	167.879	3.37e-10	287.879	9.92e-10	407.879	1.82e-10	527.879	1.24e-10	647.879	4.21e-11
47.9401	8.71e-11	167.94	3.37e-10	287.94	9.92e-10	407.94	1.82e-10	527.94	1.24e-10	647.94	4.21e-11
48.0014	8.71e-11	168.001	3.37e-10	288.001	9.92e-10	408.001	1.82e-10	528.001	1.24e-10	648.001	4.21e-11
48.0627	8.71e-11	168.063	3.37e-10	288.063	9.92e-10	408.063	1.82e-10	528.063	1.24e-10	648.063	4.21e-11
48.124	8.71e-11	168.124	3.37e-10	288.124	9.92e-10	408.124	1.82e-10	528.124	1.24e-10	648.124	4.21e-11
48.1853	8.71e-11	168.185	3.37e-10	288.185	9.92e-10	408.185	1.82e-10	528.185	1.24e-10	648.185	4.21e-11
48.2466	8.71e-11	168.247	3.37e-10	288.247	9.92e-10	408.247	1.82e-10	528.247	1.24e-10	648.247	4.21e-11
48.3079	1e-13	168.308	1e-13	288.308	1e-13	408.308	1e-13	528.308	1e-13	648.308	1e-13
48.3691	1e-13	168.369	1e-13	288.369	1e-13	408.369	1e-13	528.369	1e-13	648.369	1e-13
48.4311	1e-13	168.431	1e-13	288.431	1e-13	408.431	1e-13	528.431	1e-13	648.431	1e-13
48.4924	9.45e-11	168.492	3.51e-10	288.492	1.01e-09	408.492	1.68e-10	528.492	1.16e-10	648.492	3.84e-11
48.5544	9.45e-11	168.554	3.51e-10	288.554	1.01e-09	408.554	1.68e-10	528.554	1.16e-10	648.554	3.84e-11
48.6164	9.45e-11	168.616	3.51e-10	288.616	1.01e-09	408.616	1.68e-10	528.616	1.16e-10	648.616	3.84e-11
48.6777	9.45e-11	168.678	3.51e-10	288.678	1.01e-09	408.678	1.68e-10	528.678	1.16e-10	648.678	3.84e-11
48.739	9.45e-11	168.739	3.51e-10	288.739	1.01e-09	408.739	1.68e-10	528.739	1.16e-10	648.739	3.84e-11
48.8003	9.45e-11	168.8	3.51e-10	288.8	1.01e-09	408.8	1.68e-10	528.8	1.16e-10	648.8	3.84e-11
48.8616	9.45e-11	168.862	3.51e-10	288.862	1.01e-09	408.862	1.68e-10	528.862	1.16e-10	648.862	3.84e-11
48.9229	9.45e-11	168.923	3.51e-10	288.923	1.01e-09	408.923	1.68e-10	528.923	1.16e-10	648.923	3.84e-11
48.9842	9.45e-11	168.984	3.51e-10	288.984	1.01e-09	408.984	1.68e-10	528.984	1.16e-10	648.984	3.84e-11
49.0455	9.45e-11	169.046	3.51e-10	289.046	1.01e-09	409.046	1.68e-10	529.045	1.16e-10	649.045	3.84e-11
49.1068	9.45e-11	169.107	3.51e-10	289.107	1.01e-09	409.107	1.68e-10	529.107	1.16e-10	649.107	3.84e-11
49.1681	9.45e-11	169.168	3.51e-10	289.168	1.01e-09	409.168	1.68e-10	529.168	1.16e-10	649.168	3.84e-11
49.2294	9.45e-11	169.229	3.51e-10	289.229	1.01e-09	409.229	1.68e-10	529.229	1.16e-10	649.229	3.84e-11
49.2906	9.45e-11	169.291	3.51e-10	289.291	1.01e-09	409.291	1.68e-10	529.291	1.16e-10	649.291	3.84e-11
49.3519	9.45e-11	169.352	3.51e-10	289.352	1.01e-09	409.352	1.68e-10	529.352	1.16e-10	649.352	3.84e-11
49.4132	9.45e-11	169.413	3.51e-10	289.413	1.01e-09	409.413	1.68e-10	529.413	1.16e-10	649.413	3.84e-11
49.4744	9.45e-11	169.474	3.51e-10	289.474	1.01e-09	409.474	1.68e-10	529.474	1.16e-10	649.474	3.84e-11
49.5357	9.45e-11	169.536	3.51e-10	289.536	1.01e-09	409.536	1.68e-10	529.536	1.16e-10	649.536	3.84e-11
49.5971	9.45e-11	169.597	3.51e-10	289.597	1.01e-09	409.597	1.68e-10	529.597	1.16e-10	649.597	3.84e-11
49.6583	9.45e-11	169.658	3.51e-10	289.658	1.01e-09	409.658	1.68e-10	529.658	1.16e-10	649.658	3.84e-11
49.7196	9.45e-11	169.72	3.51e-10	289.72	1.01e-09	409.72	1.68e-10	529.72	1.16e-10	649.72	3.84e-11
49.7809	9.45e-11	169.781	3.51e-10	289.781	1.01e-09	409.781	1.68e-10	529.781	1.16e-10	649.781	3.84e-11
49.8421	9.45e-11	169.842	3.51e-10	289.842	1.01e-09	409.842	1.68e-10	529.842	1.16e-10	649.842	3.84e-11
49.9034	9.45e-11	169.903	3.51e-10	289.903	1.01e-09	409.903	1.68e-10	529.903	1.16e-10	649.903	3.84e-11
49.9646	9.45e-11	169.965	3.51e-10	289.965	1.01e-09	409.965	1.68e-10	529.965	1.16e-10	649.965	3.84e-11
50.0259	9.45e-11	170.026	3.51e-10	290.026	1.01e-09	410.026	1.68e-10	530.026	1.16e-10	650.026	3.84e-11
50.0872	9.45e-11	170.087	3.51e-10	290.087	1.01e-09	410.087	1.68e-10	530.087	1.16e-10	650.087	3.84e-11
50.1485	9.45e-11	170.149	3.51e-10	290.149	1.01e-09	410.149	1.68e-10	530.149	1.16e-10	650.149	3.84e-11
50.2098	9.45e-11	170.21	3.51e-10	290.21	1.01e-09	410.21	1.68e-10	530.21	1.16e-10	650.21	3.84e-11
50.2711	9.45e-11	170.271	3.51e-10	290.271	1.01e-09	410.271	1.68e-10	530.271	1.16e-10	650.271	3.84e-11
50.3324	9.45e-11	170.332	3.51e-10	290.332	1.01e-09	410.332	1.68e-10	530.332	1.16e-10	650.332	3.84e-11
50.3937	9.45e-11	170.394	3.51e-10	290.394	1.01e-09	410.394	1.68e-10	530.394	1.16e-10	650.394	3.84e-11
50.455	1e-13	170.455	1e-13	290.455	1e-13	410.455	1e-13	530.455	1e-13	650.455	1e-13
50.5163	1e-13	170.516	1e-13	290.516	1e-13	410.516	1e-13	530.516	1e-13	650.516	1e-13
50.5783	1e-13	170.578	1e-13	290.578	1e-13	410.578	1e-13	530.578	1e-13	650.578	1e-13
50.6396	1e-10	170.64	3.67e-10	290.64	1.04e-09	410.64	1.58e-10	530.64	1.09e-10	650.64	3.49e-11
50.7016	1e-10	170.702	3.67e-10	290.702	1.04e-09	410.702	1.58e-10	530.702	1.09e-10	650.702	3.49e-11
50.7635	1e-10	170.763	3.67e-10	290.764	1.04e-09	410.764	1.58e-10	530.764	1.09e-10	650.764	3.49e-11
50.8249	1e-10	170.825	3.67e-10	290.825	1.04e-09	410.825	1.58e-10	530.825	1.09e-10	650.825	3.49e-11
50.8861	1e-10	170.886	3.67e-10	290.886	1.04e-09	410.886	1.58e-10	530.886	1.09e-10	650.886	3.49e-11
50.9474	1e-10	170.947	3.67e-10	290.947	1.04e-09	410.947	1.58e-10	530.947	1.09e-10	650.947	3.49e-11
51.0087	1e-10	171.009	3.67e-10	291.009	1.04e-09	411.009	1.58e-10	531.009	1.09e-10	651.009	3.49e-11
51.07	1e-10	171.07	3.67e-10	291.07	1.04e-09	411.07	1.58e-10	531.07	1.09e-10	651.07	3.49e-11
51.1312	1e-10	171.131	3.67e-10	291.131	1.04e-09	411.131	1.58e-10	531.131	1.09e-10	651.131	3.49e-11
51.1925	1e-10	171.192	3.67e-10	291.192	1.04e-09	411.192	1.58e-10	531.192	1.09e-10	651.192	3.49e-11
51.2538	1e-10	171.254	3.67e-10	291.254	1.04e-09	411.254	1.58e-10	531.254	1.09e-10	651.254	3.49e-11
51.3151	1e-10	171.315	3.67e-10	291.315	1.04e-09	411.315	1.58e-10	531.315	1.09e-10	651.315	3.49e-11
51.3764	1e-10	171.376	3.67e-10	291.376	1.04e-09	411.376	1.58e-10	531.376	1.09e-10	651.376	3.49e-11
51.4376	1e-10	171.438	3.67e-10	291.438	1.04e-09	411.438	1.58e-10	531.438	1.09e-10	651.438	3.49e-11
51.4989	1e-10	171.499	3.67e-10	291.499	1.04e-09	411.499	1.58e-10	531.499	1.09e-10	651.499	3.49e-11
51.5603	1e-10	171.56	3.67e-10	291.56	1.04e-09	411.56	1.58e-10	531.56	1.09e-10	651.56	3.49e-11
51.6216	1e-10	171.622	3.67e-10	291.622	1.04e-09	411.622	1.58e-10	531.622	1.09e-10	651.622	3.49e-11
51.6829	1e-10	171.683	3.67e-10	291.683	1.04e-09	411.683	1.58e-10	531.683	1.09e-10	651.683	3.49e-11
51.7442	1e-10	171.744	3.67e-10	291.744	1.04e-09	411.744	1.58e-10	531.744	1.09e-10	651.744	3.49e-11
51.8055	1e-10	171.805	3.67e-10	291.805	1.04e-09	411.805	1.58e-10	531.806	1.09e-10	651.806	3.49e-11
51.8668	1e-10	171.867	3.67e-10	291.867	1.04e-09	411.867	1.58e-10	531.867	1.09e-10	651.867	3.49e-11
51.9281	1e-10	171.928	3.67e-10	291.928	1.04e-09	411.928	1.58e-10	531.928	1.09e-10	651.928	3.49e-11
51.9894	1e-10	171.989	3.67e-10	291.989	1.04e-09	411.989	1.58e-10	531.989	1.09e-10	651.989	3.49e-11
52.0506	1e-10	172.051	3.67e-10	292.051	1.04e-09	412.051	1.58e-10	532.051	1.09e-10	652.051	3.49e-11
52.1119	1e-10	172.112	3.67e-10	292.112	1.04e-09	412.112	1.58e-10	532.112	1.09e-10	652.112	3.49e-11
52.1732	1e-10	172.173	3.67e-10	292.173	1.04e-09	412.173	1.58e-10	532.173	1.09e-10	652.173	3.49e-11
52.2346	1e-10	172.235	3.67e-10	292.235	1.04e-09	412.235	1.58e-10	532.235	1.09e-10	652.235	3.49e-11
52.2959	1e-10	172.296	3.67e-10	292.296	1.04e-09	412.296	1.58e-10	532.296	1.09e-10	652.296	3.49e-11
52.3572	1e-10	172.357	3.67e-10	292.357	1.04e-09	412.357	1.58e-10	532.357	1.09e-10	652.357	3.49e-11
52.4185	1e-10	172.418	3.67e-10	292.418	1.04e-09	412.418	1.58e-10	532.418	1.09e-10	652.418	3.49e-11
52.4798	1e-10	172.48	3.67e-10	292.48	1.04e-09	412.48	1.58e-10	532.48	1.09e-10	652.48	3.49e-11
52.5411	1e-10	172.541	3.67e-10	292.541	1.04e-09	412.541	1.58e-10	532.541	1.09e-10	652.541	3.49e-11
52.6024	1e-13	172.602	1e-13	292.602	1e-13	412.602	1e-13	532.602	1e-13	652.602	1e-13
52.6637	1e-13	172.664	1e-13	292.664	1e-13	412.664	1e-13	532.664	1e-13	652.664	1e-13
52.7257	1e-13	172.726	1e-13	292.726	1e-13	412.726	1e-13	532.726	1e-13	652.726	1e-13
52.787	1.06e-10	172.787	3.8e-10	292.787	1.06e-09	412.787	1.49e-10	532.787	1.01e-10	652.787	3.14e-11
52.849	1.06e-10	172.849	3.8e-10	292.849	1.06e-09	412.849	1.49e-10	532.849	1.01e-10	652.849	3.14e-11
52.9103	1.06e-10	172.91	3.8e-10	292.91	1.06e-09	412.91	1.49e-10	532.91	1.01e-10	652.91	3.14e-11
52.9716	1.06e-10	172.972	3.8e-10	292.972	1.06e-09	412.972	1.49e-10	532.972	1.01e-10	652.972	3.14e-11
53.0329	1.06e-10	173.033	3.8e-10	293.033	1.06e-09	413.033	1.49e-10	533.033	1.01e-10	653.033	3.14e-11
53.0941	1.06e-10	173.094	3.8e-10	293.094	1.06e-09	413.094	1.49e-10	533.094	1.01e-10	653.094	3.14e-11
53.1554	1.06e-10	173.155	3.8e-10	293.155	1.06e-09	413.155	1.49e-10	533.155	1.01e-10	653.155	3.14e-11
53.2167	1.06e-10	173.217	3.8e-10	293.217	1.06e-09	413.217	1.49e-10	533.217	1.01e-10	653.217	3.14e-11
53.2781	1.06e-10	173.278	3.8e-10	293.278	1.06e-09	413.278	1.49e-10	533.278	1.01e-10	653.278	3.14e-11
53.3394	1.06e-10	173.339	3.8e-10	293.339	1.06e-09	413.339	1.49e-10	533.339	1.01e-10	653.339	3.14e-11
53.4006	1.06e-10	173.401	3.8e-10	293.401	1.06e-09	413.401	1.49e-10	533.401	1.01e-10	653.401	3.14e-11
53.4619	1.06e-10	173.462	3.8e-10	293.462	1.06e-09	413.462	1.49e-10	533.462	1.01e-10	653.462	3.14e-11
53.5232	1.06e-10	173.523	3.8e-10	293.523	1.06e-09	413.523	1.49e-10	533.523	1.01e-10	653.523	3.14e-11
53.5845	1.06e-10	173.584	3.8e-10	293.584	1.06e-09	413.584	1.49e-10	533.585	1.01e-10	653.585	3.14e-11
53.6458	1.06e-10	173.646	3.8e-10	293.646	1.06e-09	413.646	1.49e-10	533.646	1.01e-10	653.646	3.14e-11
53.7071	1.06e-10	173.707	3.8e-10	293.707	1.06e-09	413.707	1.49e-10	533.707	1.01e-10	653.707	3.14e-11
53.7683	1.06e-10	173.768	3.8e-10	293.768	1.06e-09	413.768	1.49e-10	533.768	1.01e-10	653.768	3.14e-11
53.8296	1.06e-10	173.83	3.8e-10	293.83	1.06e-09	413.83	1.49e-10	533.83	1.01e-10	653.83	3.14e-11
53.8909	1.06e-10	173.891	3.8e-10	293.891	1.06e-09	413.891	1.49e-10	533.891	1.01e-10	653.891	3.14e-11
53.9522	1.06e-10	173.952	3.8e-10	293.952	1.06e-09	413.952	1.49e-10	533.952	1.01e-10	653.952	3.14e-11
54.0134	1.06e-10	174.013	3.8e-10	294.013	1.06e-09	414.013	1.49e-10	534.013	1.01e-10	654.013	3.14e-11
54.0747	1.06e-10	174.075	3.8e-10	294.075	1.06e-09	414.075	1.49e-10	534.075	1.01e-10	654.075	3.14e-11
54.136	1.06e-10	174.136	3.8e-10	294.136	1.06e-09	414.136	1.49e-10	534.136	1.01e-10	654.136	3.14e-11
54.1973	1.06e-10	174.197	3.8e-10	294.197	1.06e-09	414.197	1.49e-10	534.197	1.01e-10	654.197	3.14e-11
54.2586	1.06e-10	174.259	3.8e-10	294.259	1.06e-09	414.259	1.49e-10	534.259	1.01e-10	654.259	3.14e-11
54.3198	1.06e-10	174.32	3.8e-10	294.32	1.06e-09	414.32	1.49e-10	534.32	1.01e-10	654.32	3.14e-11
54.3811	1.06e-10	174.381	3.8e-10	294.381	1.06e-09	414.381	1.49e-10	534.381	1.01e-10	654.381	3.14e-11
54.4424	1.06e-10	174.442	3.8e-10	294.442	1.06e-09	414.442	1.49e-10	534.442	1.01e-10	654.442	3.14e-11
54.5036	1.06e-10	174.504	3.8e-10	294.504	1.06e-09	414.504	1.49e-10	534.504	1.01e-10	654.504	3.14e-11
54.5649	1.06e-10	174.565	3.8e-10	294.565	1.06e-09	414.565	1.49e-10	534.565	1.01e-10	654.565	3.14e-11
54.6262	1.06e-10	174.626	3.8e-10	294.626	1.06e-09	414.626	1.49e-10	534.626	1.01e-10	654.626	3.14e-11
54.6875	1.06e-10	174.688	3.8e-10	294.688	1.06e-09	414.688	1.49e-10	534.688	1.01e-10	654.688	3.14e-11
54.7488	1e-13	174.749	1e-13	294.749	1e-13	414.749	1e-13	534.749	1e-13	654.749	1e-13
54.8101	1e-13	174.81	1e-13	294.81	1e-13	414.81	1e-13	534.81	1e-13	654.81	1e-13
54.8721	1e-13	174.872	1e-13	294.872	1e-13	414.872	1e-13	534.872	1e-13	654.872	1e-13
54.9334	1.12e-10	174.933	3.92e-10	294.933	1.06e-09	414.933	1.42e-10	534.933	9.38e-11	654.933	2.82e-11
54.9946	1.12e-10	174.995	3.92e-10	294.995	1.06e-09	414.995	1.42e-10	534.995	9.38e-11	654.995	2.82e-11
55.0559	1.12e-10	175.056	3.92e-10	295.056	1.06e-09	415.056	1.42e-10	535.056	9.38e-11	655.056	2.82e-11
55.1172	1.12e-10	175.117	3.92e-10	295.117	1.06e-09	415.117	1.42e-10	535.117	9.38e-11	655.117	2.82e-11
55.1785	1.12e-10	175.179	3.92e-10	295.178	1.06e-09	415.178	1.42e-10	535.178	9.38e-11	655.178	2.82e-11
55.2398	1.12e-10	175.24	3.92e-10	295.24	1.06e-09	415.24	1.42e-10	535.24	9.38e-11	655.24	2.82e-11
55.3011	1.12e-10	175.301	3.92e-10	295.301	1.06e-09	415.301	1.42e-10	535.301	9.38e-11	655.301	2.82e-11
55.3624	1.12e-10	175.362	3.92e-10	295.362	1.06e-09	415.362	1.42e-10	535.362	9.38e-11	655.362	2.82e-11
55.4236	1.12e-10	175.424	3.92e-10	295.424	1.06e-09	415.424	1.42e-10	535.424	9.38e-11	655.424	2.82e-11
55.4849	1.12e-10	175.485	3.92e-10	295.485	1.06e-09	415.485	1.42e-10	535.485	9.38e-11	655.485	2.82e-11
55.5462	1.12e-10	175.546	3.92e-10	295.546	1.06e-09	415.546	1.42e-10	535.546	9.38e-11	655.546	2.82e-11
55.6075	1.12e-10	175.607	3.92e-10	295.608	1.06e-09	415.608	1.42e-10	535.607	9.38e-11	655.607	2.82e-11
55.6688	1.12e-10	175.669	3.92e-10	295.669	1.06e-09	415.669	1.42e-10	535.669	9.38e-11	655.669	2.82e-11
55.7301	1.12e-10	175.73	3.92e-10	295.73	1.06e-09	415.73	1.42e-10	535.73	9.38e-11	655.73	2.82e-11
55.7914	1.12e-10	175.791	3.92e-10	295.791	1.06e-09	415.791	1.42e-10	535.791	9.38e-11	655.791	2.82e-11
55.8527	1.12e-10	175.853	3.92e-10	295.853	1.06e-09	415.853	1.42e-10	535.853	9.38e-11	655.853	2.82e-11
55.914	1.12e-10	175.914	3.92e-10	295.914	1.06e-09	415.914	1.42e-10	535.914	9.38e-11	655.914	2.82e-11
55.9753	1.12e-10	175.975	3.92e-10	295.975	1.06e-09	415.975	1.42e-10	535.975	9.38e-11	655.975	2.82e-11
56.0366	1.12e-10	176.037	3.92e-10	296.037	1.06e-09	416.037	1.42e-10	536.037	9.38e-11	656.037	2.82e-11
56.0978	1.12e-10	176.098	3.92e-10	296.098	1.06e-09	416.098	1.42e-10	536.098	9.38e-11	656.098	2.82e-11
56.1591	1.12e-10	176.159	3.92e-10	296.159	1.06e-09	416.159	1.42e-10	536.159	9.38e-11	656.159	2.82e-11
56.2204	1.12e-10	176.22	3.92e-10	296.22	1.06e-09	416.22	1.42e-10	536.22	9.38e-11	656.22	2.82e-11
56.2816	1.12e-10	176.282	3.92e-10	296.282	1.06e-09	416.282	1.42e-10	536.282	9.38e-11	656.282	2.82e-11
56.3429	1.12e-10	176.343	3.92e-10	296.343	1.06e-09	416.343	1.42e-10	536.343	9.38e-11	656.343	2.82e-11
56.4042	1.12e-10	176.404	3.92e-10	296.404	1.06e-09	416.404	1.42e-10	536.404	9.38e-11	656.404	2.82e-11
56.4655	1.12e-10	176.465	3.92e-10	296.466	1.06e-09	416.466	1.42e-10	536.466	9.38e-11	656.466	2.82e-11
56.5268	1.12e-10	176.527	3.92e-10	296.527	1.06e-09	416.527	1.42e-10	536.527	9.38e-11	656.527	2.82e-11
56.5881	1.12e-10	176.588	3.92e-10	296.588	1.06e-09	416.588	1.42e-10	536.588	9.38e-11	656.588	2.82e-11
56.6494	1.12e-10	176.649	3.92e-10	296.649	1.06e-09	416.649	1.42e-10	536.649	9.38e-11	656.649	2.82e-11
56.7106	1.12e-10	176.711	3.92e-10	296.711	1.06e-09	416.711	1.42e-10	536.711	9.38e-11	656.711	2.82e-11
56.7719	1.12e-10	176.772	3.92e-10	296.772	1.06e-09	416.772	1.42e-10	536.772	9.38e-11	656.772	2.82e-11
56.8331	1.12e-10	176.833	3.92e-10	296.833	1.06e-09	416.833	1.42e-10	536.833	9.38e-11	656.833	2.82e-11
56.8944	1e-13	176.894	1e-13	296.894	1e-13	416.894	1e-13	536.894	1e-13	656.894	1e-13
56.9558	1e-13	176.956	1e-13	296.956	1e-13	416.956	1e-13	536.956	1e-13	656.956	1e-13
57.0178	1e-13	177.018	1e-13	297.018	1e-13	417.018	1e-13	537.018	1e-13	657.018	1e-13
57.0791	1.19e-10	177.079	4.02e-10	297.079	1.07e-09	417.079	1.37e-10	537.079	8.89e-11	657.079	2.61e-11
57.1404	1.19e-10	177.14	4.02e-10	297.14	1.07e-09	417.14	1.37e-10	537.14	8.89e-11	657.14	2.61e-11
57.2017	1.19e-10	177.202	4.02e-10	297.202	1.07e-09	417.202	1.37e-10	537.202	8.89e-11	657.202	2.61e-11
57.263	1.19e-10	177.263	4.02e-10	297.263	1.07e-09	417.263	1.37e-10	537.263	8.89e-11	657.263	2.61e-11
57.3243	1.19e-10	177.324	4.02e-10	297.324	1.07e-09	417.324	1.37e-10	537.324	8.89e-11	657.324	2.61e-11
57.3856	1.19e-10	177.386	4.02e-10	297.386	1.07e-09	417.386	1.37e-10	537.386	8.89e-11	657.386	2.61e-11
57.4469	1.19e-10	177.447	4.02e-10	297.447	1.07e-09	417.447	1.37e-10	537.447	8.89e-11	657.447	2.61e-11
57.5081	1.19e-10	177.508	4.02e-10	297.508	1.07e-09	417.508	1.37e-10	537.508	8.89e-11	657.508	2.61e-11
57.5694	1.19e-10	177.569	4.02e-10	297.569	1.07e-09	417.569	1.37e-10	537.569	8.89e-11	657.569	2.61e-11
57.6306	1.19e-10	177.631	4.02e-10	297.631	1.07e-09	417.631	1.37e-10	537.631	8.89e-11	657.631	2.61e-11
57.6919	1.19e-10	177.692	4.02e-10	297.692	1.07e-09	417.692	1.37e-10	537.692	8.89e-11	657.692	2.61e-11
57.7532	1.19e-10	177.753	4.02e-10	297.753	1.07e-09	417.753	1.37e-10	537.753	8.89e-11	657.753	2.61e-11
57.8145	1.19e-10	177.815	4.02e-10	297.815	1.07e-09	417.815	1.37e-10	537.814	8.89e-11	657.814	2.61e-11
57.8757	1.19e-10	177.876	4.02e-10	297.876	1.07e-09	417.876	1.37e-10	537.876	8.89e-11	657.876	2.61e-11
57.937	1.19e-10	177.937	4.02e-10	297.937	1.07e-09	417.937	1.37e-10	537.937	8.89e-11	657.937	2.61e-11
57.9983	1.19e-10	177.998	4.02e-10	297.998	1.07e-09	417.998	1.37e-10	537.998	8.89e-11	657.998	2.61e-11
58.0596	1.19e-10	178.06	4.02e-10	298.06	1.07e-09	418.06	1.37e-10	538.06	8.89e-11	658.06	2.61e-11
58.1209	1.19e-10	178.121	4.02e-10	298.121	1.07e-09	418.121	1.37e-10	538.121	8.89e-11	658.121	2.61e-11
58.1821	1.19e-10	178.182	4.02e-10	298.182	1.07e-09	418.182	1.37e-10	538.182	8.89e-11	658.182	2.61e-11
58.2434	1.19e-10	178.243	4.02e-10	298.243	1.07e-09	418.243	1.37e-10	538.243	8.89e-11	658.243	2.61e-11
58.3047	1.19e-10	178.305	4.02e-10	298.305	1.07e-09	418.305	1.37e-10	538.305	8.89e-11	658.305	2.61e-11
58.366	1.19e-10	178.366	4.02e-10	298.366	1.07e-09	418.366	1.37e-10	538.366	8.89e-11	658.366	2.61e-11
58.4273	1.19e-10	178.427	4.02e-10	298.427	1.07e-09	418.427	1.37e-10	538.427	8.89e-11	658.427	2.61e-11
58.4886	1.19e-10	178.489	4.02e-10	298.489	1.07e-09	418.489	1.37e-10	538.489	8.89e-11	658.489	2.61e-11
58.5499	1.19e-10	178.55	4.02e-10	298.55	1.07e-09	418.55	1.37e-10	538.55	8.89e-11	658.55	2.61e-11
58.6111	1.19e-10	178.611	4.02e-10	298.611	1.07e-09	418.611	1.37e-10	538.611	8.89e-11	658.611	2.61e-11
58.6724	1.19e-10	178.672	4.02e-10	298.672	1.07e-09	418.672	1.37e-10	538.672	8.89e-11	658.672	2.61e-11
58.7337	1.19e-10	178.734	4.02e-10	298.734	1.07e-09	418.734	1.37e-10	538.734	8.89e-11	658.734	2.61e-11
58.7949	1.19e-10	178.795	4.02e-10	298.795	1.07e-09	418.795	1.37e-10	538.795	8.89e-11	658.795	2.61e-11
58.8562	1.19e-10	178.856	4.02e-10	298.856	1.07e-09	418.856	1.37e-10	538.856	8.89e-11	658.856	2.61e-11
58.9175	1.19e-10	178.917	4.02e-10	298.918	1.07e-09	418.918	1.37e-10	538.918	8.89e-11	658.918	2.61e-11
58.9788	1.19e-10	178.979	4.02e-10	298.979	1.07e-09	418.979	1.37e-10	538.979	8.89e-11	658.979	2.61e-11
59.0401	1e-13	179.04	1e-13	299.04	1e-13	419.04	1e-13	539.04	1e-13	659.04	1e-13
59.1014	1e-13	179.101	1e-13	299.101	1e-13	419.101	1e-13	539.101	1e-13	659.101	1e-13
59.1634	1e-13	179.163	1e-13	299.163	1e-13	419.163	1e-13	539.163	1e-13	659.163	1e-13
59.2247	1.23e-10	179.225	4.2e-10	299.225	1.07e-09	419.225	1.32e-10	539.225	8.35e-11	659.225	2.4e-11
59.286	1.23e-10	179.286	4.2e-10	299.286	1.07e-09	419.286	1.32e-10	539.286	8.35e-11	659.286	2.4e-11
59.3473	1.23e-10	179.347	4.2e-10	299.347	1.07e-09	419.347	1.32e-10	539.347	8.35e-11	659.347	2.4e-11
59.4086	1.23e-10	179.409	4.2e-10	299.409	1.07e-09	419.409	1.32e-10	539.409	8.35e-11	659.409	2.4e-11
59.4699	1.23e-10	179.47	4.2e-10	299.47	1.07e-09	419.47	1.32e-10	539.47	8.35e-11	659.47	2.4e-11
59.5311	1.23e-10	179.531	4.2e-10	299.531	1.07e-09	419.531	1.32e-10	539.531	8.35e-11	659.531	2.4e-11
59.5924	1.23e-10	179.592	4.2e-10	299.592	1.07e-09	419.592	1.32e-10	539.592	8.35e-11	659.592	2.4e-11
59.6537	1.23e-10	179.654	4.2e-10	299.654	1.07e-09	419.654	1.32e-10	539.654	8.35e-11	659.654	2.4e-11
59.715	1.23e-10	179.715	4.2e-10	299.715	1.07e-09	419.715	1.32e-10	539.715	8.35e-11	659.715	2.4e-11
59.7764	1.23e-10	179.776	4.2e-10	299.776	1.07e-09	419.776	1.32e-10	539.776	8.35e-11	659.776	2.4e-11
59.8376	1.23e-10	179.838	4.2e-10	299.838	1.07e-09	419.838	1.32e-10	539.838	8.35e-11	659.838	2.4e-11
59.8989	1.23e-10	179.899	4.2e-10	299.899	1.07e-09	419.899	1.32e-10	539.899	8.35e-11	659.899	2.4e-11
59.9602	1.23e-10	179.96	4.2e-10	299.96	1.07e-09	419.96	1.32e-10	539.96	8.35e-11	659.96	2.4e-11
60.0215	1.23e-10	180.022	4.2e-10	300.022	1.07e-09	420.022	1.32e-10	540.021	8.35e-11	660.021	2.4e-11
60.0828	1.23e-10	180.083	4.2e-10	300.083	1.07e-09	420.083	1.32e-10	540.083	8.35e-11	660.083	2.4e-11
60.1441	1.23e-10	180.144	4.2e-10	300.144	1.07e-09	420.144	1.32e-10	540.144	8.35e-11	660.144	2.4e-11
60.2053	1.23e-10	180.205	4.2e-10	300.205	1.07e-09	420.205	1.32e-10	540.205	8.35e-11	660.205	2.4e-11
60.2666	1.23e-10	180.267	4.2e-10	300.267	1.07e-09	420.267	1.32e-10	540.267	8.35e-11	660.267	2.4e-11
60.3279	1.23e-10	180.328	4.2e-10	300.328	1.07e-09	420.328	1.32e-10	540.328	8.35e-11	660.328	2.4e-11
60.3892	1.23e-10	180.389	4.2e-10	300.389	1.07e-09	420.389	1.32e-10	540.389	8.35e-11	660.389	2.4e-11
60.4505	1.23e-10	180.451	4.2e-10	300.45	1.07e-09	420.45	1.32e-10	540.451	8.35e-11	660.451	2.4e-11
60.5118	1.23e-10	180.512	4.2e-10	300.512	1.07e-09	420.512	1.32e-10	540.512	8.35e-11	660.512	2.4e-11
60.5731	1.23e-10	180.573	4.2e-10	300.573	1.07e-09	420.573	1.32e-10	540.573	8.35e-11	660.573	2.4e-11
60.6344	1.23e-10	180.634	4.2e-10	300.634	1.07e-09	420.634	1.32e-10	540.634	8.35e-11	660.634	2.4e-11
60.6956	1.23e-10	180.696	4.2e-10	300.696	1.07e-09	420.696	1.32e-10	540.696	8.35e-11	660.696	2.4e-11
60.7569	1.23e-10	180.757	4.2e-10	300.757	1.07e-09	420.757	1.32e-10	540.757	8.35e-11	660.757	2.4e-11
60.8181	1.23e-10	180.818	4.2e-10	300.818	1.07e-09	420.818	1.32e-10	540.818	8.35e-11	660.818	2.4e-11
60.8794	1.23e-10	180.879	4.2e-10	300.879	1.07e-09	420.879	1.32e-10	540.879	8.35e-11	660.879	2.4e-11
60.9406	1.23e-10	180.941	4.2e-10	300.941	1.07e-09	420.941	1.32e-10	540.941	8.35e-11	660.941	2.4e-11
61.0019	1.23e-10	181.002	4.2e-10	301.002	1.07e-09	421.002	1.32e-10	541.002	8.35e-11	661.002	2.4e-11
61.0632	1.23e-10	181.063	4.2e-10	301.063	1.07e-09	421.063	1.32e-10	541.063	8.35e-11	661.063	2.4e-11
61.1245	1.23e-10	181.125	4.2e-10	301.125	1.07e-09	421.125	1.32e-10	541.125	8.35e-11	661.125	2.4e-11
61.1858	1e-13	181.186	1e-13	301.186	1e-13	421.186	1e-13	541.186	1e-13	661.186	1e-13
61.2471	1e-13	181.247	1e-13	301.247	1e-13	421.247	1e-13	541.247	1e-13	661.247	1e-13
61.3091	1e-13	181.309	1e-13	301.309	1e-13	421.309	1e-13	541.309	1e-13	661.309	1e-13
61.3704	1.28e-10	181.37	4.33e-10	301.37	1.06e-09	421.37	1.27e-10	541.37	7.69e-11	661.37	2.19e-11
61.4316	1.28e-10	181.432	4.33e-10	301.432	1.06e-09	421.432	1.27e-10	541.432	7.69e-11	661.432	2.19e-11
61.4929	1.28e-10	181.493	4.33e-10	301.493	1.06e-09	421.493	1.27e-10	541.493	7.69e-11	661.493	2.19e-11
61.5542	1.28e-10	181.554	4.33e-10	301.554	1.06e-09	421.554	1.27e-10	541.554	7.69e-11	661.554	2.19e-11
61.6155	1.28e-10	181.615	4.33e-10	301.615	1.06e-09	421.615	1.27e-10	541.615	7.69e-11	661.615	2.19e-11
61.6768	1.28e-10	181.677	4.33e-10	301.677	1.06e-09	421.677	1.27e-10	541.677	7.69e-11	661.677	2.19e-11
61.7381	1.28e-10	181.738	4.33e-10	301.738	1.06e-09	421.738	1.27e-10	541.738	7.69e-11	661.738	2.19e-11
61.7994	1.28e-10	181.799	4.33e-10	301.799	1.06e-09	421.799	1.27e-10	541.799	7.69e-11	661.799	2.19e-11
61.8606	1.28e-10	181.861	4.33e-10	301.861	1.06e-09	421.861	1.27e-10	541.861	7.69e-11	661.861	2.19e-11
61.9219	1.28e-10	181.922	4.33e-10	301.922	1.06e-09	421.922	1.27e-10	541.922	7.69e-11	661.922	2.19e-11
61.9832	1.28e-10	181.983	4.33e-10	301.983	1.06e-09	421.983	1.27e-10	541.983	7.69e-11	661.983	2.19e-11
62.0445	1.28e-10	182.044	4.33e-10	302.045	1.06e-09	422.045	1.27e-10	542.044	7.69e-11	662.044	2.19e-11
62.1058	1.28e-10	182.106	4.33e-10	302.106	1.06e-09	422.106	1.27e-10	542.106	7.69e-11	662.106	2.19e-11
62.1671	1.28e-10	182.167	4.33e-10	302.167	1.06e-09	422.167	1.27e-10	542.167	7.69e-11	662.167	2.19e-11
62.2284	1.28e-10	182.228	4.33e-10	302.228	1.06e-09	422.228	1.27e-10	542.228	7.69e-11	662.228	2.19e-11
62.2896	1.28e-10	182.29	4.33e-10	302.29	1.06e-09	422.29	1.27e-10	542.29	7.69e-11	662.29	2.19e-11
62.3509	1.28e-10	182.351	4.33e-10	302.351	1.06e-09	422.351	1.27e-10	542.351	7.69e-11	662.351	2.19e-11
62.4122	1.28e-10	182.412	4.33e-10	302.412	1.06e-09	422.412	1.27e-10	542.412	7.69e-11	662.412	2.19e-11
62.4735	1.28e-10	182.474	4.33e-10	302.474	1.06e-09	422.474	1.27e-10	542.473	7.69e-11	662.473	2.19e-11
62.5347	1.28e-10	182.535	4.33e-10	302.535	1.06e-09	422.535	1.27e-10	542.535	7.69e-11	662.535	2.19e-11
62.596	1.28e-10	182.596	4.33e-10	302.596	1.06e-09	422.596	1.27e-10	542.596	7.69e-11	662.596	2.19e-11
62.6573	1.28e-10	182.657	4.33e-10	302.657	1.06e-09	422.657	1.27e-10	542.657	7.69e-11	662.657	2.19e-11
62.7185	1.28e-10	182.719	4.33e-10	302.719	1.06e-09	422.719	1.27e-10	542.718	7.69e-11	662.718	2.19e-11
62.7799	1.28e-10	182.78	4.33e-10	302.78	1.06e-09	422.78	1.27e-10	542.78	7.69e-11	662.78	2.19e-11
62.8411	1.28e-10	182.841	4.33e-10	302.841	1.06e-09	422.841	1.27e-10	542.841	7.69e-11	662.841	2.19e-11
62.9024	1.28e-10	182.902	4.33e-10	302.902	1.06e-09	422.902	1.27e-10	542.902	7.69e-11	662.902	2.19e-11
62.9637	1.28e-10	182.964	4.33e-10	302.964	1.06e-09	422.964	1.27e-10	542.964	7.69e-11	662.964	2.19e-11
63.025	1.28e-10	183.025	4.33e-10	303.025	1.06e-09	423.025	1.27e-10	543.025	7.69e-11	663.025	2.19e-11
63.0863	1.28e-10	183.086	4.33e-10	303.086	1.06e-09	423.086	1.27e-10	543.086	7.69e-11	663.086	2.19e-11
63.1476	1.28e-10	183.148	4.33e-10	303.148	1.06e-09	423.148	1.27e-10	543.148	7.69e-11	663.148	2.19e-11
63.2089	1.28e-10	183.209	4.33e-10	303.209	1.06e-09	423.209	1.27e-10	543.209	7.69e-11	663.209	2.19e-11
63.2701	1.28e-10	183.27	4.33e-10	303.27	1.06e-09	423.27	1.27e-10	543.27	7.69e-11	663.27	2.19e-11
63.3314	1e-13	183.331	1e-13	303.331	1e-13	423.331	1e-13	543.331	1e-13	663.331	1e-13
63.3926	1e-13	183.393	1e-13	303.393	1e-13	423.393	1e-13	543.393	1e-13	663.393	1e-13
63.4546	1e-13	183.455	1e-13	303.455	1e-13	423.455	1e-13	543.455	1e-13	663.455	1e-13
63.516	1.32e-10	183.516	4.43e-10	303.516	1.05e-09	423.516	1.23e-10	543.516	7.08e-11	663.516	2e-11
63.5773	1.32e-10	183.577	4.43e-10	303.577	1.05e-09	423.577	1.23e-10	543.577	7.08e-11	663.577	2e-11
63.6386	1.32e-10	183.639	4.43e-10	303.639	1.05e-09	423.639	1.23e-10	543.639	7.08e-11	663.639	2e-11
63.6999	1.32e-10	183.7	4.43e-10	303.7	1.05e-09	423.7	1.23e-10	543.7	7.08e-11	663.7	2e-11
63.7611	1.32e-10	183.761	4.43e-10	303.761	1.05e-09	423.761	1.23e-10	543.761	7.08e-11	663.761	2e-11
63.8224	1.32e-10	183.822	4.43e-10	303.822	1.05e-09	423.822	1.23e-10	543.822	7.08e-11	663.822	2e-11
63.8837	1.32e-10	183.884	4.43e-10	303.884	1.05e-09	423.884	1.23e-10	543.884	7.08e-11	663.884	2e-11
63.945	1.32e-10	183.945	4.43e-10	303.945	1.05e-09	423.945	1.23e-10	543.945	7.08e-11	663.945	2e-11
64.0062	1.32e-10	184.006	4.43e-10	304.006	1.05e-09	424.006	1.23e-10	544.006	7.08e-11	664.006	2e-11
64.0675	1.32e-10	184.067	4.43e-10	304.067	1.05e-09	424.067	1.23e-10	544.067	7.08e-11	664.067	2e-11
64.1288	1.32e-10	184.129	4.43e-10	304.129	1.05e-09	424.129	1.23e-10	544.129	7.08e-11	664.129	2e-11
64.1901	1.32e-10	184.19	4.43e-10	304.19	1.05e-09	424.19	1.23e-10	544.19	7.08e-11	664.19	2e-11
64.2514	1.32e-10	184.251	4.43e-10	304.251	1.05e-09	424.251	1.23e-10	544.251	7.08e-11	664.251	2e-11
64.3126	1.32e-10	184.313	4.43e-10	304.313	1.05e-09	424.313	1.23e-10	544.313	7.08e-11	664.313	2e-11
64.3739	1.32e-10	184.374	4.43e-10	304.374	1.05e-09	424.374	1.23e-10	544.374	7.08e-11	664.374	2e-11
64.4352	1.32e-10	184.435	4.43e-10	304.435	1.05e-09	424.435	1.23e-10	544.435	7.08e-11	664.435	2e-11
64.4965	1.32e-10	184.496	4.43e-10	304.497	1.05e-09	424.497	1.23e-10	544.496	7.08e-11	664.496	2e-11
64.5577	1.32e-10	184.558	4.43e-10	304.558	1.05e-09	424.558	1.23e-10	544.558	7.08e-11	664.558	2e-11
64.619	1.32e-10	184.619	4.43e-10	304.619	1.05e-09	424.619	1.23e-10	544.619	7.08e-11	664.619	2e-11
64.6803	1.32e-10	184.68	4.43e-10	304.68	1.05e-09	424.68	1.23e-10	544.68	7.08e-11	664.68	2e-11
64.7416	1.32e-10	184.742	4.43e-10	304.742	1.05e-09	424.742	1.23e-10	544.742	7.08e-11	664.742	2e-11
64.8029	1.32e-10	184.803	4.43e-10	304.803	1.05e-09	424.803	1.23e-10	544.803	7.08e-11	664.803	2e-11
64.8641	1.32e-10	184.864	4.43e-10	304.864	1.05e-09	424.864	1.23e-10	544.864	7.08e-11	664.864	2e-11
64.9254	1.32e-10	184.925	4.43e-10	304.925	1.05e-09	424.925	1.23e-10	544.925	7.08e-11	664.925	2e-11
64.9867	1.32e-10	184.987	4.43e-10	304.987	1.05e-09	424.987	1.23e-10	544.987	7.08e-11	664.987	2e-11
65.0479	1.32e-10	185.048	4.43e-10	305.048	1.05e-09	425.048	1.23e-10	545.048	7.08e-11	665.048	2e-11
65.1092	1.32e-10	185.109	4.43e-10	305.109	1.05e-09	425.109	1.23e-10	545.109	7.08e-11	665.109	2e-11
65.1705	1.32e-10	185.171	4.43e-10	305.171	1.05e-09	425.171	1.23e-10	545.17	7.08e-11	665.17	2e-11
65.2318	1.32e-10	185.232	4.43e-10	305.232	1.05e-09	425.232	1.23e-10	545.232	7.08e-11	665.232	2e-11
65.2931	1.32e-10	185.293	4.43e-10	305.293	1.05e-09	425.293	1.23e-10	545.293	7.08e-11	665.293	2e-11
65.3544	1.32e-10	185.354	4.43e-10	305.354	1.05e-09	425.354	1.23e-10	545.354	7.08e-11	665.354	2e-11
65.4156	1.32e-10	185.416	4.43e-10	305.416	1.05e-09	425.416	1.23e-10	545.416	7.08e-11	665.416	2e-11
65.4769	1e-13	185.477	1e-13	305.477	1e-13	425.477	1e-13	545.477	1e-13	665.477	1e-13
65.5382	1e-13	185.538	1e-13	305.538	1e-13	425.538	1e-13	545.538	1e-13	665.538	1e-13
65.6002	1e-13	185.6	1e-13	305.6	1e-13	425.6	1e-13	545.6	1e-13	665.6	1e-13
65.6615	1.36e-10	185.661	4.55e-10	305.661	1.05e-09	425.661	1.18e-10	545.662	6.54e-11	665.662	1.84e-11
65.7228	1.36e-10	185.723	4.55e-10	305.723	1.05e-09	425.723	1.18e-10	545.723	6.54e-11	665.723	1.84e-11
65.7841	1.36e-10	185.784	4.55e-10	305.784	1.05e-09	425.784	1.18e-10	545.784	6.54e-11	665.784	1.84e-11
65.8454	1.36e-10	185.845	4.55e-10	305.845	1.05e-09	425.845	1.18e-10	545.845	6.54e-11	665.845	1.84e-11
65.9066	1.36e-10	185.907	4.55e-10	305.907	1.05e-09	425.907	1.18e-10	545.907	6.54e-11	665.907	1.84e-11
65.9679	1.36e-10	185.968	4.55e-10	305.968	1.05e-09	425.968	1.18e-10	545.968	6.54e-11	665.968	1.84e-11
66.0292	1.36e-10	186.029	4.55e-10	306.029	1.05e-09	426.029	1.18e-10	546.029	6.54e-11	666.029	1.84e-11
66.0906	1.36e-10	186.091	4.55e-10	306.091	1.05e-09	426.091	1.18e-10	546.091	6.54e-11	666.091	1.84e-11
66.1518	1.36e-10	186.152	4.55e-10	306.152	1.05e-09	426.152	1.18e-10	546.152	6.54e-11	666.152	1.84e-11
66.2131	1.36e-10	186.213	4.55e-10	306.213	1.05e-09	426.213	1.18e-10	546.213	6.54e-11	666.213	1.84e-11
66.2744	1.36e-10	186.274	4.55e-10	306.274	1.05e-09	426.274	1.18e-10	546.274	6.54e-11	666.274	1.84e-11
66.3356	1.36e-10	186.336	4.55e-10	306.336	1.05e-09	426.336	1.18e-10	546.336	6.54e-11	666.336	1.84e-11
66.3969	1.36e-10	186.397	4.55e-10	306.397	1.05e-09	426.397	1.18e-10	546.397	6.54e-11	666.397	1.84e-11
66.4581	1.36e-10	186.458	4.55e-10	306.458	1.05e-09	426.458	1.18e-10	546.458	6.54e-11	666.458	1.84e-11
66.5194	1.36e-10	186.519	4.55e-10	306.519	1.05e-09	426.519	1.18e-10	546.519	6.54e-11	666.519	1.84e-11
66.5807	1.36e-10	186.581	4.55e-10	306.581	1.05e-09	426.581	1.18e-10	546.581	6.54e-11	666.581	1.84e-11
66.642	1.36e-10	186.642	4.55e-10	306.642	1.05e-09	426.642	1.18e-10	546.642	6.54e-11	666.642	1.84e-11
66.7033	1.36e-10	186.703	4.55e-10	306.703	1.05e-09	426.703	1.18e-10	546.703	6.54e-11	666.703	1.84e-11
66.7646	1.36e-10	186.765	4.55e-10	306.765	1.05e-09	426.765	1.18e-10	546.765	6.54e-11	666.765	1.84e-11
66.8259	1.36e-10	186.826	4.55e-10	306.826	1.05e-09	426.826	1.18e-10	546.826	6.54e-11	666.826	1.84e-11
66.8871	1.36e-10	186.887	4.55e-10	306.887	1.05e-09	426.887	1.18e-10	546.887	6.54e-11	666.887	1.84e-11
66.9484	1.36e-10	186.948	4.55e-10	306.948	1.05e-09	426.948	1.18e-10	546.948	6.54e-11	666.948	1.84e-11
67.0097	1.36e-10	187.01	4.55e-10	307.01	1.05e-09	427.01	1.18e-10	547.01	6.54e-11	667.01	1.84e-11
67.071	1.36e-10	187.071	4.55e-10	307.071	1.05e-09	427.071	1.18e-10	547.071	6.54e-11	667.071	1.84e-11
67.1323	1.36e-10	187.132	4.55e-10	307.132	1.05e-09	427.132	1.18e-10	547.132	6.54e-11	667.132	1.84e-11
67.1936	1.36e-10	187.194	4.55e-10	307.194	1.05e-09	427.194	1.18e-10	547.194	6.54e-11	667.194	1.84e-11
67.2549	1.36e-10	187.255	4.55e-10	307.255	1.05e-09	427.255	1.18e-10	547.255	6.54e-11	667.255	1.84e-11
67.3162	1.36e-10	187.316	4.55e-10	307.316	1.05e-09	427.316	1.18e-10	547.316	6.54e-11	667.316	1.84e-11
67.3775	1.36e-10	187.377	4.55e-10	307.377	1.05e-09	427.377	1.18e-10	547.378	6.54e-11	667.378	1.84e-11
67.4388	1.36e-10	187.439	4.55e-10	307.439	1.05e-09	427.439	1.18e-10	547.439	6.54e-11	667.439	1.84e-11
67.5001	1.36e-10	187.5	4.55e-10	307.5	1.05e-09	427.5	1.18e-10	547.5	6.54e-11	667.5	1.84e-11
67.5614	1.36e-10	187.561	4.55e-10	307.561	1.05e-09	427.561	1.18e-10	547.561	6.54e-11	667.561	1.84e-11
67.6226	1e-13	187.623	1e-13	307.623	1e-13	427.623	1e-13	547.623	1e-13	667.623	1e-13
67.6839	1e-13	187.684	1e-13	307.684	1e-13	427.684	1e-13	547.684	1e-13	667.684	1e-13
67.7459	1e-13	187.746	1e-13	307.746	1e-13	427.746	1e-13	547.746	1e-13	667.746	1e-13
67.8072	1.4e-10	187.807	4.66e-10	307.807	1.05e-09	427.807	1.12e-10	547.807	5.96e-11	667.807	1.66e-11
67.8685	1.4e-10	187.869	4.66e-10	307.868	1.05e-09	427.868	1.12e-10	547.869	5.96e-11	667.869	1.66e-11
67.9298	1.4e-10	187.93	4.66e-10	307.93	1.05e-09	427.93	1.12e-10	547.93	5.96e-11	667.93	1.66e-11
67.9911	1.4e-10	187.991	4.66e-10	307.991	1.05e-09	427.991	1.12e-10	547.991	5.96e-11	667.991	1.66e-11
68.0524	1.4e-10	188.052	4.66e-10	308.052	1.05e-09	428.052	1.12e-10	548.052	5.96e-11	668.052	1.66e-11
68.1136	1.4e-10	188.114	4.66e-10	308.114	1.05e-09	428.114	1.12e-10	548.114	5.96e-11	668.114	1.66e-11
68.1749	1.4e-10	188.175	4.66e-10	308.175	1.05e-09	428.175	1.12e-10	548.175	5.96e-11	668.175	1.66e-11
68.2362	1.4e-10	188.236	4.66e-10	308.236	1.05e-09	428.236	1.12e-10	548.236	5.96e-11	668.236	1.66e-11
68.2975	1.4e-10	188.298	4.66e-10	308.298	1.05e-09	428.298	1.12e-10	548.298	5.96e-11	668.298	1.66e-11
68.3588	1.4e-10	188.359	4.66e-10	308.359	1.05e-09	428.359	1.12e-10	548.359	5.96e-11	668.359	1.66e-11
68.42	1.4e-10	188.42	4.66e-10	308.42	1.05e-09	428.42	1.12e-10	548.42	5.96e-11	668.42	1.66e-11
68.4813	1.4e-10	188.481	4.66e-10	308.481	1.05e-09	428.481	1.12e-10	548.481	5.96e-11	668.481	1.66e-11
68.5426	1.4e-10	188.543	4.66e-10	308.543	1.05e-09	428.543	1.12e-10	548.543	5.96e-11	668.543	1.66e-11
68.6039	1.4e-10	188.604	4.66e-10	308.604	1.05e-09	428.604	1.12e-10	548.604	5.96e-11	668.604	1.66e-11
68.6652	1.4e-10	188.665	4.66e-10	308.665	1.05e-09	428.665	1.12e-10	548.665	5.96e-11	668.665	1.66e-11
68.7265	1.4e-10	188.726	4.66e-10	308.726	1.05e-09	428.726	1.12e-10	548.726	5.96e-11	668.726	1.66e-11
68.7878	1.4e-10	188.788	4.66e-10	308.788	1.05e-09	428.788	1.12e-10	548.788	5.96e-11	668.788	1.66e-11
68.8491	1.4e-10	188.849	4.66e-10	308.849	1.05e-09	428.849	1.12e-10	548.849	5.96e-11	668.849	1.66e-11
68.9104	1.4e-10	188.91	4.66e-10	308.91	1.05e-09	428.91	1.12e-10	548.91	5.96e-11	668.91	1.66e-11
68.9716	1.4e-10	188.972	4.66e-10	308.972	1.05e-09	428.972	1.12e-10	548.972	5.96e-11	668.972	1.66e-11
69.0329	1.4e-10	189.033	4.66e-10	309.033	1.05e-09	429.033	1.12e-10	549.033	5.96e-11	669.033	1.66e-11
69.0942	1.4e-10	189.094	4.66e-10	309.094	1.05e-09	429.094	1.12e-10	549.094	5.96e-11	669.094	1.66e-11
69.1554	1.4e-10	189.155	4.66e-10	309.155	1.05e-09	429.155	1.12e-10	549.155	5.96e-11	669.155	1.66e-11
69.2167	1.4e-10	189.217	4.66e-10	309.217	1.05e-09	429.217	1.12e-10	549.217	5.96e-11	669.217	1.66e-11
69.278	1.4e-10	189.278	4.66e-10	309.278	1.05e-09	429.278	1.12e-10	549.278	5.96e-11	669.278	1.66e-11
69.3393	1.4e-10	189.339	4.66e-10	309.339	1.05e-09	429.339	1.12e-10	549.339	5.96e-11	669.339	1.66e-11
69.4006	1.4e-10	189.401	4.66e-10	309.401	1.05e-09	429.401	1.12e-10	549.401	5.96e-11	669.401	1.66e-11
69.4619	1.4e-10	189.462	4.66e-10	309.462	1.05e-09	429.462	1.12e-10	549.462	5.96e-11	669.462	1.66e-11
69.5231	1.4e-10	189.523	4.66e-10	309.523	1.05e-09	429.523	1.12e-10	549.523	5.96e-11	669.523	1.66e-11
69.5844	1.4e-10	189.584	4.66e-10	309.584	1.05e-09	429.584	1.12e-10	549.584	5.96e-11	669.584	1.66e-11
69.6457	1.4e-10	189.646	4.66e-10	309.646	1.05e-09	429.646	1.12e-10	549.646	5.96e-11	669.646	1.66e-11
69.707	1.4e-10	189.707	4.66e-10	309.707	1.05e-09	429.707	1.12e-10	549.707	5.96e-11	669.707	1.66e-11
69.7683	1e-13	189.768	1e-13	309.768	1e-13	429.768	1e-13	549.768	1e-13	669.768	1e-13
69.8296	1e-13	189.83	1e-13	309.83	1e-13	429.83	1e-13	549.83	1e-13	669.83	1e-13
69.8916	1e-13	189.892	1e-13	309.892	1e-13	429.892	1e-13	549.892	1e-13	669.892	1e-13
69.9529	1.44e-10	189.953	4.69e-10	309.953	1.06e-09	429.953	1.08e-10	549.953	5.51e-11	669.953	1.5e-11
70.0142	1.44e-10	190.014	4.69e-10	310.014	1.06e-09	430.014	1.08e-10	550.014	5.51e-11	670.014	1.5e-11
70.0756	1.44e-10	190.076	4.69e-10	310.076	1.06e-09	430.076	1.08e-10	550.076	5.51e-11	670.076	1.5e-11
70.1369	1.44e-10	190.137	4.69e-10	310.137	1.06e-09	430.137	1.08e-10	550.137	5.51e-11	670.137	1.5e-11
70.1981	1.44e-10	190.198	4.69e-10	310.198	1.06e-09	430.198	1.08e-10	550.198	5.51e-11	670.198	1.5e-11
70.2594	1.44e-10	190.259	4.69e-10	310.259	1.06e-09	430.259	1.08e-10	550.259	5.51e-11	670.259	1.5e-11
70.3207	1.44e-10	190.321	4.69e-10	310.321	1.06e-09	430.321	1.08e-10	550.321	5.51e-11	670.321	1.5e-11
70.382	1.44e-10	190.382	4.69e-10	310.382	1.06e-09	430.382	1.08e-10	550.382	5.51e-11	670.382	1.5e-11
70.4434	1.44e-10	190.443	4.69e-10	310.443	1.06e-09	430.443	1.08e-10	550.443	5.51e-11	670.443	1.5e-11
70.5046	1.44e-10	190.505	4.69e-10	310.505	1.06e-09	430.505	1.08e-10	550.505	5.51e-11	670.505	1.5e-11
70.5659	1.44e-10	190.566	4.69e-10	310.566	1.06e-09	430.566	1.08e-10	550.566	5.51e-11	670.566	1.5e-11
70.6272	1.44e-10	190.627	4.69e-10	310.627	1.06e-09	430.627	1.08e-10	550.627	5.51e-11	670.627	1.5e-11
70.6885	1.44e-10	190.689	4.69e-10	310.688	1.06e-09	430.688	1.08e-10	550.688	5.51e-11	670.688	1.5e-11
70.7498	1.44e-10	190.75	4.69e-10	310.75	1.06e-09	430.75	1.08e-10	550.75	5.51e-11	670.75	1.5e-11
70.8111	1.44e-10	190.811	4.69e-10	310.811	1.06e-09	430.811	1.08e-10	550.811	5.51e-11	670.811	1.5e-11
70.8724	1.44e-10	190.872	4.69e-10	310.872	1.06e-09	430.872	1.08e-10	550.872	5.51e-11	670.872	1.5e-11
70.9337	1.44e-10	190.934	4.69e-10	310.934	1.06e-09	430.934	1.08e-10	550.934	5.51e-11	670.934	1.5e-11
70.995	1.44e-10	190.995	4.69e-10	310.995	1.06e-09	430.995	1.08e-10	550.995	5.51e-11	670.995	1.5e-11
71.0563	1.44e-10	191.056	4.69e-10	311.056	1.06e-09	431.056	1.08e-10	551.056	5.51e-11	671.056	1.5e-11
71.1176	1.44e-10	191.118	4.69e-10	311.118	1.06e-09	431.118	1.08e-10	551.118	5.51e-11	671.118	1.5e-11
71.1789	1.44e-10	191.179	4.69e-10	311.179	1.06e-09	431.179	1.08e-10	551.179	5.51e-11	671.179	1.5e-11
71.2401	1.44e-10	191.24	4.69e-10	311.24	1.06e-09	431.24	1.08e-10	551.24	5.51e-11	671.24	1.5e-11
71.3014	1.44e-10	191.301	4.69e-10	311.301	1.06e-09	431.301	1.08e-10	551.301	5.51e-11	671.301	1.5e-11
71.3627	1.44e-10	191.363	4.69e-10	311.363	1.06e-09	431.363	1.08e-10	551.363	5.51e-11	671.363	1.5e-11
71.424	1.44e-10	191.424	4.69e-10	311.424	1.06e-09	431.424	1.08e-10	551.424	5.51e-11	671.424	1.5e-11
71.4853	1.44e-10	191.485	4.69e-10	311.485	1.06e-09	431.485	1.08e-10	551.485	5.51e-11	671.485	1.5e-11
71.5466	1.44e-10	191.547	4.69e-10	311.547	1.06e-09	431.547	1.08e-10	551.547	5.51e-11	671.547	1.5e-11
71.6079	1.44e-10	191.608	4.69e-10	311.608	1.06e-09	431.608	1.08e-10	551.608	5.51e-11	671.608	1.5e-11
71.6691	1.44e-10	191.669	4.69e-10	311.669	1.06e-09	431.669	1.08e-10	551.669	5.51e-11	671.669	1.5e-11
71.7304	1.44e-10	191.73	4.69e-10	311.73	1.06e-09	431.73	1.08e-10	551.73	5.51e-11	671.73	1.5e-11
71.7918	1.44e-10	191.792	4.69e-10	311.792	1.06e-09	431.792	1.08e-10	551.792	5.51e-11	671.792	1.5e-11
71.8531	1.44e-10	191.853	4.69e-10	311.853	1.06e-09	431.853	1.08e-10	551.853	5.51e-11	671.853	1.5e-11
71.9144	1e-13	191.914	1e-13	311.914	1e-13	431.914	1e-13	551.914	1e-13	671.914	1e-13
71.9756	1e-13	191.976	1e-13	311.976	1e-13	431.976	1e-13	551.976	1e-13	671.976	1e-13
72.0376	1e-13	192.038	1e-13	312.038	1e-13	432.038	1e-13	552.038	1e-13	672.038	1e-13
72.0989	1.49e-10	192.099	4.78e-10	312.099	1.07e-09	432.099	1.04e-10	552.099	5.18e-11	672.099	1.34e-11
72.1602	1.49e-10	192.16	4.78e-10	312.16	1.07e-09	432.16	1.04e-10	552.16	5.18e-11	672.16	1.34e-11
72.2215	1.49e-10	192.221	4.78e-10	312.221	1.07e-09	432.221	1.04e-10	552.221	5.18e-11	672.221	1.34e-11
72.2828	1.49e-10	192.283	4.78e-10	312.283	1.07e-09	432.283	1.04e-10	552.283	5.18e-11	672.283	1.34e-11
72.3441	1.49e-10	192.344	4.78e-10	312.344	1.07e-09	432.344	1.04e-10	552.344	5.18e-11	672.344	1.34e-11
72.4054	1.49e-10	192.405	4.78e-10	312.405	1.07e-09	432.405	1.04e-10	552.405	5.18e-11	672.405	1.34e-11
72.4666	1.49e-10	192.467	4.78e-10	312.467	1.07e-09	432.467	1.04e-10	552.467	5.18e-11	672.467	1.34e-11
72.5279	1.49e-10	192.528	4.78e-10	312.528	1.07e-09	432.528	1.04e-10	552.528	5.18e-11	672.528	1.34e-11
72.5892	1.49e-10	192.589	4.78e-10	312.589	1.07e-09	432.589	1.04e-10	552.589	5.18e-11	672.589	1.34e-11
72.6505	1.49e-10	192.65	4.78e-10	312.651	1.07e-09	432.651	1.04e-10	552.65	5.18e-11	672.65	1.34e-11
72.7118	1.49e-10	192.712	4.78e-10	312.712	1.07e-09	432.712	1.04e-10	552.712	5.18e-11	672.712	1.34e-11
72.7731	1.49e-10	192.773	4.78e-10	312.773	1.07e-09	432.773	1.04e-10	552.773	5.18e-11	672.773	1.34e-11
72.8344	1.49e-10	192.834	4.78e-10	312.834	1.07e-09	432.834	1.04e-10	552.834	5.18e-11	672.834	1.34e-11
72.8957	1.49e-10	192.896	4.78e-10	312.896	1.07e-09	432.896	1.04e-10	552.896	5.18e-11	672.896	1.34e-11
72.957	1.49e-10	192.957	4.78e-10	312.957	1.07e-09	432.957	1.04e-10	552.957	5.18e-11	672.957	1.34e-11
73.0183	1.49e-10	193.018	4.78e-10	313.018	1.07e-09	433.018	1.04e-10	553.018	5.18e-11	673.018	1.34e-11
73.0796	1.49e-10	193.08	4.78e-10	313.08	1.07e-09	433.08	1.04e-10	553.08	5.18e-11	673.08	1.34e-11
73.1409	1.49e-10	193.141	4.78e-10	313.141	1.07e-09	433.141	1.04e-10	553.141	5.18e-11	673.141	1.34e-11
73.2022	1.49e-10	193.202	4.78e-10	313.202	1.07e-09	433.202	1.04e-10	553.202	5.18e-11	673.202	1.34e-11
73.2635	1.49e-10	193.263	4.78e-10	313.264	1.07e-09	433.264	1.04e-10	553.264	5.18e-11	673.264	1.34e-11
73.3247	1.49e-10	193.325	4.78e-10	313.325	1.07e-09	433.325	1.04e-10	553.325	5.18e-11	673.325	1.34e-11
73.386	1.49e-10	193.386	4.78e-10	313.386	1.07e-09	433.386	1.04e-10	553.386	5.18e-11	673.386	1.34e-11
73.4473	1.49e-10	193.447	4.78e-10	313.447	1.07e-09	433.447	1.04e-10	553.447	5.18e-11	673.447	1.34e-11
73.5085	1.49e-10	193.508	4.78e-10	313.509	1.07e-09	433.509	1.04e-10	553.509	5.18e-11	673.509	1.34e-11
73.5698	1.49e-10	193.57	4.78e-10	313.57	1.07e-09	433.57	1.04e-10	553.57	5.18e-11	673.57	1.34e-11
73.6311	1.49e-10	193.631	4.78e-10	313.631	1.07e-09	433.631	1.04e-10	553.631	5.18e-11	673.631	1.34e-11
73.6924	1.49e-10	193.692	4.78e-10	313.692	1.07e-09	433.692	1.04e-10	553.692	5.18e-11	673.692	1.34e-11
73.7536	1.49e-10	193.754	4.78e-10	313.754	1.07e-09	433.754	1.04e-10	553.754	5.18e-11	673.754	1.34e-11
73.8149	1.49e-10	193.815	4.78e-10	313.815	1.07e-09	433.815	1.04e-10	553.815	5.18e-11	673.815	1.34e-11
73.8762	1.49e-10	193.876	4.78e-10	313.876	1.07e-09	433.876	1.04e-10	553.876	5.18e-11	673.876	1.34e-11
73.9374	1.49e-10	193.937	4.78e-10	313.937	1.07e-09	433.937	1.04e-10	553.937	5.18e-11	673.937	1.34e-11
73.9987	1.49e-10	193.999	4.78e-10	313.999	1.07e-09	433.999	1.04e-10	553.999	5.18e-11	673.999	1.34e-11
74.06	1e-13	194.06	1e-13	314.06	1e-13	434.06	1e-13	554.06	1e-13	674.06	1e-13
74.1214	1e-13	194.121	1e-13	314.121	1e-13	434.121	1e-13	554.121	1e-13	674.121	1e-13
74.1834	1e-13	194.183	1e-13	314.183	1e-13	434.183	1e-13	554.183	1e-13	674.183	1e-13
74.2447	1.56e-10	194.245	4.87e-10	314.245	1.09e-09	434.245	1e-10	554.245	4.74e-11	674.245	1.24e-11
74.306	1.56e-10	194.306	4.87e-10	314.306	1.09e-09	434.306	1e-10	554.306	4.74e-11	674.306	1.24e-11
74.3673	1.56e-10	194.367	4.87e-10	314.367	1.09e-09	434.367	1e-10	554.367	4.74e-11	674.367	1.24e-11
74.4286	1.56e-10	194.429	4.87e-10	314.429	1.09e-09	434.429	1e-10	554.429	4.74e-11	674.429	1.24e-11
74.4899	1.56e-10	194.49	4.87e-10	314.49	1.09e-09	434.49	1e-10	554.49	4.74e-11	674.49	1.24e-11
74.5511	1.56e-10	194.551	4.87e-10	314.551	1.09e-09	434.551	1e-10	554.551	4.74e-11	674.551	1.24e-11
74.6124	1.56e-10	194.612	4.87e-10	314.612	1.09e-09	434.612	1e-10	554.612	4.74e-11	674.612	1.24e-11
74.6737	1.56e-10	194.674	4.87e-10	314.674	1.09e-09	434.674	1e-10	554.674	4.74e-11	674.674	1.24e-11
74.735	1.56e-10	194.735	4.87e-10	314.735	1.09e-09	434.735	1e-10	554.735	4.74e-11	674.735	1.24e-11
74.7963	1.56e-10	194.796	4.87e-10	314.796	1.09e-09	434.796	1e-10	554.796	4.74e-11	674.796	1.24e-11
74.8576	1.56e-10	194.858	4.87e-10	314.858	1.09e-09	434.858	1e-10	554.858	4.74e-11	674.858	1.24e-11
74.9189	1.56e-10	194.919	4.87e-10	314.919	1.09e-09	434.919	1e-10	554.919	4.74e-11	674.919	1.24e-11
74.9801	1.56e-10	194.98	4.87e-10	314.98	1.09e-09	434.98	1e-10	554.98	4.74e-11	674.98	1.24e-11
75.0414	1.56e-10	195.041	4.87e-10	315.041	1.09e-09	435.041	1e-10	555.041	4.74e-11	675.041	1.24e-11
75.1027	1.56e-10	195.103	4.87e-10	315.103	1.09e-09	435.103	1e-10	555.103	4.74e-11	675.103	1.24e-11
75.164	1.56e-10	195.164	4.87e-10	315.164	1.09e-09	435.164	1e-10	555.164	4.74e-11	675.164	1.24e-11
75.2253	1.56e-10	195.225	4.87e-10	315.225	1.09e-09	435.225	1e-10	555.225	4.74e-11	675.225	1.24e-11
75.2866	1.56e-10	195.287	4.87e-10	315.287	1.09e-09	435.287	1e-10	555.287	4.74e-11	675.287	1.24e-11
75.3478	1.56e-10	195.348	4.87e-10	315.348	1.09e-09	435.348	1e-10	555.348	4.74e-11	675.348	1.24e-11
75.4091	1.56e-10	195.409	4.87e-10	315.409	1.09e-09	435.409	1e-10	555.409	4.74e-11	675.409	1.24e-11
75.4704	1.56e-10	195.47	4.87e-10	315.47	1.09e-09	435.47	1e-10	555.47	4.74e-11	675.47	1.24e-11
75.5316	1.56e-10	195.532	4.87e-10	315.532	1.09e-09	435.532	1e-10	555.532	4.74e-11	675.532	1.24e-11
75.5929	1.56e-10	195.593	4.87e-10	315.593	1.09e-09	435.593	1e-10	555.593	4.74e-11	675.593	1.24e-11
75.6542	1.56e-10	195.654	4.87e-10	315.654	1.09e-09	435.654	1e-10	555.654	4.74e-11	675.654	1.24e-11
75.7155	1.56e-10	195.715	4.87e-10	315.716	1.09e-09	435.716	1e-10	555.716	4.74e-11	675.716	1.24e-11
75.7768	1.56e-10	195.777	4.87e-10	315.777	1.09e-09	435.777	1e-10	555.777	4.74e-11	675.777	1.24e-11
75.8381	1.56e-10	195.838	4.87e-10	315.838	1.09e-09	435.838	1e-10	555.838	4.74e-11	675.838	1.24e-11
75.8994	1.56e-10	195.899	4.87e-10	315.899	1.09e-09	435.899	1e-10	555.899	4.74e-11	675.899	1.24e-11
75.9606	1.56e-10	195.961	4.87e-10	315.961	1.09e-09	435.961	1e-10	555.961	4.74e-11	675.961	1.24e-11
76.0219	1.56e-10	196.022	4.87e-10	316.022	1.09e-09	436.022	1e-10	556.022	4.74e-11	676.022	1.24e-11
76.0832	1.56e-10	196.083	4.87e-10	316.083	1.09e-09	436.083	1e-10	556.083	4.74e-11	676.083	1.24e-11
76.1445	1.56e-10	196.144	4.87e-10	316.144	1.09e-09	436.144	1e-10	556.144	4.74e-11	676.144	1.24e-11
76.2058	1e-13	196.206	1e-13	316.206	1e-13	436.206	1e-13	556.206	1e-13	676.206	1e-13
76.2671	1e-13	196.267	1e-13	316.267	1e-13	436.267	1e-13	556.267	1e-13	676.267	1e-13
76.3291	1e-13	196.329	1e-13	316.329	1e-13	436.329	1e-13	556.329	1e-13	676.329	1e-13
76.3904	1.62e-10	196.39	4.93e-10	316.39	1.1e-09	436.39	9.84e-11	556.39	4.41e-11	676.39	1.16e-11
76.4517	1.62e-10	196.452	4.93e-10	316.452	1.1e-09	436.452	9.84e-11	556.452	4.41e-11	676.452	1.16e-11
76.513	1.62e-10	196.513	4.93e-10	316.513	1.1e-09	436.513	9.84e-11	556.513	4.41e-11	676.513	1.16e-11
76.5743	1.62e-10	196.574	4.93e-10	316.574	1.1e-09	436.574	9.84e-11	556.574	4.41e-11	676.574	1.16e-11
76.6356	1.62e-10	196.636	4.93e-10	316.636	1.1e-09	436.636	9.84e-11	556.636	4.41e-11	676.636	1.16e-11
76.6968	1.62e-10	196.697	4.93e-10	316.697	1.1e-09	436.697	9.84e-11	556.697	4.41e-11	676.697	1.16e-11
76.7581	1.62e-10	196.758	4.93e-10	316.758	1.1e-09	436.758	9.84e-11	556.758	4.41e-11	676.758	1.16e-11
76.8194	1.62e-10	196.819	4.93e-10	316.819	1.1e-09	436.819	9.84e-11	556.819	4.41e-11	676.819	1.16e-11
76.8807	1.62e-10	196.881	4.93e-10	316.881	1.1e-09	436.881	9.84e-11	556.881	4.41e-11	676.881	1.16e-11
76.942	1.62e-10	196.942	4.93e-10	316.942	1.1e-09	436.942	9.84e-11	556.942	4.41e-11	676.942	1.16e-11
77.0033	1.62e-10	197.003	4.93e-10	317.003	1.1e-09	437.003	9.84e-11	557.003	4.41e-11	677.003	1.16e-11
77.0646	1.62e-10	197.065	4.93e-10	317.065	1.1e-09	437.065	9.84e-11	557.065	4.41e-11	677.065	1.16e-11
77.1259	1.62e-10	197.126	4.93e-10	317.126	1.1e-09	437.126	9.84e-11	557.126	4.41e-11	677.126	1.16e-11
77.1871	1.62e-10	197.187	4.93e-10	317.187	1.1e-09	437.187	9.84e-11	557.187	4.41e-11	677.187	1.16e-11
77.2484	1.62e-10	197.248	4.93e-10	317.248	1.1e-09	437.248	9.84e-11	557.248	4.41e-11	677.248	1.16e-11
77.3097	1.62e-10	197.31	4.93e-10	317.31	1.1e-09	437.31	9.84e-11	557.31	4.41e-11	677.31	1.16e-11
77.371	1.62e-10	197.371	4.93e-10	317.371	1.1e-09	437.371	9.84e-11	557.371	4.41e-11	677.371	1.16e-11
77.4323	1.62e-10	197.432	4.93e-10	317.432	1.1e-09	437.432	9.84e-11	557.432	4.41e-11	677.432	1.16e-11
77.4936	1.62e-10	197.494	4.93e-10	317.494	1.1e-09	437.494	9.84e-11	557.494	4.41e-11	677.494	1.16e-11
77.5549	1.62e-10	197.555	4.93e-10	317.555	1.1e-09	437.555	9.84e-11	557.555	4.41e-11	677.555	1.16e-11
77.6161	1.62e-10	197.616	4.93e-10	317.616	1.1e-09	437.616	9.84e-11	557.616	4.41e-11	677.616	1.16e-11
77.6775	1.62e-10	197.678	4.93e-10	317.678	1.1e-09	437.678	9.84e-11	557.678	4.41e-11	677.678	1.16e-11
77.7388	1.62e-10	197.739	4.93e-10	317.739	1.1e-09	437.739	9.84e-11	557.739	4.41e-11	677.739	1.16e-11
77.8001	1.62e-10	197.8	4.93e-10	317.8	1.1e-09	437.8	9.84e-11	557.8	4.41e-11	677.8	1.16e-11
77.8614	1.62e-10	197.861	4.93e-10	317.861	1.1e-09	437.861	9.84e-11	557.861	4.41e-11	677.861	1.16e-11
77.9226	1.62e-10	197.923	4.93e-10	317.923	1.1e-09	437.923	9.84e-11	557.923	4.41e-11	677.923	1.16e-11
77.9839	1.62e-10	197.984	4.93e-10	317.984	1.1e-09	437.984	9.84e-11	557.984	4.41e-11	677.984	1.16e-11
78.0452	1.62e-10	198.045	4.93e-10	318.045	1.1e-09	438.045	9.84e-11	558.045	4.41e-11	678.045	1.16e-11
78.1065	1.62e-10	198.107	4.93e-10	318.106	1.1e-09	438.106	9.84e-11	558.106	4.41e-11	678.106	1.16e-11
78.1678	1.62e-10	198.168	4.93e-10	318.168	1.1e-09	438.168	9.84e-11	558.168	4.41e-11	678.168	1.16e-11
78.229	1.62e-10	198.229	4.93e-10	318.229	1.1e-09	438.229	9.84e-11	558.229	4.41e-11	678.229	1.16e-11
78.2904	1.62e-10	198.29	4.93e-10	318.29	1.1e-09	438.29	9.84e-11	558.29	4.41e-11	678.29	1.16e-11
78.3516	1e-13	198.352	1e-13	318.352	1e-13	438.352	1e-13	558.352	1e-13	678.352	1e-13
78.4129	1e-13	198.413	1e-13	318.413	1e-13	438.413	1e-13	558.413	1e-13	678.413	1e-13
78.4749	1e-13	198.475	1e-13	318.475	1e-13	438.475	1e-13	558.475	1e-13	678.475	1e-13
78.5362	1.68e-10	198.536	4.98e-10	318.536	1.11e-09	438.536	9.62e-11	558.536	4.14e-11	678.536	1.04e-11
78.5975	1.68e-10	198.597	4.98e-10	318.598	1.11e-09	438.598	9.62e-11	558.597	4.14e-11	678.597	1.04e-11
78.6587	1.68e-10	198.659	4.98e-10	318.659	1.11e-09	438.659	9.62e-11	558.659	4.14e-11	678.659	1.04e-11
78.72	1.68e-10	198.72	4.98e-10	318.72	1.11e-09	438.72	9.62e-11	558.72	4.14e-11	678.72	1.04e-11
78.7813	1.68e-10	198.781	4.98e-10	318.781	1.11e-09	438.781	9.62e-11	558.781	4.14e-11	678.781	1.04e-11
78.8426	1.68e-10	198.843	4.98e-10	318.843	1.11e-09	438.843	9.62e-11	558.843	4.14e-11	678.843	1.04e-11
78.9039	1.68e-10	198.904	4.98e-10	318.904	1.11e-09	438.904	9.62e-11	558.904	4.14e-11	678.904	1.04e-11
78.9651	1.68e-10	198.965	4.98e-10	318.965	1.11e-09	438.965	9.62e-11	558.965	4.14e-11	678.965	1.04e-11
79.0264	1.68e-10	199.026	4.98e-10	319.026	1.11e-09	439.026	9.62e-11	559.026	4.14e-11	679.026	1.04e-11
79.0876	1.68e-10	199.088	4.98e-10	319.088	1.11e-09	439.088	9.62e-11	559.088	4.14e-11	679.088	1.04e-11
79.149	1.68e-10	199.149	4.98e-10	319.149	1.11e-09	439.149	9.62e-11	559.149	4.14e-11	679.149	1.04e-11
79.2103	1.68e-10	199.21	4.98e-10	319.21	1.11e-09	439.21	9.62e-11	559.21	4.14e-11	679.21	1.04e-11
79.2716	1.68e-10	199.272	4.98e-10	319.272	1.11e-09	439.272	9.62e-11	559.272	4.14e-11	679.272	1.04e-11
79.3328	1.68e-10	199.333	4.98e-10	319.333	1.11e-09	439.333	9.62e-11	559.333	4.14e-11	679.333	1.04e-11
79.3941	1.68e-10	199.394	4.98e-10	319.394	1.11e-09	439.394	9.62e-11	559.394	4.14e-11	679.394	1.04e-11
79.4554	1.68e-10	199.455	4.98e-10	319.455	1.11e-09	439.455	9.62e-11	559.455	4.14e-11	679.455	1.04e-11
79.5166	1.68e-10	199.517	4.98e-10	319.517	1.11e-09	439.517	9.62e-11	559.517	4.14e-11	679.517	1.04e-11
79.5779	1.68e-10	199.578	4.98e-10	319.578	1.11e-09	439.578	9.62e-11	559.578	4.14e-11	679.578	1.04e-11
79.6392	1.68e-10	199.639	4.98e-10	319.639	1.11e-09	439.639	9.62e-11	559.639	4.14e-11	679.639	1.04e-11
79.7005	1.68e-10	199.701	4.98e-10	319.7	1.11e-09	439.7	9.62e-11	559.701	4.14e-11	679.701	1.04e-11
79.7618	1.68e-10	199.762	4.98e-10	319.762	1.11e-09	439.762	9.62e-11	559.762	4.14e-11	679.762	1.04e-11
79.8231	1.68e-10	199.823	4.98e-10	319.823	1.11e-09	439.823	9.62e-11	559.823	4.14e-11	679.823	1.04e-11
79.8844	1.68e-10	199.884	4.98e-10	319.884	1.11e-09	439.884	9.62e-11	559.884	4.14e-11	679.884	1.04e-11
79.9456	1.68e-10	199.946	4.98e-10	319.946	1.11e-09	439.946	9.62e-11	559.946	4.14e-11	679.946	1.04e-11
80.0069	1.68e-10	200.007	4.98e-10	320.007	1.11e-09	440.007	9.62e-11	560.007	4.14e-11	680.007	1.04e-11
80.0681	1.68e-10	200.068	4.98e-10	320.068	1.11e-09	440.068	9.62e-11	560.068	4.14e-11	680.068	1.04e-11
80.1294	1.68e-10	200.129	4.98e-10	320.129	1.11e-09	440.129	9.62e-11	560.129	4.14e-11	680.129	1.04e-11
80.1907	1.68e-10	200.191	4.98e-10	320.191	1.11e-09	440.191	9.62e-11	560.191	4.14e-11	680.191	1.04e-11
80.2519	1.68e-10	200.252	4.98e-10	320.252	1.11e-09	440.252	9.62e-11	560.252	4.14e-11	680.252	1.04e-11
80.3132	1.68e-10	200.313	4.98e-10	320.313	1.11e-09	440.313	9.62e-11	560.313	4.14e-11	680.313	1.04e-11
80.3745	1.68e-10	200.375	4.98e-10	320.375	1.11e-09	440.375	9.62e-11	560.375	4.14e-11	680.375	1.04e-11
80.4358	1.68e-10	200.436	4.98e-10	320.436	1.11e-09	440.436	9.62e-11	560.436	4.14e-11	680.436	1.04e-11
80.4971	1e-13	200.497	1e-13	320.497	1e-13	440.497	1e-13	560.497	1e-13	680.497	1e-13
80.5584	1e-13	200.558	1e-13	320.558	1e-13	440.558	1e-13	560.558	1e-13	680.558	1e-13
80.6204	1e-13	200.62	1e-13	320.62	1e-13	440.62	1e-13	560.62	1e-13	680.62	1e-13
80.6817	1.75e-10	200.682	5.05e-10	320.682	1.12e-09	440.682	9.44e-11	560.682	3.89e-11	680.682	9.32e-12
80.743	1.75e-10	200.743	5.05e-10	320.743	1.12e-09	440.743	9.44e-11	560.743	3.89e-11	680.743	9.32e-12
80.8043	1.75e-10	200.804	5.05e-10	320.804	1.12e-09	440.804	9.44e-11	560.804	3.89e-11	680.804	9.32e-12
80.8656	1.75e-10	200.866	5.05e-10	320.866	1.12e-09	440.866	9.44e-11	560.866	3.89e-11	680.866	9.32e-12
80.9268	1.75e-10	200.927	5.05e-10	320.927	1.12e-09	440.927	9.44e-11	560.927	3.89e-11	680.927	9.32e-12
80.9881	1.75e-10	200.988	5.05e-10	320.988	1.12e-09	440.988	9.44e-11	560.988	3.89e-11	680.988	9.32e-12
81.0494	1.75e-10	201.049	5.05e-10	321.049	1.12e-09	441.049	9.44e-11	561.049	3.89e-11	681.049	9.32e-12
81.1106	1.75e-10	201.111	5.05e-10	321.111	1.12e-09	441.111	9.44e-11	561.111	3.89e-11	681.111	9.32e-12
81.1719	1.75e-10	201.172	5.05e-10	321.172	1.12e-09	441.172	9.44e-11	561.172	3.89e-11	681.172	9.32e-12
81.2332	1.75e-10	201.233	5.05e-10	321.233	1.12e-09	441.233	9.44e-11	561.233	3.89e-11	681.233	9.32e-12
81.2945	1.75e-10	201.294	5.05e-10	321.295	1.12e-09	441.295	9.44e-11	561.294	3.89e-11	681.294	9.32e-12
81.3558	1.75e-10	201.356	5.05e-10	321.356	1.12e-09	441.356	9.44e-11	561.356	3.89e-11	681.356	9.32e-12
81.417	1.75e-10	201.417	5.05e-10	321.417	1.12e-09	441.417	9.44e-11	561.417	3.89e-11	681.417	9.32e-12
81.4783	1.75e-10	201.478	5.05e-10	321.478	1.12e-09	441.478	9.44e-11	561.478	3.89e-11	681.478	9.32e-12
81.5396	1.75e-10	201.54	5.05e-10	321.54	1.12e-09	441.54	9.44e-11	561.54	3.89e-11	681.54	9.32e-12
81.6009	1.75e-10	201.601	5.05e-10	321.601	1.12e-09	441.601	9.44e-11	561.601	3.89e-11	681.601	9.32e-12
81.6621	1.75e-10	201.662	5.05e-10	321.662	1.12e-09	441.662	9.44e-11	561.662	3.89e-11	681.662	9.32e-12
81.7234	1.75e-10	201.723	5.05e-10	321.723	1.12e-09	441.723	9.44e-11	561.723	3.89e-11	681.723	9.32e-12
81.7847	1.75e-10	201.785	5.05e-10	321.785	1.12e-09	441.785	9.44e-11	561.785	3.89e-11	681.785	9.32e-12
81.846	1.75e-10	201.846	5.05e-10	321.846	1.12e-09	441.846	9.44e-11	561.846	3.89e-11	681.846	9.32e-12
81.9073	1.75e-10	201.907	5.05e-10	321.907	1.12e-09	441.907	9.44e-11	561.907	3.89e-11	681.907	9.32e-12
81.9686	1.75e-10	201.969	5.05e-10	321.969	1.12e-09	441.969	9.44e-11	561.969	3.89e-11	681.969	9.32e-12
82.0299	1.75e-10	202.03	5.05e-10	322.03	1.12e-09	442.03	9.44e-11	562.03	3.89e-11	682.03	9.32e-12
82.0911	1.75e-10	202.091	5.05e-10	322.091	1.12e-09	442.091	9.44e-11	562.091	3.89e-11	682.091	9.32e-12
82.1524	1.75e-10	202.152	5.05e-10	322.152	1.12e-09	442.152	9.44e-11	562.152	3.89e-11	682.152	9.32e-12
82.2137	1.75e-10	202.214	5.05e-10	322.214	1.12e-09	442.214	9.44e-11	562.214	3.89e-11	682.214	9.32e-12
82.275	1.75e-10	202.275	5.05e-10	322.275	1.12e-09	442.275	9.44e-11	562.275	3.89e-11	682.275	9.32e-12
82.3363	1.75e-10	202.336	5.05e-10	322.336	1.12e-09	442.336	9.44e-11	562.336	3.89e-11	682.336	9.32e-12
82.3976	1.75e-10	202.398	5.05e-10	322.398	1.12e-09	442.398	9.44e-11	562.398	3.89e-11	682.398	9.32e-12
82.4589	1.75e-10	202.459	5.05e-10	322.459	1.12e-09	442.459	9.44e-11	562.459	3.89e-11	682.459	9.32e-12
82.5202	1.75e-10	202.52	5.05e-10	322.52	1.12e-09	442.52	9.44e-11	562.52	3.89e-11	682.52	9.32e-12
82.5815	1.75e-10	202.582	5.05e-10	322.582	1.12e-09	442.582	9.44e-11	562.582	3.89e-11	682.582	9.32e-12
82.6428	1e-13	202.643	1e-13	322.643	1e-13	442.643	1e-13	562.643	1e-13	682.643	1e-13
82.7041	1e-13	202.704	1e-13	322.704	1e-13	442.704	1e-13	562.704	1e-13	682.704	1e-13
82.7661	1e-13	202.766	1e-13	322.766	1e-13	442.766	1e-13	562.766	1e-13	682.766	1e-13
82.8274	1.82e-10	202.827	5.12e-10	322.827	1.12e-09	442.827	8.99e-11	562.827	3.61e-11	682.827	8.27e-12
82.8887	1.82e-10	202.889	5.12e-10	322.889	1.12e-09	442.889	8.99e-11	562.889	3.61e-11	682.889	8.27e-12
82.95	1.82e-10	202.95	5.12e-10	322.95	1.12e-09	442.95	8.99e-11	562.95	3.61e-11	682.95	8.27e-12
83.0113	1.82e-10	203.011	5.12e-10	323.011	1.12e-09	443.011	8.99e-11	563.011	3.61e-11	683.011	8.27e-12
83.0726	1.82e-10	203.073	5.12e-10	323.073	1.12e-09	443.073	8.99e-11	563.073	3.61e-11	683.073	8.27e-12
83.1339	1.82e-10	203.134	5.12e-10	323.134	1.12e-09	443.134	8.99e-11	563.134	3.61e-11	683.134	8.27e-12
83.1951	1.82e-10	203.195	5.12e-10	323.195	1.12e-09	443.195	8.99e-11	563.195	3.61e-11	683.195	8.27e-12
83.2564	1.82e-10	203.256	5.12e-10	323.256	1.12e-09	443.256	8.99e-11	563.256	3.61e-11	683.256	8.27e-12
83.3177	1.82e-10	203.318	5.12e-10	323.318	1.12e-09	443.318	8.99e-11	563.318	3.61e-11	683.318	8.27e-12
83.379	1.82e-10	203.379	5.12e-10	323.379	1.12e-09	443.379	8.99e-11	563.379	3.61e-11	683.379	8.27e-12
83.4403	1.82e-10	203.44	5.12e-10	323.44	1.12e-09	443.44	8.99e-11	563.44	3.61e-11	683.44	8.27e-12
83.5016	1.82e-10	203.502	5.12e-10	323.502	1.12e-09	443.502	8.99e-11	563.502	3.61e-11	683.502	8.27e-12
83.5629	1.82e-10	203.563	5.12e-10	323.563	1.12e-09	443.563	8.99e-11	563.563	3.61e-11	683.563	8.27e-12
83.6241	1.82e-10	203.624	5.12e-10	323.624	1.12e-09	443.624	8.99e-11	563.624	3.61e-11	683.624	8.27e-12
83.6854	1.82e-10	203.685	5.12e-10	323.685	1.12e-09	443.685	8.99e-11	563.685	3.61e-11	683.685	8.27e-12
83.7467	1.82e-10	203.747	5.12e-10	323.747	1.12e-09	443.747	8.99e-11	563.747	3.61e-11	683.747	8.27e-12
83.808	1.82e-10	203.808	5.12e-10	323.808	1.12e-09	443.808	8.99e-11	563.808	3.61e-11	683.808	8.27e-12
83.8693	1.82e-10	203.869	5.12e-10	323.869	1.12e-09	443.869	8.99e-11	563.869	3.61e-11	683.869	8.27e-12
83.9306	1.82e-10	203.931	5.12e-10	323.931	1.12e-09	443.931	8.99e-11	563.931	3.61e-11	683.931	8.27e-12
83.9919	1.82e-10	203.992	5.12e-10	323.992	1.12e-09	443.992	8.99e-11	563.992	3.61e-11	683.992	8.27e-12
84.0531	1.82e-10	204.053	5.12e-10	324.053	1.12e-09	444.053	8.99e-11	564.053	3.61e-11	684.053	8.27e-12
84.1144	1.82e-10	204.114	5.12e-10	324.114	1.12e-09	444.114	8.99e-11	564.114	3.61e-11	684.114	8.27e-12
84.1757	1.82e-10	204.176	5.12e-10	324.176	1.12e-09	444.176	8.99e-11	564.176	3.61e-11	684.176	8.27e-12
84.237	1.82e-10	204.237	5.12e-10	324.237	1.12e-09	444.237	8.99e-11	564.237	3.61e-11	684.237	8.27e-12
84.2983	1.82e-10	204.298	5.12e-10	324.298	1.12e-09	444.298	8.99e-11	564.298	3.61e-11	684.298	8.27e-12
84.3596	1.82e-10	204.36	5.12e-10	324.36	1.12e-09	444.36	8.99e-11	564.36	3.61e-11	684.36	8.27e-12
84.4209	1.82e-10	204.421	5.12e-10	324.421	1.12e-09	444.421	8.99e-11	564.421	3.61e-11	684.421	8.27e-12
84.4821	1.82e-10	204.482	5.12e-10	324.482	1.12e-09	444.482	8.99e-11	564.482	3.61e-11	684.482	8.27e-12
84.5434	1.82e-10	204.543	5.12e-10	324.543	1.12e-09	444.543	8.99e-11	564.543	3.61e-11	684.543	8.27e-12
84.6047	1.82e-10	204.605	5.12e-10	324.605	1.12e-09	444.605	8.99e-11	564.605	3.61e-11	684.605	8.27e-12
84.666	1.82e-10	204.666	5.12e-10	324.666	1.12e-09	444.666	8.99e-11	564.666	3.61e-11	684.666	8.27e-12
84.7273	1.82e-10	204.727	5.12e-10	324.727	1.12e-09	444.727	8.99e-11	564.727	3.61e-11	684.727	8.27e-12
84.7886	1e-13	204.789	1e-13	324.789	1e-13	444.789	1e-13	564.789	1e-13	684.789	1e-13
84.8499	1e-13	204.85	1e-13	324.85	1e-13	444.85	1e-13	564.85	1e-13	684.85	1e-13
84.9119	1e-13	204.912	1e-13	324.912	1e-13	444.912	1e-13	564.912	1e-13	684.912	1e-13
84.9732	1.86e-10	204.973	5.13e-10	324.973	1.13e-09	444.973	8.62e-11	564.973	3.33e-11	684.973	7.3e-12
85.0345	1.86e-10	205.035	5.13e-10	325.034	1.13e-09	445.034	8.62e-11	565.034	3.33e-11	685.034	7.3e-12
85.0958	1.86e-10	205.096	5.13e-10	325.096	1.13e-09	445.096	8.62e-11	565.096	3.33e-11	685.096	7.3e-12
85.1571	1.86e-10	205.157	5.13e-10	325.157	1.13e-09	445.157	8.62e-11	565.157	3.33e-11	685.157	7.3e-12
85.2183	1.86e-10	205.218	5.13e-10	325.218	1.13e-09	445.218	8.62e-11	565.218	3.33e-11	685.218	7.3e-12
85.2796	1.86e-10	205.28	5.13e-10	325.28	1.13e-09	445.28	8.62e-11	565.28	3.33e-11	685.28	7.3e-12
85.3409	1.86e-10	205.341	5.13e-10	325.341	1.13e-09	445.341	8.62e-11	565.341	3.33e-11	685.341	7.3e-12
85.4022	1.86e-10	205.402	5.13e-10	325.402	1.13e-09	445.402	8.62e-11	565.402	3.33e-11	685.402	7.3e-12
85.4635	1.86e-10	205.464	5.13e-10	325.464	1.13e-09	445.464	8.62e-11	565.463	3.33e-11	685.463	7.3e-12
85.5248	1.86e-10	205.525	5.13e-10	325.525	1.13e-09	445.525	8.62e-11	565.525	3.33e-11	685.525	7.3e-12
85.5861	1.86e-10	205.586	5.13e-10	325.586	1.13e-09	445.586	8.62e-11	565.586	3.33e-11	685.586	7.3e-12
85.6474	1.86e-10	205.647	5.13e-10	325.647	1.13e-09	445.647	8.62e-11	565.647	3.33e-11	685.647	7.3e-12
85.7086	1.86e-10	205.709	5.13e-10	325.709	1.13e-09	445.709	8.62e-11	565.709	3.33e-11	685.709	7.3e-12
85.7699	1.86e-10	205.77	5.13e-10	325.77	1.13e-09	445.77	8.62e-11	565.77	3.33e-11	685.77	7.3e-12
85.8312	1.86e-10	205.831	5.13e-10	325.831	1.13e-09	445.831	8.62e-11	565.831	3.33e-11	685.831	7.3e-12
85.8925	1.86e-10	205.893	5.13e-10	325.892	1.13e-09	445.892	8.62e-11	565.893	3.33e-11	685.893	7.3e-12
85.9538	1.86e-10	205.954	5.13e-10	325.954	1.13e-09	445.954	8.62e-11	565.954	3.33e-11	685.954	7.3e-12
86.0151	1.86e-10	206.015	5.13e-10	326.015	1.13e-09	446.015	8.62e-11	566.015	3.33e-11	686.015	7.3e-12
86.0764	1.86e-10	206.076	5.13e-10	326.076	1.13e-09	446.076	8.62e-11	566.076	3.33e-11	686.076	7.3e-12
86.1376	1.86e-10	206.138	5.13e-10	326.138	1.13e-09	446.138	8.62e-11	566.138	3.33e-11	686.138	7.3e-12
86.1989	1.86e-10	206.199	5.13e-10	326.199	1.13e-09	446.199	8.62e-11	566.199	3.33e-11	686.199	7.3e-12
86.2601	1.86e-10	206.26	5.13e-10	326.26	1.13e-09	446.26	8.62e-11	566.26	3.33e-11	686.26	7.3e-12
86.3214	1.86e-10	206.321	5.13e-10	326.321	1.13e-09	446.321	8.62e-11	566.321	3.33e-11	686.321	7.3e-12
86.3827	1.86e-10	206.383	5.13e-10	326.383	1.13e-09	446.383	8.62e-11	566.383	3.33e-11	686.383	7.3e-12
86.444	1.86e-10	206.444	5.13e-10	326.444	1.13e-09	446.444	8.62e-11	566.444	3.33e-11	686.444	7.3e-12
86.5053	1.86e-10	206.505	5.13e-10	326.505	1.13e-09	446.505	8.62e-11	566.505	3.33e-11	686.505	7.3e-12
86.5666	1.86e-10	206.567	5.13e-10	326.567	1.13e-09	446.567	8.62e-11	566.567	3.33e-11	686.567	7.3e-12
86.6279	1.86e-10	206.628	5.13e-10	326.628	1.13e-09	446.628	8.62e-11	566.628	3.33e-11	686.628	7.3e-12
86.6891	1.86e-10	206.689	5.13e-10	326.689	1.13e-09	446.689	8.62e-11	566.689	3.33e-11	686.689	7.3e-12
86.7505	1.86e-10	206.75	5.13e-10	326.75	1.13e-09	446.75	8.62e-11	566.75	3.33e-11	686.75	7.3e-12
86.8117	1.86e-10	206.812	5.13e-10	326.812	1.13e-09	446.812	8.62e-11	566.812	3.33e-11	686.812	7.3e-12
86.873	1.86e-10	206.873	5.13e-10	326.873	1.13e-09	446.873	8.62e-11	566.873	3.33e-11	686.873	7.3e-12
86.9343	1e-13	206.934	1e-13	326.934	1e-13	446.934	1e-13	566.934	1e-13	686.934	1e-13
86.9956	1e-13	206.996	1e-13	326.996	1e-13	446.996	1e-13	566.996	1e-13	686.996	1e-13
87.0576	1e-13	207.058	1e-13	327.058	1e-13	447.058	1e-13	567.058	1e-13	687.058	1e-13
87.1189	1.91e-10	207.119	5.19e-10	327.119	1.13e-09	447.119	8.21e-11	567.119	3.07e-11	687.119	6.33e-12
87.1802	1.91e-10	207.18	5.19e-10	327.18	1.13e-09	447.18	8.21e-11	567.18	3.07e-11	687.18	6.33e-12
87.2415	1.91e-10	207.242	5.19e-10	327.241	1.13e-09	447.241	8.21e-11	567.241	3.07e-11	687.241	6.33e-12
87.3028	1.91e-10	207.303	5.19e-10	327.303	1.13e-09	447.303	8.21e-11	567.303	3.07e-11	687.303	6.33e-12
87.3641	1.91e-10	207.364	5.19e-10	327.364	1.13e-09	447.364	8.21e-11	567.364	3.07e-11	687.364	6.33e-12
87.4254	1.91e-10	207.425	5.19e-10	327.425	1.13e-09	447.425	8.21e-11	567.425	3.07e-11	687.425	6.33e-12
87.4866	1.91e-10	207.487	5.19e-10	327.487	1.13e-09	447.487	8.21e-11	567.487	3.07e-11	687.487	6.33e-12
87.5479	1.91e-10	207.548	5.19e-10	327.548	1.13e-09	447.548	8.21e-11	567.548	3.07e-11	687.548	6.33e-12
87.6091	1.91e-10	207.609	5.19e-10	327.609	1.13e-09	447.609	8.21e-11	567.609	3.07e-11	687.609	6.33e-12
87.6704	1.91e-10	207.67	5.19e-10	327.67	1.13e-09	447.67	8.21e-11	567.67	3.07e-11	687.67	6.33e-12
87.7317	1.91e-10	207.732	5.19e-10	327.732	1.13e-09	447.732	8.21e-11	567.732	3.07e-11	687.732	6.33e-12
87.793	1.91e-10	207.793	5.19e-10	327.793	1.13e-09	447.793	8.21e-11	567.793	3.07e-11	687.793	6.33e-12
87.8543	1.91e-10	207.854	5.19e-10	327.854	1.13e-09	447.854	8.21e-11	567.854	3.07e-11	687.854	6.33e-12
87.9156	1.91e-10	207.916	5.19e-10	327.916	1.13e-09	447.916	8.21e-11	567.916	3.07e-11	687.916	6.33e-12
87.9769	1.91e-10	207.977	5.19e-10	327.977	1.13e-09	447.977	8.21e-11	567.977	3.07e-11	687.977	6.33e-12
88.0382	1.91e-10	208.038	5.19e-10	328.038	1.13e-09	448.038	8.21e-11	568.038	3.07e-11	688.038	6.33e-12
88.0995	1.91e-10	208.1	5.19e-10	328.099	1.13e-09	448.099	8.21e-11	568.1	3.07e-11	688.1	6.33e-12
88.1608	1.91e-10	208.161	5.19e-10	328.161	1.13e-09	448.161	8.21e-11	568.161	3.07e-11	688.161	6.33e-12
88.2221	1.91e-10	208.222	5.19e-10	328.222	1.13e-09	448.222	8.21e-11	568.222	3.07e-11	688.222	6.33e-12
88.2834	1.91e-10	208.283	5.19e-10	328.283	1.13e-09	448.283	8.21e-11	568.283	3.07e-11	688.283	6.33e-12
88.3446	1.91e-10	208.345	5.19e-10	328.345	1.13e-09	448.345	8.21e-11	568.345	3.07e-11	688.345	6.33e-12
88.4059	1.91e-10	208.406	5.19e-10	328.406	1.13e-09	448.406	8.21e-11	568.406	3.07e-11	688.406	6.33e-12
88.4671	1.91e-10	208.467	5.19e-10	328.467	1.13e-09	448.467	8.21e-11	568.467	3.07e-11	688.467	6.33e-12
88.5284	1.91e-10	208.528	5.19e-10	328.528	1.13e-09	448.528	8.21e-11	568.528	3.07e-11	688.528	6.33e-12
88.5897	1.91e-10	208.59	5.19e-10	328.59	1.13e-09	448.59	8.21e-11	568.59	3.07e-11	688.59	6.33e-12
88.651	1.91e-10	208.651	5.19e-10	328.651	1.13e-09	448.651	8.21e-11	568.651	3.07e-11	688.651	6.33e-12
88.7123	1.91e-10	208.712	5.19e-10	328.712	1.13e-09	448.712	8.21e-11	568.712	3.07e-11	688.712	6.33e-12
88.7735	1.91e-10	208.774	5.19e-10	328.774	1.13e-09	448.774	8.21e-11	568.774	3.07e-11	688.774	6.33e-12
88.8348	1.91e-10	208.835	5.19e-10	328.835	1.13e-09	448.835	8.21e-11	568.835	3.07e-11	688.835	6.33e-12
88.8961	1.91e-10	208.896	5.19e-10	328.896	1.13e-09	448.896	8.21e-11	568.896	3.07e-11	688.896	6.33e-12
88.9574	1.91e-10	208.957	5.19e-10	328.957	1.13e-09	448.957	8.21e-11	568.957	3.07e-11	688.957	6.33e-12
89.0186	1.91e-10	209.019	5.19e-10	329.019	1.13e-09	449.019	8.21e-11	569.019	3.07e-11	689.019	6.33e-12
89.0799	1e-13	209.08	1e-13	329.08	1e-13	449.08	1e-13	569.08	1e-13	689.08	1e-13
89.1413	1e-13	209.141	1e-13	329.141	1e-13	449.141	1e-13	569.141	1e-13	689.141	1e-13
89.2033	1e-13	209.203	1e-13	329.203	1e-13	449.203	1e-13	569.203	1e-13	689.203	1e-13
89.2646	1.96e-10	209.265	5.25e-10	329.265	1.13e-09	449.265	8.07e-11	569.265	2.81e-11	689.265	5.67e-12
89.3259	1.96e-10	209.326	5.25e-10	329.326	1.13e-09	449.326	8.07e-11	569.326	2.81e-11	689.326	5.67e-12
89.3872	1.96e-10	209.387	5.25e-10	329.387	1.13e-09	449.387	8.07e-11	569.387	2.81e-11	689.387	5.67e-12
89.4484	1.96e-10	209.448	5.25e-10	329.448	1.13e-09	449.448	8.07e-11	569.448	2.81e-11	689.448	5.67e-12
89.5097	1.96e-10	209.51	5.25e-10	329.51	1.13e-09	449.51	8.07e-11	569.51	2.81e-11	689.51	5.67e-12
89.571	1.96e-10	209.571	5.25e-10	329.571	1.13e-09	449.571	8.07e-11	569.571	2.81e-11	689.571	5.67e-12
89.6323	1.96e-10	209.632	5.25e-10	329.632	1.13e-09	449.632	8.07e-11	569.632	2.81e-11	689.632	5.67e-12
89.6936	1.96e-10	209.694	5.25e-10	329.694	1.13e-09	449.694	8.07e-11	569.694	2.81e-11	689.694	5.67e-12
89.7549	1.96e-10	209.755	5.25e-10	329.755	1.13e-09	449.755	8.07e-11	569.755	2.81e-11	689.755	5.67e-12
89.8161	1.96e-10	209.816	5.25e-10	329.816	1.13e-09	449.816	8.07e-11	569.816	2.81e-11	689.816	5.67e-12
89.8774	1.96e-10	209.877	5.25e-10	329.877	1.13e-09	449.877	8.07e-11	569.877	2.81e-11	689.877	5.67e-12
89.9387	1.96e-10	209.939	5.25e-10	329.939	1.13e-09	449.939	8.07e-11	569.939	2.81e-11	689.939	5.67e-12
90	1.96e-10	210	5.25e-10	330	1.13e-09	450	8.07e-11	570	2.81e-11	690	5.67e-12
90.0613	1.96e-10	210.061	5.25e-10	330.061	1.13e-09	450.061	8.07e-11	570.061	2.81e-11	690.061	5.67e-12
90.1225	1.96e-10	210.123	5.25e-10	330.123	1.13e-09	450.123	8.07e-11	570.122	2.81e-11	690.122	5.67e-12
90.1838	1.96e-10	210.184	5.25e-10	330.184	1.13e-09	450.184	8.07e-11	570.184	2.81e-11	690.184	5.67e-12
90.2451	1.96e-10	210.245	5.25e-10	330.245	1.13e-09	450.245	8.07e-11	570.245	2.81e-11	690.245	5.67e-12
90.3064	1.96e-10	210.306	5.25e-10	330.306	1.13e-09	450.306	8.07e-11	570.306	2.81e-11	690.306	5.67e-12
90.3676	1.96e-10	210.368	5.25e-10	330.368	1.13e-09	450.368	8.07e-11	570.368	2.81e-11	690.368	5.67e-12
90.4289	1.96e-10	210.429	5.25e-10	330.429	1.13e-09	450.429	8.07e-11	570.429	2.81e-11	690.429	5.67e-12
90.4901	1.96e-10	210.49	5.25e-10	330.49	1.13e-09	450.49	8.07e-11	570.49	2.81e-11	690.49	5.67e-12
90.5514	1.96e-10	210.551	5.25e-10	330.551	1.13e-09	450.551	8.07e-11	570.551	2.81e-11	690.551	5.67e-12
90.6127	1.96e-10	210.613	5.25e-10	330.613	1.13e-09	450.613	8.07e-11	570.613	2.81e-11	690.613	5.67e-12
90.674	1.96e-10	210.674	5.25e-10	330.674	1.13e-09	450.674	8.07e-11	570.674	2.81e-11	690.674	5.67e-12
90.7353	1.96e-10	210.735	5.25e-10	330.735	1.13e-09	450.735	8.07e-11	570.735	2.81e-11	690.735	5.67e-12
90.7966	1.96e-10	210.797	5.25e-10	330.797	1.13e-09	450.797	8.07e-11	570.797	2.81e-11	690.797	5.67e-12
90.8579	1.96e-10	210.858	5.25e-10	330.858	1.13e-09	450.858	8.07e-11	570.858	2.81e-11	690.858	5.67e-12
90.9191	1.96e-10	210.919	5.25e-10	330.919	1.13e-09	450.919	8.07e-11	570.919	2.81e-11	690.919	5.67e-12
90.9804	1.96e-10	210.98	5.25e-10	330.98	1.13e-09	450.98	8.07e-11	570.98	2.81e-11	690.98	5.67e-12
91.0417	1.96e-10	211.042	5.25e-10	331.042	1.13e-09	451.042	8.07e-11	571.042	2.81e-11	691.042	5.67e-12
91.103	1.96e-10	211.103	5.25e-10	331.103	1.13e-09	451.103	8.07e-11	571.103	2.81e-11	691.103	5.67e-12
91.1643	1.96e-10	211.164	5.25e-10	331.164	1.13e-09	451.164	8.07e-11	571.164	2.81e-11	691.164	5.67e-12
91.2256	1e-13	211.226	1e-13	331.226	1e-13	451.226	1e-13	571.226	1e-13	691.226	1e-13
91.2869	1e-13	211.287	1e-13	331.287	1e-13	451.287	1e-13	571.287	1e-13	691.287	1e-13
91.3489	1e-13	211.349	1e-13	331.349	1e-13	451.349	1e-13	571.349	1e-13	691.349	1e-13
91.4101	1.99e-10	211.41	5.32e-10	331.41	1.12e-09	451.41	7.96e-11	571.41	2.62e-11	691.41	5.17e-12
91.4714	1.99e-10	211.471	5.32e-10	331.471	1.12e-09	451.471	7.96e-11	571.471	2.62e-11	691.471	5.17e-12
91.5327	1.99e-10	211.533	5.32e-10	331.533	1.12e-09	451.533	7.96e-11	571.533	2.62e-11	691.533	5.17e-12
91.594	1.99e-10	211.594	5.32e-10	331.594	1.12e-09	451.594	7.96e-11	571.594	2.62e-11	691.594	5.17e-12
91.6553	1.99e-10	211.655	5.32e-10	331.655	1.12e-09	451.655	7.96e-11	571.655	2.62e-11	691.655	5.17e-12
91.7166	1.99e-10	211.717	5.32e-10	331.717	1.12e-09	451.717	7.96e-11	571.717	2.62e-11	691.717	5.17e-12
91.7779	1.99e-10	211.778	5.32e-10	331.778	1.12e-09	451.778	7.96e-11	571.778	2.62e-11	691.778	5.17e-12
91.8391	1.99e-10	211.839	5.32e-10	331.839	1.12e-09	451.839	7.96e-11	571.839	2.62e-11	691.839	5.17e-12
91.9004	1.99e-10	211.9	5.32e-10	331.9	1.12e-09	451.9	7.96e-11	571.9	2.62e-11	691.9	5.17e-12
91.9616	1.99e-10	211.962	5.32e-10	331.962	1.12e-09	451.962	7.96e-11	571.962	2.62e-11	691.962	5.17e-12
92.0229	1.99e-10	212.023	5.32e-10	332.023	1.12e-09	452.023	7.96e-11	572.023	2.62e-11	692.023	5.17e-12
92.0842	1.99e-10	212.084	5.32e-10	332.084	1.12e-09	452.084	7.96e-11	572.084	2.62e-11	692.084	5.17e-12
92.1455	1.99e-10	212.145	5.32e-10	332.146	1.12e-09	452.146	7.96e-11	572.145	2.62e-11	692.145	5.17e-12
92.2068	1.99e-10	212.207	5.32e-10	332.207	1.12e-09	452.207	7.96e-11	572.207	2.62e-11	692.207	5.17e-12
92.2681	1.99e-10	212.268	5.32e-10	332.268	1.12e-09	452.268	7.96e-11	572.268	2.62e-11	692.268	5.17e-12
92.3293	1.99e-10	212.329	5.32e-10	332.329	1.12e-09	452.329	7.96e-11	572.329	2.62e-11	692.329	5.17e-12
92.3906	1.99e-10	212.391	5.32e-10	332.391	1.12e-09	452.391	7.96e-11	572.391	2.62e-11	692.391	5.17e-12
92.4519	1.99e-10	212.452	5.32e-10	332.452	1.12e-09	452.452	7.96e-11	572.452	2.62e-11	692.452	5.17e-12
92.5131	1.99e-10	212.513	5.32e-10	332.513	1.12e-09	452.513	7.96e-11	572.513	2.62e-11	692.513	5.17e-12
92.5744	1.99e-10	212.574	5.32e-10	332.574	1.12e-09	452.574	7.96e-11	572.574	2.62e-11	692.574	5.17e-12
92.6357	1.99e-10	212.636	5.32e-10	332.636	1.12e-09	452.636	7.96e-11	572.636	2.62e-11	692.636	5.17e-12
92.697	1.99e-10	212.697	5.32e-10	332.697	1.12e-09	452.697	7.96e-11	572.697	2.62e-11	692.697	5.17e-12
92.7584	1.99e-10	212.758	5.32e-10	332.758	1.12e-09	452.758	7.96e-11	572.758	2.62e-11	692.758	5.17e-12
92.8196	1.99e-10	212.82	5.32e-10	332.82	1.12e-09	452.82	7.96e-11	572.82	2.62e-11	692.82	5.17e-12
92.8809	1.99e-10	212.881	5.32e-10	332.881	1.12e-09	452.881	7.96e-11	572.881	2.62e-11	692.881	5.17e-12
92.9422	1.99e-10	212.942	5.32e-10	332.942	1.12e-09	452.942	7.96e-11	572.942	2.62e-11	692.942	5.17e-12
93.0034	1.99e-10	213.003	5.32e-10	333.003	1.12e-09	453.003	7.96e-11	573.003	2.62e-11	693.003	5.17e-12
93.0647	1.99e-10	213.065	5.32e-10	333.065	1.12e-09	453.065	7.96e-11	573.065	2.62e-11	693.065	5.17e-12
93.1261	1.99e-10	213.126	5.32e-10	333.126	1.12e-09	453.126	7.96e-11	573.126	2.62e-11	693.126	5.17e-12
93.1873	1.99e-10	213.187	5.32e-10	333.187	1.12e-09	453.187	7.96e-11	573.187	2.62e-11	693.187	5.17e-12
93.2486	1.99e-10	213.249	5.32e-10	333.249	1.12e-09	453.249	7.96e-11	573.249	2.62e-11	693.249	5.17e-12
93.3099	1.99e-10	213.31	5.32e-10	333.31	1.12e-09	453.31	7.96e-11	573.31	2.62e-11	693.31	5.17e-12
93.3711	1e-13	213.371	1e-13	333.371	1e-13	453.371	1e-13	573.371	1e-13	693.371	1e-13
93.4324	1e-13	213.432	1e-13	333.432	1e-13	453.432	1e-13	573.432	1e-13	693.432	1e-13
93.4944	1e-13	213.494	1e-13	333.494	1e-13	453.494	1e-13	573.494	1e-13	693.494	1e-13
93.5557	2.01e-10	213.556	5.36e-10	333.556	1.12e-09	453.556	7.98e-11	573.556	2.48e-11	693.556	4.77e-12
93.617	2.01e-10	213.617	5.36e-10	333.617	1.12e-09	453.617	7.98e-11	573.617	2.48e-11	693.617	4.77e-12
93.6783	2.01e-10	213.678	5.36e-10	333.678	1.12e-09	453.678	7.98e-11	573.678	2.48e-11	693.678	4.77e-12
93.7396	2.01e-10	213.74	5.36e-10	333.74	1.12e-09	453.74	7.98e-11	573.74	2.48e-11	693.74	4.77e-12
93.8009	2.01e-10	213.801	5.36e-10	333.801	1.12e-09	453.801	7.98e-11	573.801	2.48e-11	693.801	4.77e-12
93.8621	2.01e-10	213.862	5.36e-10	333.862	1.12e-09	453.862	7.98e-11	573.862	2.48e-11	693.862	4.77e-12
93.9234	2.01e-10	213.923	5.36e-10	333.923	1.12e-09	453.923	7.98e-11	573.923	2.48e-11	693.923	4.77e-12
93.9847	2.01e-10	213.985	5.36e-10	333.985	1.12e-09	453.985	7.98e-11	573.985	2.48e-11	693.985	4.77e-12
94.046	2.01e-10	214.046	5.36e-10	334.046	1.12e-09	454.046	7.98e-11	574.046	2.48e-11	694.046	4.77e-12
94.1073	2.01e-10	214.107	5.36e-10	334.107	1.12e-09	454.107	7.98e-11	574.107	2.48e-11	694.107	4.77e-12
94.1685	2.01e-10	214.168	5.36e-10	334.168	1.12e-09	454.168	7.98e-11	574.168	2.48e-11	694.168	4.77e-12
94.2299	2.01e-10	214.23	5.36e-10	334.23	1.12e-09	454.23	7.98e-11	574.23	2.48e-11	694.23	4.77e-12
94.2911	2.01e-10	214.291	5.36e-10	334.291	1.12e-09	454.291	7.98e-11	574.291	2.48e-11	694.291	4.77e-12
94.3524	2.01e-10	214.352	5.36e-10	334.352	1.12e-09	454.352	7.98e-11	574.352	2.48e-11	694.352	4.77e-12
94.4136	2.01e-10	214.414	5.36e-10	334.414	1.12e-09	454.414	7.98e-11	574.414	2.48e-11	694.414	4.77e-12
94.4749	2.01e-10	214.475	5.36e-10	334.475	1.12e-09	454.475	7.98e-11	574.475	2.48e-11	694.475	4.77e-12
94.5362	2.01e-10	214.536	5.36e-10	334.536	1.12e-09	454.536	7.98e-11	574.536	2.48e-11	694.536	4.77e-12
94.5975	2.01e-10	214.597	5.36e-10	334.598	1.12e-09	454.598	7.98e-11	574.597	2.48e-11	694.597	4.77e-12
94.6588	2.01e-10	214.659	5.36e-10	334.659	1.12e-09	454.659	7.98e-11	574.659	2.48e-11	694.659	4.77e-12
94.7201	2.01e-10	214.72	5.36e-10	334.72	1.12e-09	454.72	7.98e-11	574.72	2.48e-11	694.72	4.77e-12
94.7814	2.01e-10	214.781	5.36e-10	334.781	1.12e-09	454.781	7.98e-11	574.781	2.48e-11	694.781	4.77e-12
94.8426	2.01e-10	214.843	5.36e-10	334.843	1.12e-09	454.843	7.98e-11	574.843	2.48e-11	694.843	4.77e-12
94.9039	2.01e-10	214.904	5.36e-10	334.904	1.12e-09	454.904	7.98e-11	574.904	2.48e-11	694.904	4.77e-12
94.9653	2.01e-10	214.965	5.36e-10	334.965	1.12e-09	454.965	7.98e-11	574.965	2.48e-11	694.965	4.77e-12
95.0266	2.01e-10	215.027	5.36e-10	335.027	1.12e-09	455.027	7.98e-11	575.027	2.48e-11	695.027	4.77e-12
95.0879	2.01e-10	215.088	5.36e-10	335.088	1.12e-09	455.088	7.98e-11	575.088	2.48e-11	695.088	4.77e-12
95.1491	2.01e-10	215.149	5.36e-10	335.149	1.12e-09	455.149	7.98e-11	575.149	2.48e-11	695.149	4.77e-12
95.2104	2.01e-10	215.21	5.36e-10	335.21	1.12e-09	455.21	7.98e-11	575.21	2.48e-11	695.21	4.77e-12
95.2717	2.01e-10	215.272	5.36e-10	335.272	1.12e-09	455.272	7.98e-11	575.272	2.48e-11	695.272	4.77e-12
95.333	2.01e-10	215.333	5.36e-10	335.333	1.12e-09	455.333	7.98e-11	575.333	2.48e-11	695.333	4.77e-12
95.3942	2.01e-10	215.394	5.36e-10	335.394	1.12e-09	455.394	7.98e-11	575.394	2.48e-11	695.394	4.77e-12
95.4555	2.01e-10	215.456	5.36e-10	335.455	1.12e-09	455.455	7.98e-11	575.456	2.48e-11	695.456	4.77e-12
95.5168	1e-13	215.517	1e-13	335.517	1e-13	455.517	1e-13	575.517	1e-13	695.517	1e-13
95.5781	1e-13	215.578	1e-13	335.578	1e-13	455.578	1e-13	575.578	1e-13	695.578	1e-13
95.6401	1e-13	215.64	1e-13	335.64	1e-13	455.64	1e-13	575.64	1e-13	695.64	1e-13
95.7014	2.04e-10	215.701	5.46e-10	335.701	1.12e-09	455.701	8.17e-11	575.701	2.38e-11	695.701	4.1e-12
95.7627	2.04e-10	215.763	5.46e-10	335.763	1.12e-09	455.763	8.17e-11	575.763	2.38e-11	695.763	4.1e-12
95.824	2.04e-10	215.824	5.46e-10	335.824	1.12e-09	455.824	8.17e-11	575.824	2.38e-11	695.824	4.1e-12
95.8853	2.04e-10	215.885	5.46e-10	335.885	1.12e-09	455.885	8.17e-11	575.885	2.38e-11	695.885	4.1e-12
95.9465	2.04e-10	215.946	5.46e-10	335.947	1.12e-09	455.947	8.17e-11	575.947	2.38e-11	695.947	4.1e-12
96.0078	2.04e-10	216.008	5.46e-10	336.008	1.12e-09	456.008	8.17e-11	576.008	2.38e-11	696.008	4.1e-12
96.0691	2.04e-10	216.069	5.46e-10	336.069	1.12e-09	456.069	8.17e-11	576.069	2.38e-11	696.069	4.1e-12
96.1304	2.04e-10	216.13	5.46e-10	336.13	1.12e-09	456.13	8.17e-11	576.13	2.38e-11	696.13	4.1e-12
96.1917	2.04e-10	216.192	5.46e-10	336.192	1.12e-09	456.192	8.17e-11	576.192	2.38e-11	696.192	4.1e-12
96.253	2.04e-10	216.253	5.46e-10	336.253	1.12e-09	456.253	8.17e-11	576.253	2.38e-11	696.253	4.1e-12
96.3143	2.04e-10	216.314	5.46e-10	336.314	1.12e-09	456.314	8.17e-11	576.314	2.38e-11	696.314	4.1e-12
96.3756	2.04e-10	216.376	5.46e-10	336.376	1.12e-09	456.376	8.17e-11	576.376	2.38e-11	696.376	4.1e-12
96.4369	2.04e-10	216.437	5.46e-10	336.437	1.12e-09	456.437	8.17e-11	576.437	2.38e-11	696.437	4.1e-12
96.4981	2.04e-10	216.498	5.46e-10	336.498	1.12e-09	456.498	8.17e-11	576.498	2.38e-11	696.498	4.1e-12
96.5594	2.04e-10	216.559	5.46e-10	336.559	1.12e-09	456.559	8.17e-11	576.559	2.38e-11	696.559	4.1e-12
96.6207	2.04e-10	216.621	5.46e-10	336.621	1.12e-09	456.621	8.17e-11	576.621	2.38e-11	696.621	4.1e-12
96.6819	2.04e-10	216.682	5.46e-10	336.682	1.12e-09	456.682	8.17e-11	576.682	2.38e-11	696.682	4.1e-12
96.7432	2.04e-10	216.743	5.46e-10	336.743	1.12e-09	456.743	8.17e-11	576.743	2.38e-11	696.743	4.1e-12
96.8045	2.04e-10	216.804	5.46e-10	336.805	1.12e-09	456.805	8.17e-11	576.804	2.38e-11	696.804	4.1e-12
96.8658	2.04e-10	216.866	5.46e-10	336.866	1.12e-09	456.866	8.17e-11	576.866	2.38e-11	696.866	4.1e-12
96.9271	2.04e-10	216.927	5.46e-10	336.927	1.12e-09	456.927	8.17e-11	576.927	2.38e-11	696.927	4.1e-12
96.9884	2.04e-10	216.988	5.46e-10	336.988	1.12e-09	456.988	8.17e-11	576.988	2.38e-11	696.988	4.1e-12
97.0496	2.04e-10	217.05	5.46e-10	337.05	1.12e-09	457.05	8.17e-11	577.05	2.38e-11	697.05	4.1e-12
97.1109	2.04e-10	217.111	5.46e-10	337.111	1.12e-09	457.111	8.17e-11	577.111	2.38e-11	697.111	4.1e-12
97.1722	2.04e-10	217.172	5.46e-10	337.172	1.12e-09	457.172	8.17e-11	577.172	2.38e-11	697.172	4.1e-12
97.2335	2.04e-10	217.233	5.46e-10	337.233	1.12e-09	457.233	8.17e-11	577.234	2.38e-11	697.234	4.1e-12
97.2948	2.04e-10	217.295	5.46e-10	337.295	1.12e-09	457.295	8.17e-11	577.295	2.38e-11	697.295	4.1e-12
97.3561	2.04e-10	217.356	5.46e-10	337.356	1.12e-09	457.356	8.17e-11	577.356	2.38e-11	697.356	4.1e-12
97.4174	2.04e-10	217.417	5.46e-10	337.417	1.12e-09	457.417	8.17e-11	577.417	2.38e-11	697.417	4.1e-12
97.4786	2.04e-10	217.479	5.46e-10	337.479	1.12e-09	457.479	8.17e-11	577.479	2.38e-11	697.479	4.1e-12
97.5399	2.04e-10	217.54	5.46e-10	337.54	1.12e-09	457.54	8.17e-11	577.54	2.38e-11	697.54	4.1e-12
97.6012	2.04e-10	217.601	5.46e-10	337.601	1.12e-09	457.601	8.17e-11	577.601	2.38e-11	697.601	4.1e-12
97.6625	1e-13	217.662	1e-13	337.663	1e-13	457.663	1e-13	577.663	1e-13	697.663	1e-13
97.7238	1e-13	217.724	1e-13	337.724	1e-13	457.724	1e-13	577.724	1e-13	697.724	1e-13
97.7858	1e-13	217.786	1e-13	337.786	1e-13	457.786	1e-13	577.786	1e-13	697.786	1e-13
97.8471	2.01e-10	217.847	5.51e-10	337.847	1.13e-09	457.847	7.87e-11	577.847	2.29e-11	697.847	3.67e-12
97.9084	2.01e-10	217.908	5.51e-10	337.908	1.13e-09	457.908	7.87e-11	577.908	2.29e-11	697.908	3.67e-12
97.9696	2.01e-10	217.97	5.51e-10	337.97	1.13e-09	457.97	7.87e-11	577.97	2.29e-11	697.97	3.67e-12
98.0309	2.01e-10	218.031	5.51e-10	338.031	1.13e-09	458.031	7.87e-11	578.031	2.29e-11	698.031	3.67e-12
98.0922	2.01e-10	218.092	5.51e-10	338.092	1.13e-09	458.092	7.87e-11	578.092	2.29e-11	698.092	3.67e-12
98.1535	2.01e-10	218.154	5.51e-10	338.154	1.13e-09	458.154	7.87e-11	578.154	2.29e-11	698.154	3.67e-12
98.2148	2.01e-10	218.215	5.51e-10	338.215	1.13e-09	458.215	7.87e-11	578.215	2.29e-11	698.215	3.67e-12
98.2761	2.01e-10	218.276	5.51e-10	338.276	1.13e-09	458.276	7.87e-11	578.276	2.29e-11	698.276	3.67e-12
98.3374	2.01e-10	218.337	5.51e-10	338.337	1.13e-09	458.337	7.87e-11	578.337	2.29e-11	698.337	3.67e-12
98.3986	2.01e-10	218.399	5.51e-10	338.399	1.13e-09	458.399	7.87e-11	578.399	2.29e-11	698.399	3.67e-12
98.4599	2.01e-10	218.46	5.51e-10	338.46	1.13e-09	458.46	7.87e-11	578.46	2.29e-11	698.46	3.67e-12
98.5211	2.01e-10	218.521	5.51e-10	338.521	1.13e-09	458.521	7.87e-11	578.521	2.29e-11	698.521	3.67e-12
98.5824	2.01e-10	218.582	5.51e-10	338.582	1.13e-09	458.582	7.87e-11	578.582	2.29e-11	698.582	3.67e-12
98.6437	2.01e-10	218.644	5.51e-10	338.644	1.13e-09	458.644	7.87e-11	578.644	2.29e-11	698.644	3.67e-12
98.705	2.01e-10	218.705	5.51e-10	338.705	1.13e-09	458.705	7.87e-11	578.705	2.29e-11	698.705	3.67e-12
98.7663	2.01e-10	218.766	5.51e-10	338.766	1.13e-09	458.766	7.87e-11	578.766	2.29e-11	698.766	3.67e-12
98.8276	2.01e-10	218.828	5.51e-10	338.828	1.13e-09	458.828	7.87e-11	578.828	2.29e-11	698.828	3.67e-12
98.8889	2.01e-10	218.889	5.51e-10	338.889	1.13e-09	458.889	7.87e-11	578.889	2.29e-11	698.889	3.67e-12
98.9501	2.01e-10	218.95	5.51e-10	338.95	1.13e-09	458.95	7.87e-11	578.95	2.29e-11	698.95	3.67e-12
99.0114	2.01e-10	219.011	5.51e-10	339.011	1.13e-09	459.011	7.87e-11	579.011	2.29e-11	699.011	3.67e-12
99.0726	2.01e-10	219.073	5.51e-10	339.073	1.13e-09	459.073	7.87e-11	579.073	2.29e-11	699.073	3.67e-12
99.1339	2.01e-10	219.134	5.51e-10	339.134	1.13e-09	459.134	7.87e-11	579.134	2.29e-11	699.134	3.67e-12
99.1952	2.01e-10	219.195	5.51e-10	339.195	1.13e-09	459.195	7.87e-11	579.195	2.29e-11	699.195	3.67e-12
99.2564	2.01e-10	219.256	5.51e-10	339.256	1.13e-09	459.256	7.87e-11	579.256	2.29e-11	699.256	3.67e-12
99.3177	2.01e-10	219.318	5.51e-10	339.318	1.13e-09	459.318	7.87e-11	579.318	2.29e-11	699.318	3.67e-12
99.379	2.01e-10	219.379	5.51e-10	339.379	1.13e-09	459.379	7.87e-11	579.379	2.29e-11	699.379	3.67e-12
99.4403	2.01e-10	219.44	5.51e-10	339.44	1.13e-09	459.44	7.87e-11	579.44	2.29e-11	699.44	3.67e-12
99.5016	1e-13	219.502	1e-13	339.502	1e-13	459.502	1e-13	579.502	1e-13	699.502	1e-13
99.5629	1e-13	219.563	1e-13	339.563	1e-13	459.563	1e-13	579.563	1e-13	699.563	1e-13
99.6241	1e-13	219.624	1e-13	339.624	1e-13	459.624	1e-13	579.624	1e-13	699.624	1e-13
99.6854	2.03e-10	219.685	5.57e-10	339.685	1.14e-09	459.685	7.95e-11	579.685	2.32e-11	699.685	3.7e-12
99.7466	2.03e-10	219.747	5.57e-10	339.747	1.14e-09	459.747	7.95e-11	579.747	2.32e-11	699.747	3.7e-12
99.8079	2.03e-10	219.808	5.57e-10	339.808	1.14e-09	459.808	7.95e-11	579.808	2.32e-11	699.808	3.7e-12

## Sheet: g
pulse	5V0.2ms	5V0.7ms	5V1.2ms	10V0.2ms	10V0.7ms	10V1.2ms
	A	A	A	A	A	A
1	3.3e-12	1.62e-12	1.47e-12	3.28e-12	1.89e-12	1.56e-12
2	1.05e-12	1.11e-12	1e-12	1.01e-12	1.42e-10	8.63e-10
3	1.01e-12	1.09e-12	8.6e-11	1.06e-12	3.99e-10	7.19e-10
4	9.61e-13	1.06e-12	2.11e-10	1.49e-10	4.02e-10	6.08e-10
5	9.27e-13	1.05e-12	3.18e-10	2.26e-10	4.41e-10	5.03e-10
6	9.03e-13	1.43e-12	4.27e-10	3e-10	3.9e-10	4.22e-10
7	8.91e-13	6.18e-12	5.16e-10	3.69e-10	3.45e-10	3.55e-10
8	8.24e-13	1.67e-11	5.9e-10	3.68e-10	3.07e-10	3.03e-10
9	8.43e-13	3.3e-11	6.51e-10	3.53e-10	2.82e-10	2.63e-10
10	1.52e-12	5.6e-11	7.03e-10	3.38e-10	2.58e-10	2.27e-10
11	3.45e-12	8.32e-11	7.52e-10	3.22e-10	2.41e-10	1.94e-10
12	7.02e-12	1.11e-10	7.86e-10	3.09e-10	2.25e-10	1.68e-10
13	1.28e-11	1.38e-10	8.13e-10	2.92e-10	2.13e-10	1.43e-10
14	2.06e-11	1.64e-10	8.33e-10	2.78e-10	2e-10	1.22e-10
15	2.97e-11	1.89e-10	8.56e-10	2.66e-10	1.89e-10	1.06e-10
16	3.93e-11	2.14e-10	8.79e-10	2.54e-10	1.77e-10	9.2e-11
17	4.9e-11	2.38e-10	8.99e-10	2.45e-10	1.63e-10	7.92e-11
18	5.78e-11	2.59e-10	9.17e-10	2.36e-10	1.52e-10	6.77e-11
19	6.56e-11	2.81e-10	9.39e-10	2.25e-10	1.42e-10	5.97e-11
20	7.34e-11	2.99e-10	9.56e-10	2.12e-10	1.37e-10	5.29e-11
21	8.05e-11	3.18e-10	9.68e-10	1.97e-10	1.3e-10	4.71e-11
22	8.71e-11	3.37e-10	9.92e-10	1.82e-10	1.24e-10	4.21e-11
23	9.45e-11	3.51e-10	1.01e-09	1.68e-10	1.16e-10	3.84e-11
24	1e-10	3.67e-10	1.04e-09	1.58e-10	1.09e-10	3.49e-11
25	1.06e-10	3.8e-10	1.06e-09	1.49e-10	1.01e-10	3.14e-11
26	1.12e-10	3.92e-10	1.06e-09	1.42e-10	9.38e-11	2.82e-11
27	1.19e-10	4.02e-10	1.07e-09	1.37e-10	8.89e-11	2.61e-11
28	1.23e-10	4.2e-10	1.07e-09	1.32e-10	8.35e-11	2.4e-11
29	1.28e-10	4.33e-10	1.06e-09	1.27e-10	7.69e-11	2.19e-11
30	1.32e-10	4.43e-10	1.05e-09	1.23e-10	7.08e-11	2e-11
